# Supplementary material for: Game-based situation awareness training for child and adult cyclists
Source: R Soc Open Sci. 2017 Mar 22;4(3):160823. doi: 10.1098/rsos.160823 (PMC5383826; doi:10.1098/rsos.160823)
Supplement: Datasets and code for the statistical analyses [file rsos160823supp2.zip]

Archive with 9 entries (8 files):
- README
- RSOS_Results_Rev2.1.Rmd
- RSOS_Results_Rev2.1.html
- data/
- data/rsos_answers_game.txt
- data/rsos_answers_practise.txt
- data/rsos_clip_times.txt
- data/rsos_glances_to_targets.txt
- data/rsos_wmc.txt
