# Supplementary material for: Game-based situation awareness training for child and adult cyclists
Source: R Soc Open Sci. 2017 Mar 22;4(3):160823. doi: 10.1098/rsos.160823 (PMC5383826; doi:10.1098/rsos.160823)
Supplement: Datasets and code for the statistical analyses [file rsos160823supp2.zip › README]

The analysis script has been written using R Markdown (RStudio 0.98.1103). The analysis was done using R version 3.1.1 (2014-07-10).

The output of the analysis with embedded figures is provided in the HTML file.

The data used by the script has been supplied in the subfolder data:

* rsos_answers_game.txt contains data for all the game clips. One line is an answer given for a single location by one participant.

* rsos_answers_practise.txt contains similar data for all practice clips.

* rsos_clip_times.txt contains response times for each clip. 

* rsos_glances_to_targets.txt contains data for glances to selected targets.

* rsos_wmc.txt has the Counting Span Task data for each participant.
