# Supplementary material for: Game-based situation awareness training for child and adult cyclists
Source: R Soc Open Sci. 2017 Mar 22;4(3):160823. doi: 10.1098/rsos.160823 (PMC5383826; doi:10.1098/rsos.160823)
Supplement: Datasets and code for the statistical analyses [file rsos160823supp2.zip › RSOS_Results_Rev2.1.Rmd]

---
title: "Results Revision 2"
author: "Author: Esko Lehtonen"
date: "30.01.2017, glance-performance plots corrected 12.03.2017"
output: html_document
---


```{r}
# Import answer data
answers.game.final <- read.table("data/rsos_answers_game.txt", sep=" ", header=TRUE)
answers.practise.final <- read.table("data/rsos_answers_practise.txt", sep=" ", header=TRUE)
clip.times <- read.table("data/rsos_clip_times.txt", sep=" ", header=TRUE)

# Load WMC data
wmc <- read.table("data/rsos_wmc.txt", sep=" ", header=T)

# Load glances data
glances <- read.table("data/rsos_glances_to_targets.txt", sep=" ", header=TRUE)

library(plyr)
library(ggplot2)
library(ez)
library(lsmeans)
library(knitr)
library(psych)


#Create a variable set3, which divides the videos to three phases.

answers.game.final$set3 <- ordered(ceiling((answers.game.final$query_id + 1) / 10))
clip.times$set3 <- ordered(ceiling((clip.times$query_id + 1) / 10))


#Add point information to the answers
answers.game.final$points <- 0
answers.game.final$points[(answers.game.final$targetType3 != 'nothing') & 
                            (answers.game.final$answer == 'present')] <- 5
answers.game.final$points[(answers.game.final$targetType3 != 'nothing') & 
                            (answers.game.final$answer == 'notpresent')] <- -5
answers.game.final$points[(answers.game.final$targetType3 == 'nothing') & 
                            (answers.game.final$answer == 'present')] <- 0
answers.game.final$points[(answers.game.final$targetType3 == 'nothing') & 
                            (answers.game.final$answer == 'notpresent')] <- 1


# set the defaults contrast right for type III sum of squares
options(contrasts = c("contr.sum", "contr.poly"))


```

Helper functions
===================
```{r}

sigdetLoglinear <- function(dframe) {
  # Use loglinear transformed values (suffix _SDT) to deal with 0 and 1 in hit and fa rates.

  dframe <- within(dframe, 
    { 
      Phit_SDT <- (hitN + 0.5) / (signalTrialN + 1)
      PfalseAlarm_SDT <- (falseAlarmN + 0.5) / (noiseTrialN +1)

      # basic SDT
      dprime <- qnorm(Phit_SDT) - qnorm(PfalseAlarm_SDT)
      criterion <- - qnorm(PfalseAlarm_SDT)

      # calculate optimal criterion by adjusting for the prevalence of signals
      s <- (signalTrialN / trialsN) # prevalence
      optimalBias <- -logit(s) # optimal bias as beta value, Wickens, 2.15 
      optimalCriterion <- 0.5*dprime + (optimalBias / dprime) # convert to criterion
      bias <- criterion - optimalCriterion 
      
      # calculate optimal criterion by adjusting for points also
      costMiss <- 5 - -5 # V(hit) - V(miss) Wickens, p 38
      costFalseAlarm <- 1 - 0 # V(correct rejection) - V(false alarm)  Wickens, p 38
      optimalBiasWithValue <- log(costFalseAlarm / costMiss) - logit(s) # Wickens, 2.15
      optimalCriterionWithValue <- 0.5*dprime + (optimalBiasWithValue / dprime)
      biasWithValue <- criterion - optimalCriterionWithValue
    })
    
  return(dframe)
}


cohen.d <- function(y, x) {
  M1 <- aggregate(y ~ x, FUN=mean)[1,2]
  SD1 <- aggregate(y ~ x, FUN=sd)[1,2]
  N1 <- aggregate(y ~ x, FUN=length)[1,2]
  M2 <- aggregate(y ~ x, FUN=mean)[2,2]
  SD2 <- aggregate(y ~ x, FUN=sd)[2,2]
  N2 <- aggregate(y ~ x, FUN=length)[2,2]
  
  dM <- abs(M1 - M2)
  SDpooled = sqrt( (N1*(SD1**2) + N2*(SD2**2)) / (N1+N2) )
  return (dM / SDpooled)
}


# Partial eta squared effect size for ANOVA tables produced by ezANOVA
pEtaSq <- function(ANOVA) {
  pes <- ANOVA$SSn / (ANOVA$SSn + ANOVA$SSd)
  ANOVA$pes <- pes
  return (ANOVA)
  }

```


Hit and correct rejection rates by target type 
===============================================
For game clips
```{r}
# Note that calculation for Phit etc. works here fine because locations with and without a target
# are separate 'target types'

tt3 <- ddply(answers.game.final, .(player_id, age_grp, experience_grp, targetType3), summarise,
          Phit = mean(hit),
          PcorrectRejection = mean(correctRejection))

desc <- ddply(tt3, .(age_grp, targetType3), summarise,
      Phit.mean = mean(100*Phit),
      Phit.sd = sd(100*Phit),
      PcorrectRejection.mean = mean(100*PcorrectRejection),
      PcorrectRejection.sd = sd(100*PcorrectRejection),
      N = length(player_id))
kable(desc, digits=0)


desc <- ddply(tt3, .(experience_grp, targetType3), summarise,
      Phit.mean = mean(100*Phit),
      Phit.sd = sd(100*Phit),
      PcorrectRejection.mean = mean(100*PcorrectRejection),
      PcorrectRejection.sd = sd(100*PcorrectRejection),
      N = length(player_id))
kable(desc, digits=0)

```

For practice clips
```{r}

tt3.practise <- ddply(answers.practise.final, .(player_id, age_grp, experience_grp, targetType3), summarise,
          Phit = mean(hit),
          PcorrectRejection = mean(correctRejection))

desc <- ddply(tt3.practise, .(age_grp, targetType3), summarise,
      Phit.mean = mean(100*Phit),
      Phit.sd = sd(100*Phit),
      PcorrectRejection.mean = mean(100*PcorrectRejection),
      PcorrectRejection.sd = sd(100*PcorrectRejection),
      N = length(player_id))
kable(desc, digits=0)

desc <- ddply(tt3.practise, .(experience_grp, targetType3), summarise,
      Phit.mean = mean(100*Phit),
      Phit.sd = sd(100*Phit),
      PcorrectRejection.mean = mean(100*PcorrectRejection),
      PcorrectRejection.sd = sd(100*PcorrectRejection),
      N = length(player_id))
kable(desc, digits=0)


```


Group level performance measures for the game
==============================================
```{r}

gamePerf <- ddply(answers.game.final, .(age_grp, experience_grp, player_id), summarise,
                signalTrialN = sum(targetType3 != 'nothing'),
                hitN = sum(hit),
                Phit = hitN / signalTrialN,
                Pmiss = 1 - Phit,
                
                noiseTrialN = sum(targetType3 == 'nothing'),
                falseAlarmN = sum(falseAlarm),
                PfalseAlarm = falseAlarmN / noiseTrialN,
                PcorrectRejection = 1 - PfalseAlarm,
                                
                accuracy = mean(correct),
                logitAccuracy = qlogis(accuracy), # ie.e log(accuracy/(1-accuracy)),
                trialsN = length(player_id),
                
                pointsGained = sum(points))


gameTime <- ddply(clip.times, .(age_grp, experience_grp, player_id), summarise,
                answerLatency = mean(answerLatency),
                ponderingTime = mean(ponderingTime),
                clipN = length(player_id)
                )

gamePerf <- sigdetLoglinear(gamePerf)

gamePerf <- merge(gamePerf, gameTime, by=c("player_id", "age_grp", "experience_grp"))
gamePerf.wmc <- merge(gamePerf, wmc, by="player_id", all.x=T)

gamePerf.wmc$logit_pcu_score <- qlogis(gamePerf.wmc$pcu_score)

```


Age group differences 
==========================================

Accuracy
-------------
```{r}

describeBy(100*gamePerf$accuracy, gamePerf$age_grp)
t.test(100*accuracy ~ age_grp, gamePerf)
with(gamePerf, cohen.d(accuracy, age_grp))

```

Points gained
---------------
```{r}
describeBy(gamePerf$pointsGained, gamePerf$age_grp)
t.test(pointsGained ~ age_grp, gamePerf)
with(gamePerf, cohen.d(pointsGained, age_grp))
```


Experience group level differences
=====================================

Accuracy
--------------
```{r}

describeBy(100*gamePerf$accuracy, gamePerf$experience_grp)
t.test(100*accuracy ~ experience_grp, gamePerf[gamePerf$age_grp == 'A',])
```

```{r}
describeBy(gamePerf$pointsGained, gamePerf$experience_grp)
t.test(pointsGained ~ experience_grp, gamePerf[gamePerf$age_grp == 'A',])
```

Points gained and accuracy
==========================
```{r}
ggplot(gamePerf, aes(x=pointsGained, y=accuracy, colour=age_grp)) + geom_point()

with(gamePerf, cor(pointsGained, accuracy))
with(gamePerf[gamePerf$age_grp == 'A',], cor(pointsGained, accuracy))
with(gamePerf[gamePerf$age_grp == 'C',], cor(pointsGained, accuracy))

```


Learning over the phases
==========================

```{r}

gamePerf.set3 <- ddply(answers.game.final, .(age_grp, experience_grp, player_id, set3), summarise,
                signalTrialN = sum(targetType3 != 'nothing'),
                hitN = sum(hit),
                Phit = hitN / signalTrialN,
                Pmiss = 1 - Phit,
                
                noiseTrialN = sum(targetType3 == 'nothing'),
                falseAlarmN = sum(falseAlarm),
                PfalseAlarm = falseAlarmN / noiseTrialN,
                PcorrectRejection = 1 - PfalseAlarm,
                                
                accuracy = mean(correct),
                logitAccuracy = qlogis(accuracy), # log(accuracy/(1-accuracy)),
                trialsN = length(player_id),
                
                pointsGained = sum(points))


gameTime.set3 <- ddply(clip.times, .(age_grp, experience_grp, player_id, set3), summarise,
                answerLatency = mean(answerLatency),
                ponderingTime = mean(ponderingTime),
                clipN = length(player_id))

gamePerf.set3 <- sigdetLoglinear(gamePerf.set3)


gamePerf.set3.locations <- ddply(answers.game.final, 
                                 .(age_grp, experience_grp, player_id, set3, locationsNum), summarise,
                signalTrialN = sum(targetType3 != 'nothing'),
                hitN = sum(hit),
                Phit = hitN / signalTrialN,
                Pmiss = 1 - Phit,
                
                noiseTrialN = sum(targetType3 == 'nothing'),
                falseAlarmN = sum(falseAlarm),
                PfalseAlarm = falseAlarmN / noiseTrialN,
                PcorrectRejection = 1 - PfalseAlarm,
                                
                accuracy = mean(correct),
                logitAccuracy = qlogis(accuracy), # log(accuracy/(1-accuracy)),
                trialsN = length(player_id),
                
                pointsGained = sum(points))


```


Means and standard deviations
-------------------------------
```{r}

desc <- ddply(gamePerf.set3, .(age_grp, set3), summarise,
      Phit.mean = mean(100*Phit),
      Phit.sd = sd(100*Phit),
      PfalseAlarm.mean = mean(100*PfalseAlarm),
      PfalseAlarm.sd = sd(100*PfalseAlarm),
      N = length(player_id))
kable(desc, digits=0)

desc <- ddply(gamePerf.set3, .(age_grp, set3), summarise,
      dprime.mean = mean(dprime),
      dprime.sd = sd(dprime),
      criterion.mean = mean(criterion),
      criterion.sd = sd(criterion))
kable(desc, digits=2)


desc <- ddply(gamePerf.set3, .(age_grp, set3), summarise,
      optimalCriterion.mean = mean(optimalCriterion),
      optimalCriterion.sd = sd(optimalCriterion),
      bias.mean = mean(bias),
      bias.sd = sd(bias),
      N = length(player_id))
kable(desc, digits=2)


desc <- ddply(gamePerf.set3, .(age_grp, set3), summarise,
      optimalCriterionWithValue.mean = mean(optimalCriterionWithValue),
      optimalCriterionWithValue.sd = sd(optimalCriterionWithValue),
      biasWithValue.mean = mean(biasWithValue),
      biasWithValue.sd = sd(biasWithValue),
      N = length(player_id))
kable(desc, digits=2)


```


Accuracy 
----------------------
```{r}
ggplot(gamePerf.set3, aes(x=set3, y=accuracy, colour=age_grp)) + geom_boxplot() 
ggplot(gamePerf.set3, aes(x=set3, y=logitAccuracy, colour=age_grp)) + geom_boxplot() 


pd = position_dodge(width=0.2)
ggplot(gamePerf.set3, 
       aes(x=set3, y=100*accuracy, colour=age_grp, shape=age_grp, fill=age_grp, group=age_grp)) + 
  stat_summary(fun.data="mean_cl_normal", geom="errorbar", width=0.1, position=pd) +
  stat_summary(fun.y="mean", geom="line", position=pd) +
  stat_summary(fun.y="mean", geom="point", size=5, position=pd) +
  scale_colour_manual(name="Age group", 
                      values=c('A'='red', 'C'='dodgerblue2'), 
                      labels=c('A'='Adults', 'C'='Children')) +
  scale_shape_manual(name="Age group", 
                     values=c('A'=21, 'C'=21), 
                     labels=c('A'='Adults', 'C'='Children')) +
  scale_fill_manual(name="Age group", 
                    values=c('A'='white', 'C'='dodgerblue2'), 
                    labels=c('A'='Adults', 'C'='Children')) +
  scale_x_discrete(labels=c("Start", "Middle", "End")) +
  xlab("Phase") +
  ylab("Accuracy (%)") +
  theme_bw(base_size=10)
ggsave(file="plots/Figure2_Accuracy_and_Phase.png", dpi=300, width=14, height=10, units="cm")


fm <- ezANOVA(gamePerf.set3, dv=accuracy, wid=player_id, within=set3, between=age_grp, 
              type=3, detailed=T, return_aov=T)
print(fm)

pEtaSq(fm$ANOVA)

lsmeans(fm$aov, pairwise ~ age_grp)
lsmeans(fm$aov, poly ~ set3)

```

Change in accuracy from start to end per individual
---------------------------------------------------
```{r}
gamePerf.set3.wide <- reshape(gamePerf.set3, idvar="player_id", v.names=c("accuracy", "bias", "dprime"), timevar="set3", direction="wide")

ggplot(gamePerf.set3.wide, 
       aes(x=100*accuracy.1, y=100*accuracy.3, colour=age_grp, fill=age_grp, shape=age_grp)) + 
  geom_point(size=3) + 
  geom_abline(colour="grey") +
  theme_bw() +
  xlim(35, 100) +
  ylim(35, 100) +
  xlab("Accuracy (%) in the start phase") +
  ylab("Accuracy (%) in the end phase") +
  scale_colour_manual(name="Age group", 
                      values=c('A'='red', 'C'='dodgerblue2'), 
                      labels=c('A'='Adults', 'C'='Children')) +
  scale_shape_manual(name="Age group", 
                     values=c('A'=21, 'C'=21), 
                     labels=c('A'='Adults', 'C'='Children')) +
  scale_fill_manual(name="Age group", 
                    values=c('A'='white', 'C'='dodgerblue2'), 
                    labels=c('A'='Adults', 'C'='Children')) + 
  theme_bw(base_size=10)
ggsave(file="plots/Supplementary_Figure_1_Change_in_Accuracy.png", dpi=300, width=14, height=10, units="cm")


```


Points 
------------------

```{r}
# points show a similar effect to accuracy
ggplot(gamePerf.set3, aes(x=set3, y=pointsGained, colour=age_grp)) + geom_boxplot() 
# there's a high correlation between points and accuracy, also when phases and groups are plotted separately
ggplot(gamePerf.set3, aes(x=pointsGained, y=accuracy, colour=age_grp)) + geom_point() + facet_grid(set3 ~ age_grp)

```

dprime
----------------
```{r}

ggplot(gamePerf.set3, aes(x=set3, y=dprime, colour=age_grp)) + geom_boxplot() 


pd = position_dodge(width=0.2)
ggplot(gamePerf.set3, aes(x=set3, y=dprime, colour=age_grp, shape=age_grp, fill=age_grp, group=age_grp)) + 
  stat_summary(fun.data="mean_cl_normal", geom="errorbar", width=0.1, position=pd) +
  stat_summary(fun.y="mean", geom="line", position=pd) +
  stat_summary(fun.y="mean", geom="point", size=5, position=pd) +
  scale_colour_manual(name="Age group", 
                      values=c('A'='red', 'C'='dodgerblue2'), 
                      labels=c('A'='Adults', 'C'='Children')) +
  scale_shape_manual(name="Age group", 
                     values=c('A'=21, 'C'=21), 
                     labels=c('A'='Adults', 'C'='Children')) +
  scale_fill_manual(name="Age group", 
                    values=c('A'='white', 'C'='dodgerblue2'), 
                    labels=c('A'='Adults', 'C'='Children')) +
  scale_x_discrete(labels=c("Start", "Middle", "End")) +
  xlab("Phase") +
  ylab("d'") +
  theme_bw(base_size=10)
ggsave(file="plots/dprime_and_phases.png", dpi=300, width=14, height=10, units="cm")


fm <- ezANOVA(gamePerf.set3, dv=dprime, wid=player_id, within=set3, between=age_grp, 
              type=3, detailed=T, return_aov=T)
print(fm)

pEtaSq(fm$ANOVA)

lsmeans(fm$aov, pairwise ~ age_grp)
lsmeans(fm$aov, poly ~ set3)

```


Bias 
-----------
```{r}
ggplot(gamePerf.set3, aes(x=set3, y=bias, colour=age_grp)) + geom_boxplot() 

pd = position_dodge(width=0.2)
ggplot(gamePerf.set3, aes(x=set3, y=bias, colour=age_grp, shape=age_grp, fill=age_grp, group=age_grp)) + 
  stat_summary(fun.data="mean_cl_normal", geom="errorbar", width=0.1, position=pd) +
  stat_summary(fun.y="mean", geom="line", position=pd) +
  stat_summary(fun.y="mean", geom="point", size=5, position=pd) +
  scale_colour_manual(name="Age group", 
                      values=c('A'='red', 'C'='dodgerblue2'), 
                      labels=c('A'='Adults', 'C'='Children')) +
  scale_shape_manual(name="Age group", 
                     values=c('A'=21, 'C'=21), 
                     labels=c('A'='Adults', 'C'='Children')) +
  scale_fill_manual(name="Age group", 
                    values=c('A'='white', 'C'='dodgerblue2'), 
                    labels=c('A'='Adults', 'C'='Children')) +
  scale_x_discrete(labels=c("Start", "Middle", "End")) +
  xlab("Phase") +
  ylab("bias") +
  ggtitle('b') +
  theme_bw(base_size=10)
ggsave(file="plots/Bias_and_phases.png", dpi=300, width=14, height=10, units="cm")


fm <- ezANOVA(gamePerf.set3, dv=bias, wid=player_id, within=set3, between=age_grp, 
              type=3, detailed=T, return_aov=T)
print(fm)

pEtaSq(fm$ANOVA)

lsmeans(fm$aov, pairwise ~ age_grp)
lsmeans(fm$aov, poly ~ set3)

```


Response time
---------------
```{r}
# This is calcualated from gameTime.set3, because there we have the response time 
# (answerLatency) per clip

ggplot(gameTime.set3, aes(x=set3, y=answerLatency, colour=age_grp)) + geom_boxplot() + scale_y_log10()


fm <- ezANOVA(gameTime.set3, dv=answerLatency, wid=player_id, within=set3, between=age_grp, 
              type=3, detailed=T, return_aov=T)
print(fm)

pEtaSq(fm$ANOVA)

lsmeans(fm$aov, pairwise ~ age_grp)
lsmeans(fm$aov, poly ~ set3)


```


Glances to preselected targets
==================================
```{r}
# Number of available clips
length(glances$over5Hz)
# Number of ok clips
sum(glances$over5Hz)


glances.ok <- glances[glances$over5Hz,] 

glancePrms <- ddply(glances.ok, .(player_id, age_grp), summarise,
                    looked.pc = 100*mean(looked),
                    avgFreq = mean(freq[freq > 0]), # include only case with a glance
                    avgFirstLatency = mean(first_latency, na.rm=T),
                    avgDwellTime = mean(dwelltime, na.rm=T))

ggplot(glancePrms, aes(x=age_grp, y=looked.pc)) + geom_boxplot()
ggplot(glancePrms, aes(x=age_grp, y=avgFreq)) + geom_boxplot()
ggplot(glancePrms, aes(x=age_grp, y=avgFirstLatency)) + geom_boxplot()
ggplot(glancePrms, aes(x=age_grp, y=avgDwellTime)) + geom_boxplot()

desc <- ddply(glancePrms, .(age_grp), summarise,
                    looked.pc.M = mean(looked.pc),
                    looked.pc.SD = sd(looked.pc),
                    avgFreq.M = mean(avgFreq),
                    avgFreq.SD = sd(avgFreq))
kable(desc, digits=2)

desc <- ddply(glancePrms, .(age_grp), summarise,
                    avgFirstLatency.M = mean(avgFirstLatency),
                    avgFirstLatency.SD = sd(avgFirstLatency),
                    avgDwellTime.M = mean(avgDwellTime),
                    avgDwellTime.SD = sd(avgDwellTime))
kable(desc, digits=2)


t.test(looked.pc ~ age_grp, glancePrms)
with(glancePrms, cohen.d(looked.pc, age_grp))
     
t.test(avgFreq ~ age_grp, glancePrms)
with(glancePrms, cohen.d(avgFreq, age_grp))

t.test(avgFirstLatency ~ age_grp, glancePrms)
with(glancePrms, cohen.d(avgFirstLatency, age_grp))

t.test(avgDwellTime ~ age_grp, glancePrms)
with(glancePrms, cohen.d(avgDwellTime, age_grp))

```

Looking and the game performance
-----------------------------------
```{r}

GG <- merge(gamePerf.wmc, glancePrms, by=c("player_id", "age_grp"))

ggplot(GG, aes(x=looked.pc, y=accuracy, colour=age_grp, group=1)) + 
  geom_point() + stat_smooth(method="lm")

ggplot(GG, aes(x=looked.pc, y=logitAccuracy, colour=age_grp, group=1)) + 
  geom_point() + stat_smooth(method="lm")
fm <- lm(logitAccuracy ~ looked.pc, GG)
summary(fm)

ggplot(GG, aes(x=avgFreq, y=logitAccuracy, colour=age_grp, group=1)) + 
  geom_point() + stat_smooth(method="lm")
fm <- lm(logitAccuracy ~ avgFreq, GG)
summary(fm)

ggplot(GG, aes(x=avgFirstLatency, y=logitAccuracy, colour=age_grp, group=1)) + 
  geom_point() + stat_smooth(method="lm")
fm <- lm(logitAccuracy ~ avgFirstLatency, GG)
summary(fm)

ggplot(GG, aes(x=avgDwellTime, y=logitAccuracy, colour=age_grp, group=1)) + 
  geom_point() + stat_smooth(method="lm")
fm <- lm(logitAccuracy ~ avgDwellTime, GG)
summary(fm)

fm <- lm(logitAccuracy ~ looked.pc + avgFreq + avgFirstLatency + avgDwellTime, GG)
summary(fm)


```


Working memory capacity
===========================

Group level differences
-------------------------

No significant difference between adult groups
```{r}
t.test(pcu_score ~ experience_grp, data=gamePerf.wmc[gamePerf.wmc$age_grp == 'A',])
```

Adults and children do have a significant difference in WMC
```{r}

t.test(pcu_score ~ age_grp, data=gamePerf.wmc)

res <- ddply(gamePerf.wmc, .(age_grp), summarise,
      M = mean(pcu_score, na.rm=T),
      SD = sd(pcu_score, na.rm=T),
      N = sum(is.finite(pcu_score)))
res

# effect size
with(gamePerf.wmc, cohen.d(pcu_score, age_grp))

```


Predicting accuracy with PCU score 
---------------------------------------------------------

Using logit transformed accuracy
```{r}

ggplot(gamePerf.wmc, aes(x=pcu_score, y=logitAccuracy, colour=age_grp, shape=age_grp, fill=age_grp)) +
  geom_point() + 
  geom_smooth(method="lm", se=FALSE) +
  scale_colour_manual(name="Age group", 
                      values=c('A'='red', 'C'='dodgerblue2'), 
                      labels=c('A'='Adults', 'C'='Children')) +
  scale_shape_manual(name="Age group", 
                     values=c('A'=21, 'C'=21), 
                     labels=c('A'='Adults', 'C'='Children')) +
  scale_fill_manual(name="Age group", 
                    values=c('A'='white', 'C'='dodgerblue2'), 
                    labels=c('A'='Adults', 'C'='Children')) +
  ylim(qlogis(0.5), qlogis(0.92)) +
  ylab("logit Accuracy") +
  xlab("PCU score") +
  theme_bw(base_size=10)
ggsave(file="plots/Supplementary_Figure_2_logitAccuracy_and_PCU_score.png", dpi=300, width=14, height=10, units="cm")

fm1 <- lm(logitAccuracy ~ pcu_score, data=gamePerf.wmc[is.finite(gamePerf.wmc$pcu_score),])
summary(fm1)
 
fm2 <- lm(logitAccuracy ~ age_grp, data=gamePerf.wmc[is.finite(gamePerf.wmc$pcu_score),])
summary(fm2)
 
fm3 <- lm(logitAccuracy ~ pcu_score + age_grp, data=gamePerf.wmc[is.finite(gamePerf.wmc$pcu_score),])
summary(fm3)

anova(fm1, fm3)
anova(fm2, fm3)

fm.a <- lm(logitAccuracy ~ pcu_score, data=gamePerf.wmc[gamePerf.wmc$age_grp == 'A',])
summary(fm.a)
 
fm.c <- lm(logitAccuracy ~ pcu_score, data=gamePerf.wmc[gamePerf.wmc$age_grp == 'C',])
summary(fm.c)
```

With untransformed accuracy
```{r}

ggplot(gamePerf.wmc, aes(x=pcu_score, y=100*accuracy, colour=age_grp, shape=age_grp, fill=age_grp)) +
  geom_point() + 
  geom_smooth(method="lm", se=FALSE) +
  scale_colour_manual(name="Age group", 
                      values=c('A'='red', 'C'='dodgerblue2'), 
                      labels=c('A'='Adults', 'C'='Children')) +
  scale_shape_manual(name="Age group", 
                     values=c('A'=21, 'C'=21), 
                     labels=c('A'='Adults', 'C'='Children')) +
  scale_fill_manual(name="Age group", 
                    values=c('A'='white', 'C'='dodgerblue2'), 
                    labels=c('A'='Adults', 'C'='Children')) +
  ylim(50, 92) +
  ylab("Accuracy (%)") +
  xlab("PCU score") +
  theme_bw()
ggsave(file="plots/Figure3_Accuracy_and_PCU_score.png", dpi=300, width=14, height=10, units="cm")

```


Regression should not be done with raw accuracy, but let's perform it for comparison.
```{r}
fm1 <- lm(100*accuracy ~ pcu_score, data=gamePerf.wmc[is.finite(gamePerf.wmc$pcu_score),])
summary(fm1)
 
fm2 <- lm(100*accuracy ~ age_grp, data=gamePerf.wmc[is.finite(gamePerf.wmc$pcu_score),])
summary(fm2)
 
fm3 <- lm(100*accuracy ~ pcu_score + age_grp, data=gamePerf.wmc[is.finite(gamePerf.wmc$pcu_score),])
summary(fm3)

anova(fm1, fm3)
anova(fm2, fm3)
 
fm.a <- lm(100*accuracy ~ pcu_score, data=gamePerf.wmc[gamePerf.wmc$age_grp == 'A',])
summary(fm.a)
 
fm.c <- lm(100*accuracy ~ pcu_score, data=gamePerf.wmc[gamePerf.wmc$age_grp == 'C',])
summary(fm.c)


```

Predicting dprime with PCU score  
-------------------------------------------------------

In the current data dprime is highly correlated to the accuracy so the outcome is the same.

```{r}
ggplot(gamePerf.wmc, aes(x=pcu_score, y=dprime, colour=age_grp, shape=age_grp, fill=age_grp)) + 
  geom_point() + 
  geom_smooth(method="lm", se=FALSE) +
  scale_colour_manual(name="Age group", 
                      values=c('A'='red', 'C'='dodgerblue2'), 
                      labels=c('A'='Adults', 'C'='Children')) +
  scale_shape_manual(name="Age group", 
                     values=c('A'=21, 'C'=21), 
                     labels=c('A'='Adults', 'C'='Children')) +
  scale_fill_manual(name="Age group", 
                    values=c('A'='white', 'C'='dodgerblue2'), 
                    labels=c('A'='Adults', 'C'='Children')) +
  ylab("d'") +
  xlab("PCU score") +
  theme_bw()
ggsave(file="plots/dprime_and_PCU_score.png", dpi=300, width=14, height=10, units="cm")


fm1 <- lm(dprime ~ pcu_score, data=gamePerf.wmc[is.finite(gamePerf.wmc$pcu_score),])
summary(fm1)
 
fm2 <- lm(dprime ~ age_grp, data=gamePerf.wmc)
summary(fm2)
 
fm3 <- lm(dprime ~ pcu_score + age_grp, data=gamePerf.wmc)
summary(fm3)

anova(fm1, fm3)

fm.a <- lm(dprime ~ pcu_score, data=gamePerf.wmc[gamePerf.wmc$age_grp == 'A',])
summary(fm.a)

fm.c <- lm(dprime ~ pcu_score, data=gamePerf.wmc[gamePerf.wmc$age_grp == 'C',])
summary(fm.c)
```


Information on the clip durations
=======================================
```{r}

clip.durs <- unique( answers.game.final[c("clip_id", "src_stop_time", "locationsNum", "targetsNum", "emptyNum")] )
# descriptive statistics
describe(clip.durs$src_stop_time)

watchingTime <- sum(clip.durs$src_stop_time) # in seconds
watchingTime / 60 # 5 minutes
(watchingTime / 60 - 5) * 60 # 44 secons 
