# Supplementary material for: Game-based situation awareness training for child and adult cyclists
Source: R Soc Open Sci. 2017 Mar 22;4(3):160823. doi: 10.1098/rsos.160823 (PMC5383826; doi:10.1098/rsos.160823)
Supplement: Datasets and code for the statistical analyses [file rsos160823supp2.zip › data/rsos_answers_game.txt]

"player_id" "age_grp" "src" "src_stop_time" "query_id" "box_id" "query_started_real_t" "answer_latency" "answer" "target_id" "target_type" "target_x" "target_y" "id" "clip_id" "isPractise" "experience_grp" "targetType3" "correct" "correctRejection" "falseAlarm" "miss" "hit" "isFinalAnswer" "locationsNum" "targetsNum" "emptyNum"
"1" "A" "163_jalankulkijat_suojatie.mp4" 6.540458 0 0 1454328505202 5.993 "present" 1452591691559 NA 0.563885955649419 0.354596622889306 342 "163" FALSE "inexp (twice per month or less)" "roaduser" TRUE FALSE FALSE FALSE TRUE TRUE 3 2 1
"1" "A" "163_jalankulkijat_suojatie.mp4" 6.540458 0 1 1454328505202 7.088 "notpresent" 1452591701016 "occlusion" 0.72544878563886 0.322701688555347 343 "163" FALSE "inexp (twice per month or less)" "occlusion" FALSE FALSE FALSE TRUE FALSE TRUE 3 2 1
"1" "A" "163_jalankulkijat_suojatie.mp4" 6.540458 0 2 1454328505202 7.09 "notpresent" 1452591715519 "nothing" 0.234424498416051 0.369606003752345 344 "163" FALSE "inexp (twice per month or less)" "nothing" TRUE TRUE FALSE FALSE FALSE TRUE 3 2 1
"1" "A" "130_lapset.mp4" 15.2 1 0 1454328532187 4.36 "present" 1448838689194 NA 0.363914373088685 0.478260869565217 346 "130" FALSE "inexp (twice per month or less)" "roaduser" TRUE FALSE FALSE FALSE TRUE TRUE 2 2 0
"1" "A" "130_lapset.mp4" 15.2 1 1 1454328532187 2.13 "present" 1448874755810 NA 0.761440360090022 0.489333333333333 345 "130" FALSE "inexp (twice per month or less)" "roaduser" TRUE FALSE FALSE FALSE TRUE TRUE 2 2 0
"1" "A" "125_hameentie2.mp4" 5.807269 2 0 1454328556139 2.511 "present" 1452677862343 NA 0.550158394931362 0.393996247654784 347 "125" FALSE "inexp (twice per month or less)" "roaduser" TRUE FALSE FALSE FALSE TRUE TRUE 2 1 1
"1" "A" "125_hameentie2.mp4" 5.807269 2 1 1454328556139 3.811 "notpresent" 1452677892590 "nothing" 0.143611404435058 0.384615384615385 348 "125" FALSE "inexp (twice per month or less)" "nothing" TRUE TRUE FALSE FALSE FALSE TRUE 2 1 1
"1" "A" "120_jalankulkijalapset.mp4" 14.781759 3 0 1454328579391 1.83 "present" 1448873776702 "roaduser" 0.44350580781415 0.367729831144465 349 "120" FALSE "inexp (twice per month or less)" "roaduser" TRUE FALSE FALSE FALSE TRUE TRUE 2 1 1
"1" "A" "120_jalankulkijalapset.mp4" 14.781759 3 1 1454328579391 2.667 "notpresent" 1448873802666 "nothing" 0.695881731784583 0.519699812382739 350 "120" FALSE "inexp (twice per month or less)" "nothing" TRUE TRUE FALSE FALSE FALSE TRUE 2 1 1
"1" "A" "153_pasila.mp4" 24.192625 4 0 1454328608113 3.938 "present" 1448871088092 NA 0.391763463569166 0.439024390243902 351 "153" FALSE "inexp (twice per month or less)" "roaduser" TRUE FALSE FALSE FALSE TRUE TRUE 3 2 1
"1" "A" "153_pasila.mp4" 24.192625 4 1 1454328608113 4.837 "notpresent" 1448871172219 "occlusion" 0.568109820485744 0.425891181988743 352 "153" FALSE "inexp (twice per month or less)" "occlusion" FALSE FALSE FALSE TRUE FALSE TRUE 3 2 1
"1" "A" "153_pasila.mp4" 24.192625 4 2 1454328608113 4.839 "notpresent" 1449045461703 "nothing" 0.0781414994720169 0.397748592870544 353 "153" FALSE "inexp (twice per month or less)" "nothing" TRUE TRUE FALSE FALSE FALSE TRUE 3 2 1
"1" "A" "170_pyorailijat.mp4" 7.275145 5 0 1454328626261 2.378 "present" 1449047708159 NA 0.396099024756189 0.430666666666667 354 "170" FALSE "inexp (twice per month or less)" "roaduser" TRUE FALSE FALSE FALSE TRUE TRUE 2 1 1
"1" "A" "170_pyorailijat.mp4" 7.275145 5 1 1454328626261 3.234 "notpresent" 1449047712511 "nothing" 0.842460615153788 0.493333333333333 355 "170" FALSE "inexp (twice per month or less)" "nothing" TRUE TRUE FALSE FALSE FALSE TRUE 2 1 1
"1" "A" "168_PT.vas.Vas.kaantyvat_autot(I)_ja_oikealta_suoraan_auto.mp4" 14.382416 6 0 1454328646877 6.054 "present" 1449047461669 "occlusion" 0.591341077085533 0.420262664165103 356 "168" FALSE "inexp (twice per month or less)" "occlusion" TRUE FALSE FALSE FALSE TRUE TRUE 2 1 1
"1" "A" "168_PT.vas.Vas.kaantyvat_autot(I)_ja_oikealta_suoraan_auto.mp4" 14.382416 6 1 1454328646877 7.006 "notpresent" 1449047466429 "nothing" 0.151003167898627 0.422138836772983 357 "168" FALSE "inexp (twice per month or less)" "nothing" TRUE TRUE FALSE FALSE FALSE TRUE 2 1 1
"1" "A" "169_pyorailija_porttikongi.mp4" 6.006708 7 0 1454328664303 3.158 "present" 1449047587382 NA 0.349587396849212 0.382666666666667 359 "169" FALSE "inexp (twice per month or less)" "roaduser" TRUE FALSE FALSE FALSE TRUE TRUE 3 2 1
"1" "A" "169_pyorailija_porttikongi.mp4" 6.006708 7 1 1454328664303 2.608 "present" 1449047592870 "occlusion" 0.68642160540135 0.392 358 "169" FALSE "inexp (twice per month or less)" "occlusion" TRUE FALSE FALSE FALSE TRUE TRUE 3 2 1
"1" "A" "169_pyorailija_porttikongi.mp4" 6.006708 7 2 1454328664303 3.893 "notpresent" 1453200850465 "nothing" 0.889908256880734 0.422101449275362 360 "169" FALSE "inexp (twice per month or less)" "nothing" TRUE TRUE FALSE FALSE FALSE TRUE 3 2 1
"1" "A" "132_leikkipuisto.mp4" 6.27 8 0 1454328676500 2.035 "present" 1448874849779 NA 0.786952089704383 0.519927536231884 361 "132" FALSE "inexp (twice per month or less)" "roaduser" TRUE FALSE FALSE FALSE TRUE TRUE 3 1 2
"1" "A" "132_leikkipuisto.mp4" 6.27 8 1 1454328676500 4.228 "notpresent" 1448874853611 "nothing" 0.0607651912978245 0.546666666666667 363 "132" FALSE "inexp (twice per month or less)" "nothing" TRUE TRUE FALSE FALSE FALSE TRUE 3 1 2
"1" "A" "132_leikkipuisto.mp4" 6.27 8 2 1454328676500 3.528 "present" 1448874867074 "nothing" 0.483120780195049 0.602666666666667 362 "132" FALSE "inexp (twice per month or less)" "nothing" FALSE FALSE TRUE FALSE FALSE TRUE 3 1 2
"1" "A" "103_jalankulkija_ja_auto.risteys.mp4" 4.806 9 0 1454328693310 7.015 "notpresent" 1448871981808 "occlusion" 0.500375093773443 0.369333333333333 366 "103" FALSE "inexp (twice per month or less)" "occlusion" FALSE FALSE FALSE TRUE FALSE TRUE 3 2 1
"1" "A" "103_jalankulkija_ja_auto.risteys.mp4" 4.806 9 1 1454328693310 4.189 "present" 1448871994728 NA 0.693173293323331 0.369333333333333 364 "103" FALSE "inexp (twice per month or less)" "roaduser" TRUE FALSE FALSE FALSE TRUE TRUE 3 2 1
"1" "A" "103_jalankulkija_ja_auto.risteys.mp4" 4.806 9 2 1454328693310 6.105 "present" 1448872143386 "nothing" 0.201050262565641 0.413333333333333 365 "103" FALSE "inexp (twice per month or less)" "nothing" FALSE FALSE TRUE FALSE FALSE TRUE 3 2 1
"1" "A" "104_Jalankulkijat.Potkulautailija.mp4" 14.681442 10 0 1454328720446 2.749 "present" 1448530068382 NA 0.595317725752508 0.43452380952381 367 "104" FALSE "inexp (twice per month or less)" "roaduser" TRUE FALSE FALSE FALSE TRUE TRUE 3 2 1
"1" "A" "104_Jalankulkijat.Potkulautailija.mp4" 14.681442 10 1 1454328720446 5.612 "notpresent" 1448530125249 "roaduser" 0.302006335797254 0.405253283302064 368 "104" FALSE "inexp (twice per month or less)" "roaduser" FALSE FALSE FALSE TRUE FALSE TRUE 3 2 1
"1" "A" "104_Jalankulkijat.Potkulautailija.mp4" 14.681442 10 2 1454328720446 5.613 "notpresent" 1448872304771 "nothing" 0.809378185524975 0.550724637681159 369 "104" FALSE "inexp (twice per month or less)" "nothing" TRUE TRUE FALSE FALSE FALSE TRUE 3 2 1
"1" "A" "158_jalankulkija_ja_suojatie.mp4" 8.942644 11 0 1454328740293 2.527 "present" 1449046381140 "occlusion" 0.536430834213305 0.347091932457786 371 "158" FALSE "inexp (twice per month or less)" "occlusion" TRUE FALSE FALSE FALSE TRUE TRUE 3 2 1
"1" "A" "158_jalankulkija_ja_suojatie.mp4" 8.942644 11 1 1454328740293 3.429 "notpresent" 1449046387684 "nothing" 0.114778694673668 0.341333333333333 372 "158" FALSE "inexp (twice per month or less)" "nothing" TRUE TRUE FALSE FALSE FALSE TRUE 3 2 1
"1" "A" "158_jalankulkija_ja_suojatie.mp4" 8.942644 11 2 1454328740293 2.029 "present" 1449046420155 NA 0.351636747624076 0.328330206378987 370 "158" FALSE "inexp (twice per month or less)" "roaduser" TRUE FALSE FALSE FALSE TRUE TRUE 3 2 1
"1" "A" "150_kaantyva_auto.mp4" 6 12 0 1454328752660 3.365 "notpresent" 1449044843092 NA 0.757689422355589 0.410666666666667 374 "150" FALSE "inexp (twice per month or less)" "roaduser" FALSE FALSE FALSE TRUE FALSE TRUE 3 2 1
"1" "A" "150_kaantyva_auto.mp4" 6 12 1 1454328752660 2.547 "present" 1449044863756 NA 0.372093023255814 0.398666666666667 373 "150" FALSE "inexp (twice per month or less)" "roaduser" TRUE FALSE FALSE FALSE TRUE TRUE 3 2 1
"1" "A" "150_kaantyva_auto.mp4" 6 12 2 1454328752660 3.371 "notpresent" 1449044889301 "nothing" 0.17854463615904 0.456 375 "150" FALSE "inexp (twice per month or less)" "nothing" TRUE TRUE FALSE FALSE FALSE TRUE 3 2 1
"1" "A" "123_tolpat_jalankulkija.NE.mp4" 18.1 13 0 1454328778369 2.264 "present" 1448873983081 "occlusion" 0.424057084607543 0.371376811594203 376 "123" FALSE "inexp (twice per month or less)" "occlusion" TRUE FALSE FALSE FALSE TRUE TRUE 2 1 1
"1" "A" "123_tolpat_jalankulkija.NE.mp4" 18.1 13 1 1454328778369 3.07 "notpresent" 1448873989585 "nothing" 0.180428134556575 0.34963768115942 377 "123" FALSE "inexp (twice per month or less)" "nothing" TRUE TRUE FALSE FALSE FALSE TRUE 2 1 1
"1" "A" "509_tilataksi_oikealle_eteen.mp4" 8.409 14 0 1454329122219 5.227 "notpresent" 1449048777797 NA 0.177044261065266 0.421333333333333 381 "509" FALSE "inexp (twice per month or less)" "roaduser" FALSE FALSE FALSE TRUE FALSE TRUE 3 1 2
"1" "A" "509_tilataksi_oikealle_eteen.mp4" 8.409 14 1 1454329122219 5.228 "notpresent" 1449048782765 "nothing" 0.782445611402851 0.624 382 "509" FALSE "inexp (twice per month or less)" "nothing" TRUE TRUE FALSE FALSE FALSE TRUE 3 1 2
"1" "A" "509_tilataksi_oikealle_eteen.mp4" 8.409 14 2 1454329122219 5.23 "notpresent" 1449048791933 "nothing" 0.515378844711178 0.438666666666667 383 "509" FALSE "inexp (twice per month or less)" "nothing" TRUE TRUE FALSE FALSE FALSE TRUE 3 1 2
"1" "A" "146_itapasila3.mp4" 8.641976 15 0 1454329137963 3.137 "present" 1448876058590 "roaduser_car" 0.294073518379595 0.382666666666667 384 "146" FALSE "inexp (twice per month or less)" "roaduser" TRUE FALSE FALSE FALSE TRUE TRUE 2 1 1
"1" "A" "146_itapasila3.mp4" 8.641976 15 1 1454329137963 5.188 "present" 1448876063174 "nothing" 0.708460754332314 0.436594202898551 385 "146" FALSE "inexp (twice per month or less)" "nothing" FALSE FALSE TRUE FALSE FALSE TRUE 2 1 1
"1" "A" "157_isoroba.mp4" 14.2 16 0 1454329164010 3.43 "notpresent" 1449046194892 NA 0.27231807951988 0.478666666666667 387 "157" FALSE "inexp (twice per month or less)" "roaduser" FALSE FALSE FALSE TRUE FALSE TRUE 3 1 2
"1" "A" "157_isoroba.mp4" 14.2 16 1 1454329164010 2.657 "present" 1449046200021 "nothing" 0.482370592648162 0.469333333333333 386 "157" FALSE "inexp (twice per month or less)" "nothing" FALSE FALSE TRUE FALSE FALSE TRUE 3 1 2
"1" "A" "157_isoroba.mp4" 14.2 16 2 1454329164010 3.432 "notpresent" 1452591353502 "nothing" 0.0770855332629356 0.425891181988743 388 "157" FALSE "inexp (twice per month or less)" "nothing" TRUE TRUE FALSE FALSE FALSE TRUE 3 1 2
"1" "A" "124_alppila_jalankulkija_pyoratie.mp4" 5.739124 17 0 1454329177869 1.768 "present" 1448874316889 "roaduser" 0.379154078549849 0.420134228187919 389 "124" FALSE "inexp (twice per month or less)" "roaduser" TRUE FALSE FALSE FALSE TRUE TRUE 2 1 1
"1" "A" "124_alppila_jalankulkija_pyoratie.mp4" 5.739124 17 1 1454329177869 2.537 "notpresent" 1448874384338 "nothing" 0.625377643504532 0.551677852348993 390 "124" FALSE "inexp (twice per month or less)" "nothing" TRUE TRUE FALSE FALSE FALSE TRUE 2 1 1
"1" "A" "102_bussi.risteys.mp4" 19.6 18 0 1454329202268 2.252 "present" 1453710685880 NA 0.95648912228057 0.406666666666667 391 "102" FALSE "inexp (twice per month or less)" "roaduser" TRUE FALSE FALSE FALSE TRUE TRUE 3 1 2
"1" "A" "102_bussi.risteys.mp4" 19.6 18 1 1454329202268 3.286 "notpresent" 1453710693248 "nothing" 0.489872468117029 0.388 392 "102" FALSE "inexp (twice per month or less)" "nothing" TRUE TRUE FALSE FALSE FALSE TRUE 3 1 2
"1" "A" "102_bussi.risteys.mp4" 19.6 18 2 1454329202268 3.287 "notpresent" 1453710704040 "nothing" 0.132033008252063 0.36 393 "102" FALSE "inexp (twice per month or less)" "nothing" TRUE TRUE FALSE FALSE FALSE TRUE 3 1 2
"1" "A" "135_paaskylanrinne.NE.mp4" 6.906978 19 0 1454329215740 5.996 "present" 1448875032826 "occlusion" 0.672918229557389 0.390666666666667 394 "135" FALSE "inexp (twice per month or less)" "occlusion" TRUE FALSE FALSE FALSE TRUE TRUE 3 2 1
"1" "A" "135_paaskylanrinne.NE.mp4" 6.906978 19 1 1454329215740 6.756 "notpresent" 1448875038866 "occlusion" 0.471867966991748 0.402666666666667 395 "135" FALSE "inexp (twice per month or less)" "occlusion" FALSE FALSE FALSE TRUE FALSE TRUE 3 2 1
"1" "A" "135_paaskylanrinne.NE.mp4" 6.906978 19 2 1454329215740 6.757 "notpresent" 1448875043970 "nothing" 0.0817704426106527 0.541333333333333 396 "135" FALSE "inexp (twice per month or less)" "nothing" TRUE TRUE FALSE FALSE FALSE TRUE 3 2 1
"1" "A" "175_autot_ja_jalankulkijat_X-risteys.mp4" 13.7 20 0 1454329242556 1.889 "present" 1449048138103 NA 0.392456676860347 0.425724637681159 397 "175" FALSE "inexp (twice per month or less)" "roaduser" TRUE FALSE FALSE FALSE TRUE TRUE 3 2 1
"1" "A" "175_autot_ja_jalankulkijat_X-risteys.mp4" 13.7 20 1 1454329242556 2.228 "present" 1449048143630 NA 0.5480464625132 0.431519699812383 398 "175" FALSE "inexp (twice per month or less)" "roaduser" TRUE FALSE FALSE FALSE TRUE TRUE 3 2 1
"1" "A" "175_autot_ja_jalankulkijat_X-risteys.mp4" 13.7 20 2 1454329242556 3.021 "notpresent" 1449048147558 "nothing" 0.130939809926082 0.649155722326454 399 "175" FALSE "inexp (twice per month or less)" "nothing" TRUE TRUE FALSE FALSE FALSE TRUE 3 2 1
"1" "A" "171_pyorailija_tienyli.mp4" 11.979375 21 0 1454329259193 8.124 "notpresent" 1449047879975 "roaduser" 0.0645161290322581 0.457333333333333 401 "171" FALSE "inexp (twice per month or less)" "roaduser" FALSE FALSE FALSE TRUE FALSE TRUE 3 1 2
"1" "A" "171_pyorailija_tienyli.mp4" 11.979375 21 1 1454329259193 7.344 "present" 1449047900110 "nothing" 0.466737064413939 0.422138836772983 400 "171" FALSE "inexp (twice per month or less)" "nothing" FALSE FALSE TRUE FALSE FALSE TRUE 3 1 2
"1" "A" "171_pyorailija_tienyli.mp4" 11.979375 21 2 1454329259193 8.125 "notpresent" 1449047904718 "nothing" 0.837381203801478 0.425891181988743 402 "171" FALSE "inexp (twice per month or less)" "nothing" TRUE TRUE FALSE FALSE FALSE TRUE 3 1 2
"1" "A" "173_vastaantulijat.mp4" 10.2 22 0 1454329282315 3.622 "present" 1449047988399 NA 0.452599388379205 0.423913043478261 404 "173" FALSE "inexp (twice per month or less)" "roaduser" TRUE FALSE FALSE FALSE TRUE TRUE 3 2 1
"1" "A" "173_vastaantulijat.mp4" 10.2 22 1 1454329282315 2.971 "present" 1449047992487 NA 0.291446673706441 0.410881801125704 403 "173" FALSE "inexp (twice per month or less)" "roaduser" TRUE FALSE FALSE FALSE TRUE TRUE 3 2 1
"1" "A" "173_vastaantulijat.mp4" 10.2 22 2 1454329282315 4.354 "notpresent" 1449047995728 "nothing" 0.664202745512144 0.422138836772983 405 "173" FALSE "inexp (twice per month or less)" "nothing" TRUE TRUE FALSE FALSE FALSE TRUE 3 2 1
"1" "A" "136_pasilanasema.mp4" 11.21175 23 0 1454329300816 2.305 "present" 1448875214922 "roaduser_car" 0.558139534883721 0.426666666666667 406 "136" FALSE "inexp (twice per month or less)" "roaduser" TRUE FALSE FALSE FALSE TRUE TRUE 2 1 1
"1" "A" "136_pasilanasema.mp4" 11.21175 23 1 1454329300816 3.736 "present" 1448875220361 "nothing" 0.304576144036009 0.408 407 "136" FALSE "inexp (twice per month or less)" "nothing" FALSE FALSE TRUE FALSE FALSE TRUE 2 1 1
"1" "A" "117_suojatie.mp4" 7.173833 24 0 1454329316491 2.076 "present" 1448873422279 NA 0.396099024756189 0.378666666666667 408 "117" FALSE "inexp (twice per month or less)" "roaduser" TRUE FALSE FALSE FALSE TRUE TRUE 3 2 1
"1" "A" "117_suojatie.mp4" 7.173833 24 1 1454329316491 2.895 "notpresent" 1448873429615 "roaduser" 0.697993664202746 0.397748592870544 409 "117" FALSE "inexp (twice per month or less)" "roaduser" FALSE FALSE FALSE TRUE FALSE TRUE 3 2 1
"1" "A" "117_suojatie.mp4" 7.173833 24 2 1454329316491 2.896 "notpresent" 1453200295345 "nothing" 0.240570846075433 0.364130434782609 410 "117" FALSE "inexp (twice per month or less)" "nothing" TRUE TRUE FALSE FALSE FALSE TRUE 3 2 1
"1" "A" "121_kaantyva_auto.mp4" 8.508703 25 0 1454329333606 1.894 "present" 1448545022229 "roaduser" 0.94341675734494 0.524177949709865 411 "121" FALSE "inexp (twice per month or less)" "roaduser" TRUE FALSE FALSE FALSE TRUE TRUE 2 1 1
"1" "A" "121_kaantyva_auto.mp4" 8.508703 25 1 1454329333606 2.858 "notpresent" 1448873886354 "nothing" 0.265047518479409 0.410881801125704 412 "121" FALSE "inexp (twice per month or less)" "nothing" TRUE TRUE FALSE FALSE FALSE TRUE 2 1 1
"1" "A" "140_suojatieneteen_pysahtynyt_kuormaauto.mp4" 17.917911 26 0 1454329358824 3.999 "present" 1448875680592 NA 0.141035258814704 0.457333333333333 413 "140" FALSE "inexp (twice per month or less)" "roaduser" TRUE FALSE FALSE FALSE TRUE TRUE 3 1 2
"1" "A" "140_suojatieneteen_pysahtynyt_kuormaauto.mp4" 17.917911 26 1 1454329358824 4.874 "notpresent" 1448875683768 "nothing" 0.417854463615904 0.438666666666667 414 "140" FALSE "inexp (twice per month or less)" "nothing" TRUE TRUE FALSE FALSE FALSE TRUE 3 1 2
"1" "A" "140_suojatieneteen_pysahtynyt_kuormaauto.mp4" 17.917911 26 2 1454329358824 4.875 "notpresent" 1448875692307 "nothing" 0.790697674418605 0.521333333333333 415 "140" FALSE "inexp (twice per month or less)" "nothing" TRUE TRUE FALSE FALSE FALSE TRUE 3 1 2
"1" "A" "165_jalankulkijoita_ja_pyorailija.mp4" 18.151916 27 0 1454329385251 1.967 "present" 1449047076073 NA 0.186046511627907 0.401333333333333 416 "165" FALSE "inexp (twice per month or less)" "roaduser" TRUE FALSE FALSE FALSE TRUE TRUE 3 2 1
"1" "A" "165_jalankulkijoita_ja_pyorailija.mp4" 18.151916 27 1 1454329385251 2.74 "present" 1449047079850 "occlusion" 0.724681170292573 0.426666666666667 417 "165" FALSE "inexp (twice per month or less)" "occlusion" TRUE FALSE FALSE FALSE TRUE TRUE 3 2 1
"1" "A" "165_jalankulkijoita_ja_pyorailija.mp4" 18.151916 27 2 1454329385251 3.527 "notpresent" 1449047086786 "nothing" 0.50112528132033 0.42 418 "165" FALSE "inexp (twice per month or less)" "nothing" TRUE TRUE FALSE FALSE FALSE TRUE 3 2 1
"1" "A" "506_oik.kaant.auto.mp4" 16.2 28 0 1454329407898 2.255 "present" 1449048634590 NA 0.403600900225056 0.405333333333333 419 "506" FALSE "inexp (twice per month or less)" "roaduser" TRUE FALSE FALSE FALSE TRUE TRUE 3 2 1
"1" "A" "506_oik.kaant.auto.mp4" 16.2 28 1 1454329407898 3.041 "notpresent" 1449048638014 "occlusion" 0.600900225056264 0.361333333333333 420 "506" FALSE "inexp (twice per month or less)" "occlusion" FALSE FALSE FALSE TRUE FALSE TRUE 3 2 1
"1" "A" "506_oik.kaant.auto.mp4" 16.2 28 2 1454329407898 3.042 "notpresent" 1449048644054 "nothing" 0.214553638409602 0.501333333333333 421 "506" FALSE "inexp (twice per month or less)" "nothing" TRUE TRUE FALSE FALSE FALSE TRUE 3 2 1
"1" "A" "143_hameentie.mp4" 12.5 29 0 1454329542619 2.145 "present" 1448875899919 NA 0.350580781414995 0.371482176360225 423 "143" FALSE "inexp (twice per month or less)" "roaduser" TRUE FALSE FALSE FALSE TRUE TRUE 2 2 0
"1" "A" "143_hameentie.mp4" 12.5 29 1 1454329542619 1.721 "present" 1448875904919 "occlusion" 0.582893347412883 0.392120075046904 422 "143" FALSE "inexp (twice per month or less)" "occlusion" TRUE FALSE FALSE FALSE TRUE TRUE 2 2 0
"2" "A" "146_itapasila3.mp4" 8.641976 0 0 1454400442431 1.315 "present" 1448876058590 "roaduser_car" 0.294073518379595 0.382666666666667 9 "146" FALSE "inexp (twice per month or less)" "roaduser" TRUE FALSE FALSE FALSE TRUE TRUE 2 1 1
"2" "A" "146_itapasila3.mp4" 8.641976 0 1 1454400442431 2.071 "notpresent" 1448876063174 "nothing" 0.708460754332314 0.436594202898551 10 "146" FALSE "inexp (twice per month or less)" "nothing" TRUE TRUE FALSE FALSE FALSE TRUE 2 1 1
"2" "A" "150_kaantyva_auto.mp4" 6 1 0 1454400453371 2.604 "notpresent" 1449044843092 NA 0.757689422355589 0.410666666666667 12 "150" FALSE "inexp (twice per month or less)" "roaduser" FALSE FALSE FALSE TRUE FALSE TRUE 3 2 1
"2" "A" "150_kaantyva_auto.mp4" 6 1 1 1454400453371 1.823 "present" 1449044863756 NA 0.372093023255814 0.398666666666667 11 "150" FALSE "inexp (twice per month or less)" "roaduser" TRUE FALSE FALSE FALSE TRUE TRUE 3 2 1
"2" "A" "150_kaantyva_auto.mp4" 6 1 2 1454400453371 2.605 "notpresent" 1449044889301 "nothing" 0.17854463615904 0.456 13 "150" FALSE "inexp (twice per month or less)" "nothing" TRUE TRUE FALSE FALSE FALSE TRUE 3 2 1
"2" "A" "125_hameentie2.mp4" 5.807269 2 0 1454400464350 1.112 "present" 1452677862343 NA 0.550158394931362 0.393996247654784 14 "125" FALSE "inexp (twice per month or less)" "roaduser" TRUE FALSE FALSE FALSE TRUE TRUE 2 1 1
"2" "A" "125_hameentie2.mp4" 5.807269 2 1 1454400464350 1.813 "notpresent" 1452677892590 "nothing" 0.143611404435058 0.384615384615385 15 "125" FALSE "inexp (twice per month or less)" "nothing" TRUE TRUE FALSE FALSE FALSE TRUE 2 1 1
"2" "A" "135_paaskylanrinne.NE.mp4" 6.906978 3 0 1454400475359 9.978 "notpresent" 1448875032826 "occlusion" 0.672918229557389 0.390666666666667 16 "135" FALSE "inexp (twice per month or less)" "occlusion" FALSE FALSE FALSE TRUE FALSE TRUE 3 2 1
"2" "A" "135_paaskylanrinne.NE.mp4" 6.906978 3 1 1454400475359 9.978 "notpresent" 1448875038866 "occlusion" 0.471867966991748 0.402666666666667 17 "135" FALSE "inexp (twice per month or less)" "occlusion" FALSE FALSE FALSE TRUE FALSE TRUE 3 2 1
"2" "A" "135_paaskylanrinne.NE.mp4" 6.906978 3 2 1454400475359 9.979 "notpresent" 1448875043970 "nothing" 0.0817704426106527 0.541333333333333 18 "135" FALSE "inexp (twice per month or less)" "nothing" TRUE TRUE FALSE FALSE FALSE TRUE 3 2 1
"2" "A" "132_leikkipuisto.mp4" 6.27 4 0 1454400496031 1.084 "present" 1448874849779 NA 0.786952089704383 0.519927536231884 19 "132" FALSE "inexp (twice per month or less)" "roaduser" TRUE FALSE FALSE FALSE TRUE TRUE 3 1 2
"2" "A" "132_leikkipuisto.mp4" 6.27 4 1 1454400496031 1.632 "notpresent" 1448874853611 "nothing" 0.0607651912978245 0.546666666666667 20 "132" FALSE "inexp (twice per month or less)" "nothing" TRUE TRUE FALSE FALSE FALSE TRUE 3 1 2
"2" "A" "132_leikkipuisto.mp4" 6.27 4 2 1454400496031 1.634 "notpresent" 1448874867074 "nothing" 0.483120780195049 0.602666666666667 21 "132" FALSE "inexp (twice per month or less)" "nothing" TRUE TRUE FALSE FALSE FALSE TRUE 3 1 2
"2" "A" "102_bussi.risteys.mp4" 19.6 5 0 1454400519436 1.042 "present" 1453710685880 NA 0.95648912228057 0.406666666666667 22 "102" FALSE "inexp (twice per month or less)" "roaduser" TRUE FALSE FALSE FALSE TRUE TRUE 3 1 2
"2" "A" "102_bussi.risteys.mp4" 19.6 5 1 1454400519436 1.689 "notpresent" 1453710693248 "nothing" 0.489872468117029 0.388 23 "102" FALSE "inexp (twice per month or less)" "nothing" TRUE TRUE FALSE FALSE FALSE TRUE 3 1 2
"2" "A" "102_bussi.risteys.mp4" 19.6 5 2 1454400519436 1.69 "notpresent" 1453710704040 "nothing" 0.132033008252063 0.36 24 "102" FALSE "inexp (twice per month or less)" "nothing" TRUE TRUE FALSE FALSE FALSE TRUE 3 1 2
"2" "A" "169_pyorailija_porttikongi.mp4" 6.006708 6 0 1454400529184 1.845 "present" 1449047587382 NA 0.349587396849212 0.382666666666667 26 "169" FALSE "inexp (twice per month or less)" "roaduser" TRUE FALSE FALSE FALSE TRUE TRUE 3 2 1
"2" "A" "169_pyorailija_porttikongi.mp4" 6.006708 6 1 1454400529184 1.312 "present" 1449047592870 "occlusion" 0.68642160540135 0.392 25 "169" FALSE "inexp (twice per month or less)" "occlusion" TRUE FALSE FALSE FALSE TRUE TRUE 3 2 1
"2" "A" "169_pyorailija_porttikongi.mp4" 6.006708 6 2 1454400529184 2.492 "notpresent" 1453200850465 "nothing" 0.889908256880734 0.422101449275362 27 "169" FALSE "inexp (twice per month or less)" "nothing" TRUE TRUE FALSE FALSE FALSE TRUE 3 2 1
"2" "A" "168_PT.vas.Vas.kaantyvat_autot(I)_ja_oikealta_suoraan_auto.mp4" 14.382416 7 0 1454400548332 1.098 "present" 1449047461669 "occlusion" 0.591341077085533 0.420262664165103 28 "168" FALSE "inexp (twice per month or less)" "occlusion" TRUE FALSE FALSE FALSE TRUE TRUE 2 1 1
"2" "A" "168_PT.vas.Vas.kaantyvat_autot(I)_ja_oikealta_suoraan_auto.mp4" 14.382416 7 1 1454400548332 1.659 "notpresent" 1449047466429 "nothing" 0.151003167898627 0.422138836772983 29 "168" FALSE "inexp (twice per month or less)" "nothing" TRUE TRUE FALSE FALSE FALSE TRUE 2 1 1
"2" "A" "143_hameentie.mp4" 12.5 8 0 1454400564555 1.525 "present" 1448875899919 NA 0.350580781414995 0.371482176360225 31 "143" FALSE "inexp (twice per month or less)" "roaduser" TRUE FALSE FALSE FALSE TRUE TRUE 2 2 0
"2" "A" "143_hameentie.mp4" 12.5 8 1 1454400564555 1.045 "present" 1448875904919 "occlusion" 0.582893347412883 0.392120075046904 30 "143" FALSE "inexp (twice per month or less)" "occlusion" TRUE FALSE FALSE FALSE TRUE TRUE 2 2 0
"2" "A" "136_pasilanasema.mp4" 11.21175 9 0 1454400579752 1.367 "present" 1448875214922 "roaduser_car" 0.558139534883721 0.426666666666667 32 "136" FALSE "inexp (twice per month or less)" "roaduser" TRUE FALSE FALSE FALSE TRUE TRUE 2 1 1
"2" "A" "136_pasilanasema.mp4" 11.21175 9 1 1454400579752 1.896 "notpresent" 1448875220361 "nothing" 0.304576144036009 0.408 33 "136" FALSE "inexp (twice per month or less)" "nothing" TRUE TRUE FALSE FALSE FALSE TRUE 2 1 1
"2" "A" "124_alppila_jalankulkija_pyoratie.mp4" 5.739124 10 0 1454400588820 1.143 "present" 1448874316889 "roaduser" 0.379154078549849 0.420134228187919 34 "124" FALSE "inexp (twice per month or less)" "roaduser" TRUE FALSE FALSE FALSE TRUE TRUE 2 1 1
"2" "A" "124_alppila_jalankulkija_pyoratie.mp4" 5.739124 10 1 1454400588820 1.697 "notpresent" 1448874384338 "nothing" 0.625377643504532 0.551677852348993 35 "124" FALSE "inexp (twice per month or less)" "nothing" TRUE TRUE FALSE FALSE FALSE TRUE 2 1 1
"2" "A" "120_jalankulkijalapset.mp4" 14.781759 11 0 1454400606544 1.083 "present" 1448873776702 "roaduser" 0.44350580781415 0.367729831144465 36 "120" FALSE "inexp (twice per month or less)" "roaduser" TRUE FALSE FALSE FALSE TRUE TRUE 2 1 1
"2" "A" "120_jalankulkijalapset.mp4" 14.781759 11 1 1454400606544 1.642 "notpresent" 1448873802666 "nothing" 0.695881731784583 0.519699812382739 37 "120" FALSE "inexp (twice per month or less)" "nothing" TRUE TRUE FALSE FALSE FALSE TRUE 2 1 1
"2" "A" "117_suojatie.mp4" 7.173833 12 0 1454400616646 1.157 "present" 1448873422279 NA 0.396099024756189 0.378666666666667 38 "117" FALSE "inexp (twice per month or less)" "roaduser" TRUE FALSE FALSE FALSE TRUE TRUE 3 2 1
"2" "A" "117_suojatie.mp4" 7.173833 12 1 1454400616646 1.711 "notpresent" 1448873429615 "roaduser" 0.697993664202746 0.397748592870544 39 "117" FALSE "inexp (twice per month or less)" "roaduser" FALSE FALSE FALSE TRUE FALSE TRUE 3 2 1
"2" "A" "117_suojatie.mp4" 7.173833 12 2 1454400616646 1.712 "notpresent" 1453200295345 "nothing" 0.240570846075433 0.364130434782609 40 "117" FALSE "inexp (twice per month or less)" "nothing" TRUE TRUE FALSE FALSE FALSE TRUE 3 2 1
"2" "A" "173_vastaantulijat.mp4" 10.2 13 0 1454400631655 1.943 "present" 1449047988399 NA 0.452599388379205 0.423913043478261 41 "173" FALSE "inexp (twice per month or less)" "roaduser" TRUE FALSE FALSE FALSE TRUE TRUE 3 2 1
"2" "A" "173_vastaantulijat.mp4" 10.2 13 1 1454400631655 2.367 "present" 1449047992487 NA 0.291446673706441 0.410881801125704 42 "173" FALSE "inexp (twice per month or less)" "roaduser" TRUE FALSE FALSE FALSE TRUE TRUE 3 2 1
"2" "A" "173_vastaantulijat.mp4" 10.2 13 2 1454400631655 2.934 "notpresent" 1449047995728 "nothing" 0.664202745512144 0.422138836772983 43 "173" FALSE "inexp (twice per month or less)" "nothing" TRUE TRUE FALSE FALSE FALSE TRUE 3 2 1
"2" "A" "171_pyorailija_tienyli.mp4" 11.979375 14 0 1454400648230 3.001 "notpresent" 1449047879975 "roaduser" 0.0645161290322581 0.457333333333333 45 "171" FALSE "inexp (twice per month or less)" "roaduser" FALSE FALSE FALSE TRUE FALSE TRUE 3 1 2
"2" "A" "171_pyorailija_tienyli.mp4" 11.979375 14 1 1454400648230 1.625 "present" 1449047900110 "nothing" 0.466737064413939 0.422138836772983 44 "171" FALSE "inexp (twice per month or less)" "nothing" FALSE FALSE TRUE FALSE FALSE TRUE 3 1 2
"2" "A" "171_pyorailija_tienyli.mp4" 11.979375 14 2 1454400648230 3.002 "notpresent" 1449047904718 "nothing" 0.837381203801478 0.425891181988743 46 "171" FALSE "inexp (twice per month or less)" "nothing" TRUE TRUE FALSE FALSE FALSE TRUE 3 1 2
"2" "A" "506_oik.kaant.auto.mp4" 16.2 15 0 1454400669850 1.666 "present" 1449048634590 NA 0.403600900225056 0.405333333333333 48 "506" FALSE "inexp (twice per month or less)" "roaduser" TRUE FALSE FALSE FALSE TRUE TRUE 3 2 1
"2" "A" "506_oik.kaant.auto.mp4" 16.2 15 1 1454400669850 1.254 "present" 1449048638014 "occlusion" 0.600900225056264 0.361333333333333 47 "506" FALSE "inexp (twice per month or less)" "occlusion" TRUE FALSE FALSE FALSE TRUE TRUE 3 2 1
"2" "A" "506_oik.kaant.auto.mp4" 16.2 15 2 1454400669850 2.263 "notpresent" 1449048644054 "nothing" 0.214553638409602 0.501333333333333 49 "506" FALSE "inexp (twice per month or less)" "nothing" TRUE TRUE FALSE FALSE FALSE TRUE 3 2 1
"2" "A" "165_jalankulkijoita_ja_pyorailija.mp4" 18.151916 16 0 1454400922155 1.526 "present" 1449047076073 NA 0.186046511627907 0.401333333333333 50 "165" FALSE "inexp (twice per month or less)" "roaduser" TRUE FALSE FALSE FALSE TRUE TRUE 3 2 1
"2" "A" "165_jalankulkijoita_ja_pyorailija.mp4" 18.151916 16 1 1454400922155 2.098 "present" 1449047079850 "occlusion" 0.724681170292573 0.426666666666667 51 "165" FALSE "inexp (twice per month or less)" "occlusion" TRUE FALSE FALSE FALSE TRUE TRUE 3 2 1
"2" "A" "165_jalankulkijoita_ja_pyorailija.mp4" 18.151916 16 2 1454400922155 2.769 "notpresent" 1449047086786 "nothing" 0.50112528132033 0.42 52 "165" FALSE "inexp (twice per month or less)" "nothing" TRUE TRUE FALSE FALSE FALSE TRUE 3 2 1
"2" "A" "170_pyorailijat.mp4" 7.275145 17 0 1454400933994 1.553 "present" 1449047708159 NA 0.396099024756189 0.430666666666667 54 "170" FALSE "inexp (twice per month or less)" "roaduser" TRUE FALSE FALSE FALSE TRUE TRUE 2 1 1
"2" "A" "170_pyorailijat.mp4" 7.275145 17 1 1454400933994 1.011 "present" 1449047712511 "nothing" 0.842460615153788 0.493333333333333 53 "170" FALSE "inexp (twice per month or less)" "nothing" FALSE FALSE TRUE FALSE FALSE TRUE 2 1 1
"2" "A" "121_kaantyva_auto.mp4" 8.508703 18 0 1454400949064 1.794 "notpresent" 1448545022229 "roaduser" 0.94341675734494 0.524177949709865 56 "121" FALSE "inexp (twice per month or less)" "roaduser" FALSE FALSE FALSE TRUE FALSE TRUE 2 1 1
"2" "A" "121_kaantyva_auto.mp4" 8.508703 18 1 1454400949064 1.246 "present" 1448873886354 "nothing" 0.265047518479409 0.410881801125704 55 "121" FALSE "inexp (twice per month or less)" "nothing" FALSE FALSE TRUE FALSE FALSE TRUE 2 1 1
"2" "A" "163_jalankulkijat_suojatie.mp4" 6.540458 19 0 1454400960062 1.654 "present" 1452591691559 NA 0.563885955649419 0.354596622889306 57 "163" FALSE "inexp (twice per month or less)" "roaduser" TRUE FALSE FALSE FALSE TRUE TRUE 3 2 1
"2" "A" "163_jalankulkijat_suojatie.mp4" 6.540458 19 1 1454400960062 2.398 "notpresent" 1452591701016 "occlusion" 0.72544878563886 0.322701688555347 58 "163" FALSE "inexp (twice per month or less)" "occlusion" FALSE FALSE FALSE TRUE FALSE TRUE 3 2 1
"2" "A" "163_jalankulkijat_suojatie.mp4" 6.540458 19 2 1454400960062 2.399 "notpresent" 1452591715519 "nothing" 0.234424498416051 0.369606003752345 59 "163" FALSE "inexp (twice per month or less)" "nothing" TRUE TRUE FALSE FALSE FALSE TRUE 3 2 1
"2" "A" "103_jalankulkija_ja_auto.risteys.mp4" 4.806 20 0 1454400970697 2.312 "present" 1448871981808 "occlusion" 0.500375093773443 0.369333333333333 61 "103" FALSE "inexp (twice per month or less)" "occlusion" TRUE FALSE FALSE FALSE TRUE TRUE 3 2 1
"2" "A" "103_jalankulkija_ja_auto.risteys.mp4" 4.806 20 1 1454400970697 1.355 "present" 1448871994728 NA 0.693173293323331 0.369333333333333 60 "103" FALSE "inexp (twice per month or less)" "roaduser" TRUE FALSE FALSE FALSE TRUE TRUE 3 2 1
"2" "A" "103_jalankulkija_ja_auto.risteys.mp4" 4.806 20 2 1454400970697 2.804 "notpresent" 1448872143386 "nothing" 0.201050262565641 0.413333333333333 62 "103" FALSE "inexp (twice per month or less)" "nothing" TRUE TRUE FALSE FALSE FALSE TRUE 3 2 1
"2" "A" "509_tilataksi_oikealle_eteen.mp4" 8.409 21 0 1454400984337 1.833 "present" 1449048777797 NA 0.177044261065266 0.421333333333333 63 "509" FALSE "inexp (twice per month or less)" "roaduser" TRUE FALSE FALSE FALSE TRUE TRUE 3 1 2
"2" "A" "509_tilataksi_oikealle_eteen.mp4" 8.409 21 1 1454400984337 2.405 "notpresent" 1449048782765 "nothing" 0.782445611402851 0.624 64 "509" FALSE "inexp (twice per month or less)" "nothing" TRUE TRUE FALSE FALSE FALSE TRUE 3 1 2
"2" "A" "509_tilataksi_oikealle_eteen.mp4" 8.409 21 2 1454400984337 2.406 "notpresent" 1449048791933 "nothing" 0.515378844711178 0.438666666666667 65 "509" FALSE "inexp (twice per month or less)" "nothing" TRUE TRUE FALSE FALSE FALSE TRUE 3 1 2
"2" "A" "175_autot_ja_jalankulkijat_X-risteys.mp4" 13.7 22 0 1454401002526 1.534 "present" 1449048138103 NA 0.392456676860347 0.425724637681159 67 "175" FALSE "inexp (twice per month or less)" "roaduser" TRUE FALSE FALSE FALSE TRUE TRUE 3 2 1
"2" "A" "175_autot_ja_jalankulkijat_X-risteys.mp4" 13.7 22 1 1454401002526 1.112 "present" 1449048143630 NA 0.5480464625132 0.431519699812383 66 "175" FALSE "inexp (twice per month or less)" "roaduser" TRUE FALSE FALSE FALSE TRUE TRUE 3 2 1
"2" "A" "175_autot_ja_jalankulkijat_X-risteys.mp4" 13.7 22 2 1454401002526 2.12 "notpresent" 1449048147558 "nothing" 0.130939809926082 0.649155722326454 68 "175" FALSE "inexp (twice per month or less)" "nothing" TRUE TRUE FALSE FALSE FALSE TRUE 3 2 1
"2" "A" "158_jalankulkija_ja_suojatie.mp4" 8.942644 23 0 1454401014976 1.701 "notpresent" 1449046381140 "occlusion" 0.536430834213305 0.347091932457786 70 "158" FALSE "inexp (twice per month or less)" "occlusion" FALSE FALSE FALSE TRUE FALSE TRUE 3 2 1
"2" "A" "158_jalankulkija_ja_suojatie.mp4" 8.942644 23 1 1454401014976 1.702 "notpresent" 1449046387684 "nothing" 0.114778694673668 0.341333333333333 71 "158" FALSE "inexp (twice per month or less)" "nothing" TRUE TRUE FALSE FALSE FALSE TRUE 3 2 1
"2" "A" "158_jalankulkija_ja_suojatie.mp4" 8.942644 23 2 1454401014976 1.086 "present" 1449046420155 NA 0.351636747624076 0.328330206378987 69 "158" FALSE "inexp (twice per month or less)" "roaduser" TRUE FALSE FALSE FALSE TRUE TRUE 3 2 1
"2" "A" "104_Jalankulkijat.Potkulautailija.mp4" 14.681442 24 0 1454401033785 2.205 "present" 1448530068382 NA 0.595317725752508 0.43452380952381 73 "104" FALSE "inexp (twice per month or less)" "roaduser" TRUE FALSE FALSE FALSE TRUE TRUE 3 2 1
"2" "A" "104_Jalankulkijat.Potkulautailija.mp4" 14.681442 24 1 1454401033785 1.315 "present" 1448530125249 "roaduser" 0.302006335797254 0.405253283302064 72 "104" FALSE "inexp (twice per month or less)" "roaduser" TRUE FALSE FALSE FALSE TRUE TRUE 3 2 1
"2" "A" "104_Jalankulkijat.Potkulautailija.mp4" 14.681442 24 2 1454401033785 2.71 "notpresent" 1448872304771 "nothing" 0.809378185524975 0.550724637681159 74 "104" FALSE "inexp (twice per month or less)" "nothing" TRUE TRUE FALSE FALSE FALSE TRUE 3 2 1
"2" "A" "140_suojatieneteen_pysahtynyt_kuormaauto.mp4" 17.917911 25 0 1454401055951 1.265 "present" 1448875680592 NA 0.141035258814704 0.457333333333333 75 "140" FALSE "inexp (twice per month or less)" "roaduser" TRUE FALSE FALSE FALSE TRUE TRUE 3 1 2
"2" "A" "140_suojatieneteen_pysahtynyt_kuormaauto.mp4" 17.917911 25 1 1454401055951 1.799 "notpresent" 1448875683768 "nothing" 0.417854463615904 0.438666666666667 76 "140" FALSE "inexp (twice per month or less)" "nothing" TRUE TRUE FALSE FALSE FALSE TRUE 3 1 2
"2" "A" "140_suojatieneteen_pysahtynyt_kuormaauto.mp4" 17.917911 25 2 1454401055951 1.8 "notpresent" 1448875692307 "nothing" 0.790697674418605 0.521333333333333 77 "140" FALSE "inexp (twice per month or less)" "nothing" TRUE TRUE FALSE FALSE FALSE TRUE 3 1 2
"2" "A" "153_pasila.mp4" 24.192625 26 0 1454401083618 1.105 "present" 1448871088092 NA 0.391763463569166 0.439024390243902 78 "153" FALSE "inexp (twice per month or less)" "roaduser" TRUE FALSE FALSE FALSE TRUE TRUE 3 2 1
"2" "A" "153_pasila.mp4" 24.192625 26 1 1454401083618 1.716 "notpresent" 1448871172219 "occlusion" 0.568109820485744 0.425891181988743 79 "153" FALSE "inexp (twice per month or less)" "occlusion" FALSE FALSE FALSE TRUE FALSE TRUE 3 2 1
"2" "A" "153_pasila.mp4" 24.192625 26 2 1454401083618 1.716 "notpresent" 1449045461703 "nothing" 0.0781414994720169 0.397748592870544 80 "153" FALSE "inexp (twice per month or less)" "nothing" TRUE TRUE FALSE FALSE FALSE TRUE 3 2 1
"2" "A" "157_isoroba.mp4" 14.2 27 0 1454401101644 1.585 "present" 1449046194892 NA 0.27231807951988 0.478666666666667 82 "157" FALSE "inexp (twice per month or less)" "roaduser" TRUE FALSE FALSE FALSE TRUE TRUE 3 1 2
"2" "A" "157_isoroba.mp4" 14.2 27 1 1454401101644 1.197 "present" 1449046200021 "nothing" 0.482370592648162 0.469333333333333 81 "157" FALSE "inexp (twice per month or less)" "nothing" FALSE FALSE TRUE FALSE FALSE TRUE 3 1 2
"2" "A" "157_isoroba.mp4" 14.2 27 2 1454401101644 2.107 "notpresent" 1452591353502 "nothing" 0.0770855332629356 0.425891181988743 83 "157" FALSE "inexp (twice per month or less)" "nothing" TRUE TRUE FALSE FALSE FALSE TRUE 3 1 2
"2" "A" "123_tolpat_jalankulkija.NE.mp4" 18.1 28 0 1454401124245 1.117 "present" 1448873983081 "occlusion" 0.424057084607543 0.371376811594203 84 "123" FALSE "inexp (twice per month or less)" "occlusion" TRUE FALSE FALSE FALSE TRUE TRUE 2 1 1
"2" "A" "123_tolpat_jalankulkija.NE.mp4" 18.1 28 1 1454401124245 1.671 "notpresent" 1448873989585 "nothing" 0.180428134556575 0.34963768115942 85 "123" FALSE "inexp (twice per month or less)" "nothing" TRUE TRUE FALSE FALSE FALSE TRUE 2 1 1
"2" "A" "130_lapset.mp4" 15.2 29 0 1454401142446 1.771 "present" 1448838689194 NA 0.363914373088685 0.478260869565217 87 "130" FALSE "inexp (twice per month or less)" "roaduser" TRUE FALSE FALSE FALSE TRUE TRUE 2 2 0
"2" "A" "130_lapset.mp4" 15.2 29 1 1454401142446 1.193 "present" 1448874755810 NA 0.761440360090022 0.489333333333333 86 "130" FALSE "inexp (twice per month or less)" "roaduser" TRUE FALSE FALSE FALSE TRUE TRUE 2 2 0
"3" "A" "121_kaantyva_auto.mp4" 8.508703 0 0 1454414767401 2.67 "present" 1448545022229 "roaduser" 0.94341675734494 0.524177949709865 96 "121" FALSE "exp (twice per week or more)" "roaduser" TRUE FALSE FALSE FALSE TRUE TRUE 2 1 1
"3" "A" "121_kaantyva_auto.mp4" 8.508703 0 1 1454414767401 9.862 "present" 1448873886354 "nothing" 0.265047518479409 0.410881801125704 97 "121" FALSE "exp (twice per week or more)" "nothing" FALSE FALSE TRUE FALSE FALSE TRUE 2 1 1
"3" "A" "171_pyorailija_tienyli.mp4" 11.979375 1 0 1454414796212 4.297 "present" 1449047879975 "roaduser" 0.0645161290322581 0.457333333333333 98 "171" FALSE "exp (twice per week or more)" "roaduser" TRUE FALSE FALSE FALSE TRUE TRUE 3 1 2
"3" "A" "171_pyorailija_tienyli.mp4" 11.979375 1 1 1454414796212 8.431 "notpresent" 1449047900110 "nothing" 0.466737064413939 0.422138836772983 99 "171" FALSE "exp (twice per week or more)" "nothing" TRUE TRUE FALSE FALSE FALSE TRUE 3 1 2
"3" "A" "171_pyorailija_tienyli.mp4" 11.979375 1 2 1454414796212 8.431 "notpresent" 1449047904718 "nothing" 0.837381203801478 0.425891181988743 100 "171" FALSE "exp (twice per week or more)" "nothing" TRUE TRUE FALSE FALSE FALSE TRUE 3 1 2
"3" "A" "130_lapset.mp4" 15.2 2 0 1454414824582 2.157 "present" 1448838689194 NA 0.363914373088685 0.478260869565217 102 "130" FALSE "exp (twice per week or more)" "roaduser" TRUE FALSE FALSE FALSE TRUE TRUE 2 2 0
"3" "A" "130_lapset.mp4" 15.2 2 1 1454414824582 1.684 "present" 1448874755810 NA 0.761440360090022 0.489333333333333 101 "130" FALSE "exp (twice per week or more)" "roaduser" TRUE FALSE FALSE FALSE TRUE TRUE 2 2 0
"3" "A" "146_itapasila3.mp4" 8.641976 3 0 1454414839223 4.479 "present" 1448876058590 "roaduser_car" 0.294073518379595 0.382666666666667 103 "146" FALSE "exp (twice per week or more)" "roaduser" TRUE FALSE FALSE FALSE TRUE TRUE 2 1 1
"3" "A" "146_itapasila3.mp4" 8.641976 3 1 1454414839223 8.558 "present" 1448876063174 "nothing" 0.708460754332314 0.436594202898551 104 "146" FALSE "exp (twice per week or more)" "nothing" FALSE FALSE TRUE FALSE FALSE TRUE 2 1 1
"3" "A" "143_hameentie.mp4" 12.5 4 0 1454414864285 6.458 "notpresent" 1448875899919 NA 0.350580781414995 0.371482176360225 106 "143" FALSE "exp (twice per week or more)" "roaduser" FALSE FALSE FALSE TRUE FALSE TRUE 2 2 0
"3" "A" "143_hameentie.mp4" 12.5 4 1 1454414864285 5.874 "present" 1448875904919 "occlusion" 0.582893347412883 0.392120075046904 105 "143" FALSE "exp (twice per week or more)" "occlusion" TRUE FALSE FALSE FALSE TRUE TRUE 2 2 0
"3" "A" "136_pasilanasema.mp4" 11.21175 5 0 1454414886567 2.19 "present" 1448875214922 "roaduser_car" 0.558139534883721 0.426666666666667 107 "136" FALSE "exp (twice per week or more)" "roaduser" TRUE FALSE FALSE FALSE TRUE TRUE 2 1 1
"3" "A" "136_pasilanasema.mp4" 11.21175 5 1 1454414886567 6.047 "notpresent" 1448875220361 "nothing" 0.304576144036009 0.408 108 "136" FALSE "exp (twice per week or more)" "nothing" TRUE TRUE FALSE FALSE FALSE TRUE 2 1 1
"3" "A" "165_jalankulkijoita_ja_pyorailija.mp4" 18.151916 6 0 1454414914213 2.75 "present" 1449047076073 NA 0.186046511627907 0.401333333333333 109 "165" FALSE "exp (twice per week or more)" "roaduser" TRUE FALSE FALSE FALSE TRUE TRUE 3 2 1
"3" "A" "165_jalankulkijoita_ja_pyorailija.mp4" 18.151916 6 1 1454414914213 6.066 "notpresent" 1449047079850 "occlusion" 0.724681170292573 0.426666666666667 110 "165" FALSE "exp (twice per week or more)" "occlusion" FALSE FALSE FALSE TRUE FALSE TRUE 3 2 1
"3" "A" "165_jalankulkijoita_ja_pyorailija.mp4" 18.151916 6 2 1454414914213 6.067 "notpresent" 1449047086786 "nothing" 0.50112528132033 0.42 111 "165" FALSE "exp (twice per week or more)" "nothing" TRUE TRUE FALSE FALSE FALSE TRUE 3 2 1
"3" "A" "123_tolpat_jalankulkija.NE.mp4" 18.1 7 0 1454414941808 2.834 "present" 1448873983081 "occlusion" 0.424057084607543 0.371376811594203 112 "123" FALSE "exp (twice per week or more)" "occlusion" TRUE FALSE FALSE FALSE TRUE TRUE 2 1 1
"3" "A" "123_tolpat_jalankulkija.NE.mp4" 18.1 7 1 1454414941808 7.993 "present" 1448873989585 "nothing" 0.180428134556575 0.34963768115942 113 "123" FALSE "exp (twice per week or more)" "nothing" FALSE FALSE TRUE FALSE FALSE TRUE 2 1 1
"3" "A" "120_jalankulkijalapset.mp4" 14.781759 8 0 1454414967848 1.578 "present" 1448873776702 "roaduser" 0.44350580781415 0.367729831144465 114 "120" FALSE "exp (twice per week or more)" "roaduser" TRUE FALSE FALSE FALSE TRUE TRUE 2 1 1
"3" "A" "120_jalankulkijalapset.mp4" 14.781759 8 1 1454414967848 2.272 "notpresent" 1448873802666 "nothing" 0.695881731784583 0.519699812382739 115 "120" FALSE "exp (twice per week or more)" "nothing" TRUE TRUE FALSE FALSE FALSE TRUE 2 1 1
"3" "A" "173_vastaantulijat.mp4" 10.2 9 0 1454414983508 11.058 "present" 1449047988399 NA 0.452599388379205 0.423913043478261 118 "173" FALSE "exp (twice per week or more)" "roaduser" TRUE FALSE FALSE FALSE TRUE TRUE 3 2 1
"3" "A" "173_vastaantulijat.mp4" 10.2 9 1 1454414983508 5.367 "present" 1449047992487 NA 0.291446673706441 0.410881801125704 116 "173" FALSE "exp (twice per week or more)" "roaduser" TRUE FALSE FALSE FALSE TRUE TRUE 3 2 1
"3" "A" "173_vastaantulijat.mp4" 10.2 9 2 1454414983508 10.802 "present" 1449047995728 "nothing" 0.664202745512144 0.422138836772983 117 "173" FALSE "exp (twice per week or more)" "nothing" FALSE FALSE TRUE FALSE FALSE TRUE 3 2 1
"3" "A" "102_bussi.risteys.mp4" 19.6 10 0 1454415017519 1.801 "present" 1453710685880 NA 0.95648912228057 0.406666666666667 119 "102" FALSE "exp (twice per week or more)" "roaduser" TRUE FALSE FALSE FALSE TRUE TRUE 3 1 2
"3" "A" "102_bussi.risteys.mp4" 19.6 10 1 1454415017519 3.326 "notpresent" 1453710693248 "nothing" 0.489872468117029 0.388 120 "102" FALSE "exp (twice per week or more)" "nothing" TRUE TRUE FALSE FALSE FALSE TRUE 3 1 2
"3" "A" "102_bussi.risteys.mp4" 19.6 10 2 1454415017519 3.326 "notpresent" 1453710704040 "nothing" 0.132033008252063 0.36 121 "102" FALSE "exp (twice per week or more)" "nothing" TRUE TRUE FALSE FALSE FALSE TRUE 3 1 2
"3" "A" "135_paaskylanrinne.NE.mp4" 6.906978 11 0 1454415030450 4.647 "present" 1448875032826 "occlusion" 0.672918229557389 0.390666666666667 123 "135" FALSE "exp (twice per week or more)" "occlusion" TRUE FALSE FALSE FALSE TRUE TRUE 3 2 1
"3" "A" "135_paaskylanrinne.NE.mp4" 6.906978 11 1 1454415030450 2.203 "present" 1448875038866 "occlusion" 0.471867966991748 0.402666666666667 122 "135" FALSE "exp (twice per week or more)" "occlusion" TRUE FALSE FALSE FALSE TRUE TRUE 3 2 1
"3" "A" "135_paaskylanrinne.NE.mp4" 6.906978 11 2 1454415030450 5.177 "notpresent" 1448875043970 "nothing" 0.0817704426106527 0.541333333333333 124 "135" FALSE "exp (twice per week or more)" "nothing" TRUE TRUE FALSE FALSE FALSE TRUE 3 2 1
"3" "A" "169_pyorailija_porttikongi.mp4" 6.006708 12 0 1454415044797 2.079 "present" 1449047587382 NA 0.349587396849212 0.382666666666667 125 "169" FALSE "exp (twice per week or more)" "roaduser" TRUE FALSE FALSE FALSE TRUE TRUE 3 2 1
"3" "A" "169_pyorailija_porttikongi.mp4" 6.006708 12 1 1454415044797 3.995 "present" 1449047592870 "occlusion" 0.68642160540135 0.392 126 "169" FALSE "exp (twice per week or more)" "occlusion" TRUE FALSE FALSE FALSE TRUE TRUE 3 2 1
"3" "A" "169_pyorailija_porttikongi.mp4" 6.006708 12 2 1454415044797 4.587 "notpresent" 1453200850465 "nothing" 0.889908256880734 0.422101449275362 127 "169" FALSE "exp (twice per week or more)" "nothing" TRUE TRUE FALSE FALSE FALSE TRUE 3 2 1
"3" "A" "170_pyorailijat.mp4" 7.275145 13 0 1454415060244 2.215 "present" 1449047708159 NA 0.396099024756189 0.430666666666667 129 "170" FALSE "exp (twice per week or more)" "roaduser" TRUE FALSE FALSE FALSE TRUE TRUE 2 1 1
"3" "A" "170_pyorailijat.mp4" 7.275145 13 1 1454415060244 1.741 "present" 1449047712511 "nothing" 0.842460615153788 0.493333333333333 128 "170" FALSE "exp (twice per week or more)" "nothing" FALSE FALSE TRUE FALSE FALSE TRUE 2 1 1
"3" "A" "163_jalankulkijat_suojatie.mp4" 6.540458 14 0 1454415072973 2.66 "present" 1452591691559 NA 0.563885955649419 0.354596622889306 130 "163" FALSE "exp (twice per week or more)" "roaduser" TRUE FALSE FALSE FALSE TRUE TRUE 3 2 1
"3" "A" "163_jalankulkijat_suojatie.mp4" 6.540458 14 1 1454415072973 2.874 "present" 1452591701016 "occlusion" 0.72544878563886 0.322701688555347 131 "163" FALSE "exp (twice per week or more)" "occlusion" TRUE FALSE FALSE FALSE TRUE TRUE 3 2 1
"3" "A" "163_jalankulkijat_suojatie.mp4" 6.540458 14 2 1454415072973 3.441 "notpresent" 1452591715519 "nothing" 0.234424498416051 0.369606003752345 132 "163" FALSE "exp (twice per week or more)" "nothing" TRUE TRUE FALSE FALSE FALSE TRUE 3 2 1
"3" "A" "132_leikkipuisto.mp4" 6.27 15 0 1454415086039 1.619 "present" 1448874849779 NA 0.786952089704383 0.519927536231884 133 "132" FALSE "exp (twice per week or more)" "roaduser" TRUE FALSE FALSE FALSE TRUE TRUE 3 1 2
"3" "A" "132_leikkipuisto.mp4" 6.27 15 1 1454415086039 2.307 "notpresent" 1448874853611 "nothing" 0.0607651912978245 0.546666666666667 134 "132" FALSE "exp (twice per week or more)" "nothing" TRUE TRUE FALSE FALSE FALSE TRUE 3 1 2
"3" "A" "132_leikkipuisto.mp4" 6.27 15 2 1454415086039 2.308 "notpresent" 1448874867074 "nothing" 0.483120780195049 0.602666666666667 135 "132" FALSE "exp (twice per week or more)" "nothing" TRUE TRUE FALSE FALSE FALSE TRUE 3 1 2
"3" "A" "509_tilataksi_oikealle_eteen.mp4" 8.409 16 0 1454415295676 1.844 "present" 1449048777797 NA 0.177044261065266 0.421333333333333 136 "509" FALSE "exp (twice per week or more)" "roaduser" TRUE FALSE FALSE FALSE TRUE TRUE 3 1 2
"3" "A" "509_tilataksi_oikealle_eteen.mp4" 8.409 16 1 1454415295676 2.777 "notpresent" 1449048782765 "nothing" 0.782445611402851 0.624 137 "509" FALSE "exp (twice per week or more)" "nothing" TRUE TRUE FALSE FALSE FALSE TRUE 3 1 2
"3" "A" "509_tilataksi_oikealle_eteen.mp4" 8.409 16 2 1454415295676 2.778 "notpresent" 1449048791933 "nothing" 0.515378844711178 0.438666666666667 138 "509" FALSE "exp (twice per week or more)" "nothing" TRUE TRUE FALSE FALSE FALSE TRUE 3 1 2
"3" "A" "158_jalankulkija_ja_suojatie.mp4" 8.942644 17 0 1454415310751 4.824 "present" 1449046381140 "occlusion" 0.536430834213305 0.347091932457786 140 "158" FALSE "exp (twice per week or more)" "occlusion" TRUE FALSE FALSE FALSE TRUE TRUE 3 2 1
"3" "A" "158_jalankulkija_ja_suojatie.mp4" 8.942644 17 1 1454415310751 5.391 "notpresent" 1449046387684 "nothing" 0.114778694673668 0.341333333333333 141 "158" FALSE "exp (twice per week or more)" "nothing" TRUE TRUE FALSE FALSE FALSE TRUE 3 2 1
"3" "A" "158_jalankulkija_ja_suojatie.mp4" 8.942644 17 2 1454415310751 3.804 "present" 1449046420155 NA 0.351636747624076 0.328330206378987 139 "158" FALSE "exp (twice per week or more)" "roaduser" TRUE FALSE FALSE FALSE TRUE TRUE 3 2 1
"3" "A" "125_hameentie2.mp4" 5.807269 18 0 1454415325254 1.659 "present" 1452677862343 NA 0.550158394931362 0.393996247654784 142 "125" FALSE "exp (twice per week or more)" "roaduser" TRUE FALSE FALSE FALSE TRUE TRUE 2 1 1
"3" "A" "125_hameentie2.mp4" 5.807269 18 1 1454415325254 2.168 "notpresent" 1452677892590 "nothing" 0.143611404435058 0.384615384615385 143 "125" FALSE "exp (twice per week or more)" "nothing" TRUE TRUE FALSE FALSE FALSE TRUE 2 1 1
"3" "A" "175_autot_ja_jalankulkijat_X-risteys.mp4" 13.7 19 0 1454415343185 4 "present" 1449048138103 NA 0.392456676860347 0.425724637681159 145 "175" FALSE "exp (twice per week or more)" "roaduser" TRUE FALSE FALSE FALSE TRUE TRUE 3 2 1
"3" "A" "175_autot_ja_jalankulkijat_X-risteys.mp4" 13.7 19 1 1454415343185 2.575 "present" 1449048143630 NA 0.5480464625132 0.431519699812383 144 "175" FALSE "exp (twice per week or more)" "roaduser" TRUE FALSE FALSE FALSE TRUE TRUE 3 2 1
"3" "A" "175_autot_ja_jalankulkijat_X-risteys.mp4" 13.7 19 2 1454415343185 4.573 "notpresent" 1449048147558 "nothing" 0.130939809926082 0.649155722326454 146 "175" FALSE "exp (twice per week or more)" "nothing" TRUE TRUE FALSE FALSE FALSE TRUE 3 2 1
"3" "A" "168_PT.vas.Vas.kaantyvat_autot(I)_ja_oikealta_suoraan_auto.mp4" 14.382416 20 0 1454415365310 3.519 "present" 1449047461669 "occlusion" 0.591341077085533 0.420262664165103 147 "168" FALSE "exp (twice per week or more)" "occlusion" TRUE FALSE FALSE FALSE TRUE TRUE 2 1 1
"3" "A" "168_PT.vas.Vas.kaantyvat_autot(I)_ja_oikealta_suoraan_auto.mp4" 14.382416 20 1 1454415365310 4.053 "notpresent" 1449047466429 "nothing" 0.151003167898627 0.422138836772983 148 "168" FALSE "exp (twice per week or more)" "nothing" TRUE TRUE FALSE FALSE FALSE TRUE 2 1 1
"3" "A" "104_Jalankulkijat.Potkulautailija.mp4" 14.681442 21 0 1454415388687 1.864 "present" 1448530068382 NA 0.595317725752508 0.43452380952381 150 "104" FALSE "exp (twice per week or more)" "roaduser" TRUE FALSE FALSE FALSE TRUE TRUE 3 2 1
"3" "A" "104_Jalankulkijat.Potkulautailija.mp4" 14.681442 21 1 1454415388687 2.331 "notpresent" 1448530125249 "roaduser" 0.302006335797254 0.405253283302064 151 "104" FALSE "exp (twice per week or more)" "roaduser" FALSE FALSE FALSE TRUE FALSE TRUE 3 2 1
"3" "A" "104_Jalankulkijat.Potkulautailija.mp4" 14.681442 21 2 1454415388687 1.557 "present" 1448872304771 "nothing" 0.809378185524975 0.550724637681159 149 "104" FALSE "exp (twice per week or more)" "nothing" FALSE FALSE TRUE FALSE FALSE TRUE 3 2 1
"3" "A" "153_pasila.mp4" 24.192625 22 0 1454415420003 2.214 "present" 1448871088092 NA 0.391763463569166 0.439024390243902 153 "153" FALSE "exp (twice per week or more)" "roaduser" TRUE FALSE FALSE FALSE TRUE TRUE 3 2 1
"3" "A" "153_pasila.mp4" 24.192625 22 1 1454415420003 1.936 "present" 1448871172219 "occlusion" 0.568109820485744 0.425891181988743 152 "153" FALSE "exp (twice per week or more)" "occlusion" TRUE FALSE FALSE FALSE TRUE TRUE 3 2 1
"3" "A" "153_pasila.mp4" 24.192625 22 2 1454415420003 2.768 "notpresent" 1449045461703 "nothing" 0.0781414994720169 0.397748592870544 154 "153" FALSE "exp (twice per week or more)" "nothing" TRUE TRUE FALSE FALSE FALSE TRUE 3 2 1
"3" "A" "150_kaantyva_auto.mp4" 6 23 0 1454415431249 1.272 "present" 1449044843092 NA 0.757689422355589 0.410666666666667 155 "150" FALSE "exp (twice per week or more)" "roaduser" TRUE FALSE FALSE FALSE TRUE TRUE 3 2 1
"3" "A" "150_kaantyva_auto.mp4" 6 23 1 1454415431249 1.753 "notpresent" 1449044863756 NA 0.372093023255814 0.398666666666667 156 "150" FALSE "exp (twice per week or more)" "roaduser" FALSE FALSE FALSE TRUE FALSE TRUE 3 2 1
"3" "A" "150_kaantyva_auto.mp4" 6 23 2 1454415431249 1.754 "notpresent" 1449044889301 "nothing" 0.17854463615904 0.456 157 "150" FALSE "exp (twice per week or more)" "nothing" TRUE TRUE FALSE FALSE FALSE TRUE 3 2 1
"3" "A" "117_suojatie.mp4" 7.173833 24 0 1454415442495 3.9 "present" 1448873422279 NA 0.396099024756189 0.378666666666667 159 "117" FALSE "exp (twice per week or more)" "roaduser" TRUE FALSE FALSE FALSE TRUE TRUE 3 2 1
"3" "A" "117_suojatie.mp4" 7.173833 24 1 1454415442495 3.58 "present" 1448873429615 "roaduser" 0.697993664202746 0.397748592870544 158 "117" FALSE "exp (twice per week or more)" "roaduser" TRUE FALSE FALSE FALSE TRUE TRUE 3 2 1
"3" "A" "117_suojatie.mp4" 7.173833 24 2 1454415442495 4.43 "notpresent" 1453200295345 "nothing" 0.240570846075433 0.364130434782609 160 "117" FALSE "exp (twice per week or more)" "nothing" TRUE TRUE FALSE FALSE FALSE TRUE 3 2 1
"3" "A" "140_suojatieneteen_pysahtynyt_kuormaauto.mp4" 17.917911 25 0 1454415467793 1.829 "present" 1448875680592 NA 0.141035258814704 0.457333333333333 161 "140" FALSE "exp (twice per week or more)" "roaduser" TRUE FALSE FALSE FALSE TRUE TRUE 3 1 2
"3" "A" "140_suojatieneteen_pysahtynyt_kuormaauto.mp4" 17.917911 25 1 1454415467793 2.561 "notpresent" 1448875683768 "nothing" 0.417854463615904 0.438666666666667 162 "140" FALSE "exp (twice per week or more)" "nothing" TRUE TRUE FALSE FALSE FALSE TRUE 3 1 2
"3" "A" "140_suojatieneteen_pysahtynyt_kuormaauto.mp4" 17.917911 25 2 1454415467793 2.562 "notpresent" 1448875692307 "nothing" 0.790697674418605 0.521333333333333 163 "140" FALSE "exp (twice per week or more)" "nothing" TRUE TRUE FALSE FALSE FALSE TRUE 3 1 2
"3" "A" "124_alppila_jalankulkija_pyoratie.mp4" 5.739124 26 0 1454415478136 1.252 "present" 1448874316889 "roaduser" 0.379154078549849 0.420134228187919 164 "124" FALSE "exp (twice per week or more)" "roaduser" TRUE FALSE FALSE FALSE TRUE TRUE 2 1 1
"3" "A" "124_alppila_jalankulkija_pyoratie.mp4" 5.739124 26 1 1454415478136 1.78 "notpresent" 1448874384338 "nothing" 0.625377643504532 0.551677852348993 165 "124" FALSE "exp (twice per week or more)" "nothing" TRUE TRUE FALSE FALSE FALSE TRUE 2 1 1
"3" "A" "157_isoroba.mp4" 14.2 27 0 1454415495855 1.411 "present" 1449046194892 NA 0.27231807951988 0.478666666666667 166 "157" FALSE "exp (twice per week or more)" "roaduser" TRUE FALSE FALSE FALSE TRUE TRUE 3 1 2
"3" "A" "157_isoroba.mp4" 14.2 27 1 1454415495855 2.554 "notpresent" 1449046200021 "nothing" 0.482370592648162 0.469333333333333 167 "157" FALSE "exp (twice per week or more)" "nothing" TRUE TRUE FALSE FALSE FALSE TRUE 3 1 2
"3" "A" "157_isoroba.mp4" 14.2 27 2 1454415495855 2.555 "notpresent" 1452591353502 "nothing" 0.0770855332629356 0.425891181988743 168 "157" FALSE "exp (twice per week or more)" "nothing" TRUE TRUE FALSE FALSE FALSE TRUE 3 1 2
"3" "A" "103_jalankulkija_ja_auto.risteys.mp4" 4.806 28 0 1454415505582 1.971 "present" 1448871981808 "occlusion" 0.500375093773443 0.369333333333333 170 "103" FALSE "exp (twice per week or more)" "occlusion" TRUE FALSE FALSE FALSE TRUE TRUE 3 2 1
"3" "A" "103_jalankulkija_ja_auto.risteys.mp4" 4.806 28 1 1454415505582 1.706 "present" 1448871994728 NA 0.693173293323331 0.369333333333333 169 "103" FALSE "exp (twice per week or more)" "roaduser" TRUE FALSE FALSE FALSE TRUE TRUE 3 2 1
"3" "A" "103_jalankulkija_ja_auto.risteys.mp4" 4.806 28 2 1454415505582 2.477 "notpresent" 1448872143386 "nothing" 0.201050262565641 0.413333333333333 171 "103" FALSE "exp (twice per week or more)" "nothing" TRUE TRUE FALSE FALSE FALSE TRUE 3 2 1
"3" "A" "506_oik.kaant.auto.mp4" 16.2 29 0 1454415528632 3.69 "present" 1449048634590 NA 0.403600900225056 0.405333333333333 173 "506" FALSE "exp (twice per week or more)" "roaduser" TRUE FALSE FALSE FALSE TRUE TRUE 3 2 1
"3" "A" "506_oik.kaant.auto.mp4" 16.2 29 1 1454415528632 1.515 "present" 1449048638014 "occlusion" 0.600900225056264 0.361333333333333 172 "506" FALSE "exp (twice per week or more)" "occlusion" TRUE FALSE FALSE FALSE TRUE TRUE 3 2 1
"3" "A" "506_oik.kaant.auto.mp4" 16.2 29 2 1454415528632 4.292 "notpresent" 1449048644054 "nothing" 0.214553638409602 0.501333333333333 174 "506" FALSE "exp (twice per week or more)" "nothing" TRUE TRUE FALSE FALSE FALSE TRUE 3 2 1
"4" "A" "165_jalankulkijoita_ja_pyorailija.mp4" 18.151916 0 0 1454501201115 2.415 "present" 1449047076073 NA 0.186046511627907 0.401333333333333 519 "165" FALSE "exp (twice per week or more)" "roaduser" TRUE FALSE FALSE FALSE TRUE TRUE 3 2 1
"4" "A" "165_jalankulkijoita_ja_pyorailija.mp4" 18.151916 0 1 1454501201115 3.69 "present" 1449047079850 "occlusion" 0.724681170292573 0.426666666666667 521 "165" FALSE "exp (twice per week or more)" "occlusion" TRUE FALSE FALSE FALSE TRUE TRUE 3 2 1
"4" "A" "165_jalankulkijoita_ja_pyorailija.mp4" 18.151916 0 2 1454501201115 3.195 "present" 1449047086786 "nothing" 0.50112528132033 0.42 520 "165" FALSE "exp (twice per week or more)" "nothing" FALSE FALSE TRUE FALSE FALSE TRUE 3 2 1
"4" "A" "103_jalankulkija_ja_auto.risteys.mp4" 4.806 1 0 1454501215608 2.868 "present" 1448871981808 "occlusion" 0.500375093773443 0.369333333333333 523 "103" FALSE "exp (twice per week or more)" "occlusion" TRUE FALSE FALSE FALSE TRUE TRUE 3 2 1
"4" "A" "103_jalankulkija_ja_auto.risteys.mp4" 4.806 1 1 1454501215608 2.401 "present" 1448871994728 NA 0.693173293323331 0.369333333333333 522 "103" FALSE "exp (twice per week or more)" "roaduser" TRUE FALSE FALSE FALSE TRUE TRUE 3 2 1
"4" "A" "103_jalankulkija_ja_auto.risteys.mp4" 4.806 1 2 1454501215608 3.353 "present" 1448872143386 "nothing" 0.201050262565641 0.413333333333333 524 "103" FALSE "exp (twice per week or more)" "nothing" FALSE FALSE TRUE FALSE FALSE TRUE 3 2 1
"4" "A" "132_leikkipuisto.mp4" 6.27 2 0 1454501230984 1.568 "present" 1448874849779 NA 0.786952089704383 0.519927536231884 525 "132" FALSE "exp (twice per week or more)" "roaduser" TRUE FALSE FALSE FALSE TRUE TRUE 3 1 2
"4" "A" "132_leikkipuisto.mp4" 6.27 2 1 1454501230984 2.367 "notpresent" 1448874853611 "nothing" 0.0607651912978245 0.546666666666667 526 "132" FALSE "exp (twice per week or more)" "nothing" TRUE TRUE FALSE FALSE FALSE TRUE 3 1 2
"4" "A" "132_leikkipuisto.mp4" 6.27 2 2 1454501230984 2.368 "notpresent" 1448874867074 "nothing" 0.483120780195049 0.602666666666667 527 "132" FALSE "exp (twice per week or more)" "nothing" TRUE TRUE FALSE FALSE FALSE TRUE 3 1 2
"4" "A" "102_bussi.risteys.mp4" 19.6 3 0 1454501255794 1.516 "present" 1453710685880 NA 0.95648912228057 0.406666666666667 528 "102" FALSE "exp (twice per week or more)" "roaduser" TRUE FALSE FALSE FALSE TRUE TRUE 3 1 2
"4" "A" "102_bussi.risteys.mp4" 19.6 3 1 1454501255794 2.211 "notpresent" 1453710693248 "nothing" 0.489872468117029 0.388 529 "102" FALSE "exp (twice per week or more)" "nothing" TRUE TRUE FALSE FALSE FALSE TRUE 3 1 2
"4" "A" "102_bussi.risteys.mp4" 19.6 3 2 1454501255794 2.213 "notpresent" 1453710704040 "nothing" 0.132033008252063 0.36 530 "102" FALSE "exp (twice per week or more)" "nothing" TRUE TRUE FALSE FALSE FALSE TRUE 3 1 2
"4" "A" "130_lapset.mp4" 15.2 4 0 1454501275539 1.608 "present" 1448838689194 NA 0.363914373088685 0.478260869565217 532 "130" FALSE "exp (twice per week or more)" "roaduser" TRUE FALSE FALSE FALSE TRUE TRUE 2 2 0
"4" "A" "130_lapset.mp4" 15.2 4 1 1454501275539 1.159 "present" 1448874755810 NA 0.761440360090022 0.489333333333333 531 "130" FALSE "exp (twice per week or more)" "roaduser" TRUE FALSE FALSE FALSE TRUE TRUE 2 2 0
"4" "A" "146_itapasila3.mp4" 8.641976 5 0 1454501288945 1.647 "present" 1448876058590 "roaduser_car" 0.294073518379595 0.382666666666667 534 "146" FALSE "exp (twice per week or more)" "roaduser" TRUE FALSE FALSE FALSE TRUE TRUE 2 1 1
"4" "A" "146_itapasila3.mp4" 8.641976 5 1 1454501288945 1.216 "present" 1448876063174 "nothing" 0.708460754332314 0.436594202898551 533 "146" FALSE "exp (twice per week or more)" "nothing" FALSE FALSE TRUE FALSE FALSE TRUE 2 1 1
"4" "A" "117_suojatie.mp4" 7.173833 6 0 1454501301110 3.59 "present" 1448873422279 NA 0.396099024756189 0.378666666666667 536 "117" FALSE "exp (twice per week or more)" "roaduser" TRUE FALSE FALSE FALSE TRUE TRUE 3 2 1
"4" "A" "117_suojatie.mp4" 7.173833 6 1 1454501301110 1.282 "present" 1448873429615 "roaduser" 0.697993664202746 0.397748592870544 535 "117" FALSE "exp (twice per week or more)" "roaduser" TRUE FALSE FALSE FALSE TRUE TRUE 3 2 1
"4" "A" "117_suojatie.mp4" 7.173833 6 2 1454501301110 3.927 "present" 1453200295345 "nothing" 0.240570846075433 0.364130434782609 537 "117" FALSE "exp (twice per week or more)" "nothing" FALSE FALSE TRUE FALSE FALSE TRUE 3 2 1
"4" "A" "157_isoroba.mp4" 14.2 7 0 1454501323124 2.522 "present" 1449046194892 NA 0.27231807951988 0.478666666666667 539 "157" FALSE "exp (twice per week or more)" "roaduser" TRUE FALSE FALSE FALSE TRUE TRUE 3 1 2
"4" "A" "157_isoroba.mp4" 14.2 7 1 1454501323124 2.013 "present" 1449046200021 "nothing" 0.482370592648162 0.469333333333333 538 "157" FALSE "exp (twice per week or more)" "nothing" FALSE FALSE TRUE FALSE FALSE TRUE 3 1 2
"4" "A" "157_isoroba.mp4" 14.2 7 2 1454501323124 3.133 "notpresent" 1452591353502 "nothing" 0.0770855332629356 0.425891181988743 540 "157" FALSE "exp (twice per week or more)" "nothing" TRUE TRUE FALSE FALSE FALSE TRUE 3 1 2
"4" "A" "506_oik.kaant.auto.mp4" 16.2 8 0 1454501345012 2.443 "present" 1449048634590 NA 0.403600900225056 0.405333333333333 542 "506" FALSE "exp (twice per week or more)" "roaduser" TRUE FALSE FALSE FALSE TRUE TRUE 3 2 1
"4" "A" "506_oik.kaant.auto.mp4" 16.2 8 1 1454501345012 2.045 "present" 1449048638014 "occlusion" 0.600900225056264 0.361333333333333 541 "506" FALSE "exp (twice per week or more)" "occlusion" TRUE FALSE FALSE FALSE TRUE TRUE 3 2 1
"4" "A" "506_oik.kaant.auto.mp4" 16.2 8 2 1454501345012 2.794 "present" 1449048644054 "nothing" 0.214553638409602 0.501333333333333 543 "506" FALSE "exp (twice per week or more)" "nothing" FALSE FALSE TRUE FALSE FALSE TRUE 3 2 1
"4" "A" "153_pasila.mp4" 24.192625 9 0 1454501375265 2.61 "present" 1448871088092 NA 0.391763463569166 0.439024390243902 544 "153" FALSE "exp (twice per week or more)" "roaduser" TRUE FALSE FALSE FALSE TRUE TRUE 3 2 1
"4" "A" "153_pasila.mp4" 24.192625 9 1 1454501375265 3.243 "notpresent" 1448871172219 "occlusion" 0.568109820485744 0.425891181988743 545 "153" FALSE "exp (twice per week or more)" "occlusion" FALSE FALSE FALSE TRUE FALSE TRUE 3 2 1
"4" "A" "153_pasila.mp4" 24.192625 9 2 1454501375265 3.244 "notpresent" 1449045461703 "nothing" 0.0781414994720169 0.397748592870544 546 "153" FALSE "exp (twice per week or more)" "nothing" TRUE TRUE FALSE FALSE FALSE TRUE 3 2 1
"4" "A" "125_hameentie2.mp4" 5.807269 10 0 1454501387848 1.217 "present" 1452677862343 NA 0.550158394931362 0.393996247654784 547 "125" FALSE "exp (twice per week or more)" "roaduser" TRUE FALSE FALSE FALSE TRUE TRUE 2 1 1
"4" "A" "125_hameentie2.mp4" 5.807269 10 1 1454501387848 1.811 "notpresent" 1452677892590 "nothing" 0.143611404435058 0.384615384615385 548 "125" FALSE "exp (twice per week or more)" "nothing" TRUE TRUE FALSE FALSE FALSE TRUE 2 1 1
"4" "A" "104_Jalankulkijat.Potkulautailija.mp4" 14.681442 11 0 1454501406206 2.332 "present" 1448530068382 NA 0.595317725752508 0.43452380952381 549 "104" FALSE "exp (twice per week or more)" "roaduser" TRUE FALSE FALSE FALSE TRUE TRUE 3 2 1
"4" "A" "104_Jalankulkijat.Potkulautailija.mp4" 14.681442 11 1 1454501406206 2.732 "present" 1448530125249 "roaduser" 0.302006335797254 0.405253283302064 550 "104" FALSE "exp (twice per week or more)" "roaduser" TRUE FALSE FALSE FALSE TRUE TRUE 3 2 1
"4" "A" "104_Jalankulkijat.Potkulautailija.mp4" 14.681442 11 2 1454501406206 3.366 "notpresent" 1448872304771 "nothing" 0.809378185524975 0.550724637681159 551 "104" FALSE "exp (twice per week or more)" "nothing" TRUE TRUE FALSE FALSE FALSE TRUE 3 2 1
"4" "A" "123_tolpat_jalankulkija.NE.mp4" 18.1 12 0 1454501429704 1.441 "present" 1448873983081 "occlusion" 0.424057084607543 0.371376811594203 552 "123" FALSE "exp (twice per week or more)" "occlusion" TRUE FALSE FALSE FALSE TRUE TRUE 2 1 1
"4" "A" "123_tolpat_jalankulkija.NE.mp4" 18.1 12 1 1454501429704 3.408 "present" 1448873989585 "nothing" 0.180428134556575 0.34963768115942 553 "123" FALSE "exp (twice per week or more)" "nothing" FALSE FALSE TRUE FALSE FALSE TRUE 2 1 1
"4" "A" "150_kaantyva_auto.mp4" 6 13 0 1454501442764 4.504 "present" 1449044843092 NA 0.757689422355589 0.410666666666667 554 "150" FALSE "exp (twice per week or more)" "roaduser" TRUE FALSE FALSE FALSE TRUE TRUE 3 2 1
"4" "A" "150_kaantyva_auto.mp4" 6 13 1 1454501442764 5.076 "notpresent" 1449044863756 NA 0.372093023255814 0.398666666666667 555 "150" FALSE "exp (twice per week or more)" "roaduser" FALSE FALSE FALSE TRUE FALSE TRUE 3 2 1
"4" "A" "150_kaantyva_auto.mp4" 6 13 2 1454501442764 5.077 "notpresent" 1449044889301 "nothing" 0.17854463615904 0.456 556 "150" FALSE "exp (twice per week or more)" "nothing" TRUE TRUE FALSE FALSE FALSE TRUE 3 2 1
"4" "A" "171_pyorailija_tienyli.mp4" 11.979375 14 0 1454501462537 1.995 "present" 1449047879975 "roaduser" 0.0645161290322581 0.457333333333333 557 "171" FALSE "exp (twice per week or more)" "roaduser" TRUE FALSE FALSE FALSE TRUE TRUE 3 1 2
"4" "A" "171_pyorailija_tienyli.mp4" 11.979375 14 1 1454501462537 2.611 "notpresent" 1449047900110 "nothing" 0.466737064413939 0.422138836772983 558 "171" FALSE "exp (twice per week or more)" "nothing" TRUE TRUE FALSE FALSE FALSE TRUE 3 1 2
"4" "A" "171_pyorailija_tienyli.mp4" 11.979375 14 2 1454501462537 2.613 "notpresent" 1449047904718 "nothing" 0.837381203801478 0.425891181988743 559 "171" FALSE "exp (twice per week or more)" "nothing" TRUE TRUE FALSE FALSE FALSE TRUE 3 1 2
"4" "A" "120_jalankulkijalapset.mp4" 14.781759 15 0 1454501482465 2.685 "present" 1448873776702 "roaduser" 0.44350580781415 0.367729831144465 560 "120" FALSE "exp (twice per week or more)" "roaduser" TRUE FALSE FALSE FALSE TRUE TRUE 2 1 1
"4" "A" "120_jalankulkijalapset.mp4" 14.781759 15 1 1454501482465 3.618 "present" 1448873802666 "nothing" 0.695881731784583 0.519699812382739 561 "120" FALSE "exp (twice per week or more)" "nothing" FALSE FALSE TRUE FALSE FALSE TRUE 2 1 1
"4" "A" "136_pasilanasema.mp4" 11.21175 16 0 1454501727111 1.648 "present" 1448875214922 "roaduser_car" 0.558139534883721 0.426666666666667 562 "136" FALSE "exp (twice per week or more)" "roaduser" TRUE FALSE FALSE FALSE TRUE TRUE 2 1 1
"4" "A" "136_pasilanasema.mp4" 11.21175 16 1 1454501727111 2.267 "notpresent" 1448875220361 "nothing" 0.304576144036009 0.408 563 "136" FALSE "exp (twice per week or more)" "nothing" TRUE TRUE FALSE FALSE FALSE TRUE 2 1 1
"4" "A" "168_PT.vas.Vas.kaantyvat_autot(I)_ja_oikealta_suoraan_auto.mp4" 14.382416 17 0 1454501746140 1.933 "present" 1449047461669 "occlusion" 0.591341077085533 0.420262664165103 564 "168" FALSE "exp (twice per week or more)" "occlusion" TRUE FALSE FALSE FALSE TRUE TRUE 2 1 1
"4" "A" "168_PT.vas.Vas.kaantyvat_autot(I)_ja_oikealta_suoraan_auto.mp4" 14.382416 17 1 1454501746140 2.454 "notpresent" 1449047466429 "nothing" 0.151003167898627 0.422138836772983 565 "168" FALSE "exp (twice per week or more)" "nothing" TRUE TRUE FALSE FALSE FALSE TRUE 2 1 1
"4" "A" "124_alppila_jalankulkija_pyoratie.mp4" 5.739124 18 0 1454501756616 1.388 "present" 1448874316889 "roaduser" 0.379154078549849 0.420134228187919 566 "124" FALSE "exp (twice per week or more)" "roaduser" TRUE FALSE FALSE FALSE TRUE TRUE 2 1 1
"4" "A" "124_alppila_jalankulkija_pyoratie.mp4" 5.739124 18 1 1454501756616 1.985 "notpresent" 1448874384338 "nothing" 0.625377643504532 0.551677852348993 567 "124" FALSE "exp (twice per week or more)" "nothing" TRUE TRUE FALSE FALSE FALSE TRUE 2 1 1
"4" "A" "170_pyorailijat.mp4" 7.275145 19 0 1454501767894 1.263 "present" 1449047708159 NA 0.396099024756189 0.430666666666667 568 "170" FALSE "exp (twice per week or more)" "roaduser" TRUE FALSE FALSE FALSE TRUE TRUE 2 1 1
"4" "A" "170_pyorailijat.mp4" 7.275145 19 1 1454501767894 1.817 "notpresent" 1449047712511 "nothing" 0.842460615153788 0.493333333333333 569 "170" FALSE "exp (twice per week or more)" "nothing" TRUE TRUE FALSE FALSE FALSE TRUE 2 1 1
"4" "A" "509_tilataksi_oikealle_eteen.mp4" 8.409 20 0 1454501779825 1.501 "present" 1449048777797 NA 0.177044261065266 0.421333333333333 570 "509" FALSE "exp (twice per week or more)" "roaduser" TRUE FALSE FALSE FALSE TRUE TRUE 3 1 2
"4" "A" "509_tilataksi_oikealle_eteen.mp4" 8.409 20 1 1454501779825 2.085 "notpresent" 1449048782765 "nothing" 0.782445611402851 0.624 571 "509" FALSE "exp (twice per week or more)" "nothing" TRUE TRUE FALSE FALSE FALSE TRUE 3 1 2
"4" "A" "509_tilataksi_oikealle_eteen.mp4" 8.409 20 2 1454501779825 2.086 "notpresent" 1449048791933 "nothing" 0.515378844711178 0.438666666666667 572 "509" FALSE "exp (twice per week or more)" "nothing" TRUE TRUE FALSE FALSE FALSE TRUE 3 1 2
"4" "A" "135_paaskylanrinne.NE.mp4" 6.906978 21 0 1454501790646 1.901 "notpresent" 1448875032826 "occlusion" 0.672918229557389 0.390666666666667 574 "135" FALSE "exp (twice per week or more)" "occlusion" FALSE FALSE FALSE TRUE FALSE TRUE 3 2 1
"4" "A" "135_paaskylanrinne.NE.mp4" 6.906978 21 1 1454501790646 1.334 "present" 1448875038866 "occlusion" 0.471867966991748 0.402666666666667 573 "135" FALSE "exp (twice per week or more)" "occlusion" TRUE FALSE FALSE FALSE TRUE TRUE 3 2 1
"4" "A" "135_paaskylanrinne.NE.mp4" 6.906978 21 2 1454501790646 1.904 "notpresent" 1448875043970 "nothing" 0.0817704426106527 0.541333333333333 575 "135" FALSE "exp (twice per week or more)" "nothing" TRUE TRUE FALSE FALSE FALSE TRUE 3 2 1
"4" "A" "143_hameentie.mp4" 12.5 22 0 1454501808266 1.624 "present" 1448875899919 NA 0.350580781414995 0.371482176360225 577 "143" FALSE "exp (twice per week or more)" "roaduser" TRUE FALSE FALSE FALSE TRUE TRUE 2 2 0
"4" "A" "143_hameentie.mp4" 12.5 22 1 1454501808266 1.261 "present" 1448875904919 "occlusion" 0.582893347412883 0.392120075046904 576 "143" FALSE "exp (twice per week or more)" "occlusion" TRUE FALSE FALSE FALSE TRUE TRUE 2 2 0
"4" "A" "158_jalankulkija_ja_suojatie.mp4" 8.942644 23 0 1454501820951 1.876 "present" 1449046381140 "occlusion" 0.536430834213305 0.347091932457786 579 "158" FALSE "exp (twice per week or more)" "occlusion" TRUE FALSE FALSE FALSE TRUE TRUE 3 2 1
"4" "A" "158_jalankulkija_ja_suojatie.mp4" 8.942644 23 1 1454501820951 2.419 "notpresent" 1449046387684 "nothing" 0.114778694673668 0.341333333333333 580 "158" FALSE "exp (twice per week or more)" "nothing" TRUE TRUE FALSE FALSE FALSE TRUE 3 2 1
"4" "A" "158_jalankulkija_ja_suojatie.mp4" 8.942644 23 2 1454501820951 1.48 "present" 1449046420155 NA 0.351636747624076 0.328330206378987 578 "158" FALSE "exp (twice per week or more)" "roaduser" TRUE FALSE FALSE FALSE TRUE TRUE 3 2 1
"4" "A" "140_suojatieneteen_pysahtynyt_kuormaauto.mp4" 17.917911 24 0 1454501842931 1.254 "present" 1448875680592 NA 0.141035258814704 0.457333333333333 581 "140" FALSE "exp (twice per week or more)" "roaduser" TRUE FALSE FALSE FALSE TRUE TRUE 3 1 2
"4" "A" "140_suojatieneteen_pysahtynyt_kuormaauto.mp4" 17.917911 24 1 1454501842931 1.827 "notpresent" 1448875683768 "nothing" 0.417854463615904 0.438666666666667 582 "140" FALSE "exp (twice per week or more)" "nothing" TRUE TRUE FALSE FALSE FALSE TRUE 3 1 2
"4" "A" "140_suojatieneteen_pysahtynyt_kuormaauto.mp4" 17.917911 24 2 1454501842931 1.829 "notpresent" 1448875692307 "nothing" 0.790697674418605 0.521333333333333 583 "140" FALSE "exp (twice per week or more)" "nothing" TRUE TRUE FALSE FALSE FALSE TRUE 3 1 2
"4" "A" "169_pyorailija_porttikongi.mp4" 6.006708 25 0 1454501852520 1.392 "present" 1449047587382 NA 0.349587396849212 0.382666666666667 584 "169" FALSE "exp (twice per week or more)" "roaduser" TRUE FALSE FALSE FALSE TRUE TRUE 3 2 1
"4" "A" "169_pyorailija_porttikongi.mp4" 6.006708 25 1 1454501852520 1.762 "present" 1449047592870 "occlusion" 0.68642160540135 0.392 585 "169" FALSE "exp (twice per week or more)" "occlusion" TRUE FALSE FALSE FALSE TRUE TRUE 3 2 1
"4" "A" "169_pyorailija_porttikongi.mp4" 6.006708 25 2 1454501852520 2.281 "notpresent" 1453200850465 "nothing" 0.889908256880734 0.422101449275362 586 "169" FALSE "exp (twice per week or more)" "nothing" TRUE TRUE FALSE FALSE FALSE TRUE 3 2 1
"4" "A" "175_autot_ja_jalankulkijat_X-risteys.mp4" 13.7 26 0 1454501870437 1.275 "present" 1449048138103 NA 0.392456676860347 0.425724637681159 587 "175" FALSE "exp (twice per week or more)" "roaduser" TRUE FALSE FALSE FALSE TRUE TRUE 3 2 1
"4" "A" "175_autot_ja_jalankulkijat_X-risteys.mp4" 13.7 26 1 1454501870437 1.564 "present" 1449048143630 NA 0.5480464625132 0.431519699812383 588 "175" FALSE "exp (twice per week or more)" "roaduser" TRUE FALSE FALSE FALSE TRUE TRUE 3 2 1
"4" "A" "175_autot_ja_jalankulkijat_X-risteys.mp4" 13.7 26 2 1454501870437 2.137 "notpresent" 1449048147558 "nothing" 0.130939809926082 0.649155722326454 589 "175" FALSE "exp (twice per week or more)" "nothing" TRUE TRUE FALSE FALSE FALSE TRUE 3 2 1
"4" "A" "173_vastaantulijat.mp4" 10.2 27 0 1454501884770 1.595 "present" 1449047988399 NA 0.452599388379205 0.423913043478261 590 "173" FALSE "exp (twice per week or more)" "roaduser" TRUE FALSE FALSE FALSE TRUE TRUE 3 2 1
"4" "A" "173_vastaantulijat.mp4" 10.2 27 1 1454501884770 1.933 "present" 1449047992487 NA 0.291446673706441 0.410881801125704 591 "173" FALSE "exp (twice per week or more)" "roaduser" TRUE FALSE FALSE FALSE TRUE TRUE 3 2 1
"4" "A" "173_vastaantulijat.mp4" 10.2 27 2 1454501884770 2.481 "notpresent" 1449047995728 "nothing" 0.664202745512144 0.422138836772983 592 "173" FALSE "exp (twice per week or more)" "nothing" TRUE TRUE FALSE FALSE FALSE TRUE 3 2 1
"4" "A" "121_kaantyva_auto.mp4" 8.508703 28 0 1454501897331 1.831 "notpresent" 1448545022229 "roaduser" 0.94341675734494 0.524177949709865 594 "121" FALSE "exp (twice per week or more)" "roaduser" FALSE FALSE FALSE TRUE FALSE TRUE 2 1 1
"4" "A" "121_kaantyva_auto.mp4" 8.508703 28 1 1454501897331 1.245 "present" 1448873886354 "nothing" 0.265047518479409 0.410881801125704 593 "121" FALSE "exp (twice per week or more)" "nothing" FALSE FALSE TRUE FALSE FALSE TRUE 2 1 1
"4" "A" "163_jalankulkijat_suojatie.mp4" 6.540458 29 0 1454501908734 2.065 "present" 1452591691559 NA 0.563885955649419 0.354596622889306 595 "163" FALSE "exp (twice per week or more)" "roaduser" TRUE FALSE FALSE FALSE TRUE TRUE 3 2 1
"4" "A" "163_jalankulkijat_suojatie.mp4" 6.540458 29 1 1454501908734 2.653 "notpresent" 1452591701016 "occlusion" 0.72544878563886 0.322701688555347 596 "163" FALSE "exp (twice per week or more)" "occlusion" FALSE FALSE FALSE TRUE FALSE TRUE 3 2 1
"4" "A" "163_jalankulkijat_suojatie.mp4" 6.540458 29 2 1454501908734 2.654 "notpresent" 1452591715519 "nothing" 0.234424498416051 0.369606003752345 597 "163" FALSE "exp (twice per week or more)" "nothing" TRUE TRUE FALSE FALSE FALSE TRUE 3 2 1
"5" "A" "120_jalankulkijalapset.mp4" 14.781759 0 0 1454508496004 1.964 "present" 1448873776702 "roaduser" 0.44350580781415 0.367729831144465 606 "120" FALSE "exp (twice per week or more)" "roaduser" TRUE FALSE FALSE FALSE TRUE TRUE 2 1 1
"5" "A" "120_jalankulkijalapset.mp4" 14.781759 0 1 1454508496004 3.279 "notpresent" 1448873802666 "nothing" 0.695881731784583 0.519699812382739 607 "120" FALSE "exp (twice per week or more)" "nothing" TRUE TRUE FALSE FALSE FALSE TRUE 2 1 1
"5" "A" "157_isoroba.mp4" 14.2 1 0 1454508517796 1.704 "present" 1449046194892 NA 0.27231807951988 0.478666666666667 608 "157" FALSE "exp (twice per week or more)" "roaduser" TRUE FALSE FALSE FALSE TRUE TRUE 3 1 2
"5" "A" "157_isoroba.mp4" 14.2 1 1 1454508517796 2.865 "notpresent" 1449046200021 "nothing" 0.482370592648162 0.469333333333333 609 "157" FALSE "exp (twice per week or more)" "nothing" TRUE TRUE FALSE FALSE FALSE TRUE 3 1 2
"5" "A" "157_isoroba.mp4" 14.2 1 2 1454508517796 2.866 "notpresent" 1452591353502 "nothing" 0.0770855332629356 0.425891181988743 610 "157" FALSE "exp (twice per week or more)" "nothing" TRUE TRUE FALSE FALSE FALSE TRUE 3 1 2
"5" "A" "124_alppila_jalankulkija_pyoratie.mp4" 5.739124 2 0 1454508529797 1.297 "present" 1448874316889 "roaduser" 0.379154078549849 0.420134228187919 611 "124" FALSE "exp (twice per week or more)" "roaduser" TRUE FALSE FALSE FALSE TRUE TRUE 2 1 1
"5" "A" "124_alppila_jalankulkija_pyoratie.mp4" 5.739124 2 1 1454508529797 2.023 "notpresent" 1448874384338 "nothing" 0.625377643504532 0.551677852348993 612 "124" FALSE "exp (twice per week or more)" "nothing" TRUE TRUE FALSE FALSE FALSE TRUE 2 1 1
"5" "A" "171_pyorailija_tienyli.mp4" 11.979375 3 0 1454508546110 4.808 "present" 1449047879975 "roaduser" 0.0645161290322581 0.457333333333333 613 "171" FALSE "exp (twice per week or more)" "roaduser" TRUE FALSE FALSE FALSE TRUE TRUE 3 1 2
"5" "A" "171_pyorailija_tienyli.mp4" 11.979375 3 1 1454508546110 5.467 "notpresent" 1449047900110 "nothing" 0.466737064413939 0.422138836772983 614 "171" FALSE "exp (twice per week or more)" "nothing" TRUE TRUE FALSE FALSE FALSE TRUE 3 1 2
"5" "A" "171_pyorailija_tienyli.mp4" 11.979375 3 2 1454508546110 5.468 "notpresent" 1449047904718 "nothing" 0.837381203801478 0.425891181988743 615 "171" FALSE "exp (twice per week or more)" "nothing" TRUE TRUE FALSE FALSE FALSE TRUE 3 1 2
"5" "A" "136_pasilanasema.mp4" 11.21175 4 0 1454508566120 1.531 "present" 1448875214922 "roaduser_car" 0.558139534883721 0.426666666666667 616 "136" FALSE "exp (twice per week or more)" "roaduser" TRUE FALSE FALSE FALSE TRUE TRUE 2 1 1
"5" "A" "136_pasilanasema.mp4" 11.21175 4 1 1454508566120 2.154 "notpresent" 1448875220361 "nothing" 0.304576144036009 0.408 617 "136" FALSE "exp (twice per week or more)" "nothing" TRUE TRUE FALSE FALSE FALSE TRUE 2 1 1
"5" "A" "506_oik.kaant.auto.mp4" 16.2 5 0 1454508586977 1.473 "present" 1449048634590 NA 0.403600900225056 0.405333333333333 618 "506" FALSE "exp (twice per week or more)" "roaduser" TRUE FALSE FALSE FALSE TRUE TRUE 3 2 1
"5" "A" "506_oik.kaant.auto.mp4" 16.2 5 1 1454508586977 1.825 "present" 1449048638014 "occlusion" 0.600900225056264 0.361333333333333 619 "506" FALSE "exp (twice per week or more)" "occlusion" TRUE FALSE FALSE FALSE TRUE TRUE 3 2 1
"5" "A" "506_oik.kaant.auto.mp4" 16.2 5 2 1454508586977 2.441 "notpresent" 1449048644054 "nothing" 0.214553638409602 0.501333333333333 620 "506" FALSE "exp (twice per week or more)" "nothing" TRUE TRUE FALSE FALSE FALSE TRUE 3 2 1
"5" "A" "104_Jalankulkijat.Potkulautailija.mp4" 14.681442 6 0 1454508606447 1.886 "present" 1448530068382 NA 0.595317725752508 0.43452380952381 622 "104" FALSE "exp (twice per week or more)" "roaduser" TRUE FALSE FALSE FALSE TRUE TRUE 3 2 1
"5" "A" "104_Jalankulkijat.Potkulautailija.mp4" 14.681442 6 1 1454508606447 1.35 "present" 1448530125249 "roaduser" 0.302006335797254 0.405253283302064 621 "104" FALSE "exp (twice per week or more)" "roaduser" TRUE FALSE FALSE FALSE TRUE TRUE 3 2 1
"5" "A" "104_Jalankulkijat.Potkulautailija.mp4" 14.681442 6 2 1454508606447 2.464 "notpresent" 1448872304771 "nothing" 0.809378185524975 0.550724637681159 623 "104" FALSE "exp (twice per week or more)" "nothing" TRUE TRUE FALSE FALSE FALSE TRUE 3 2 1
"5" "A" "125_hameentie2.mp4" 5.807269 7 0 1454508617735 1.235 "present" 1452677862343 NA 0.550158394931362 0.393996247654784 624 "125" FALSE "exp (twice per week or more)" "roaduser" TRUE FALSE FALSE FALSE TRUE TRUE 2 1 1
"5" "A" "125_hameentie2.mp4" 5.807269 7 1 1454508617735 1.862 "notpresent" 1452677892590 "nothing" 0.143611404435058 0.384615384615385 625 "125" FALSE "exp (twice per week or more)" "nothing" TRUE TRUE FALSE FALSE FALSE TRUE 2 1 1
"5" "A" "165_jalankulkijoita_ja_pyorailija.mp4" 18.151916 8 0 1454508639910 1.55 "present" 1449047076073 NA 0.186046511627907 0.401333333333333 626 "165" FALSE "exp (twice per week or more)" "roaduser" TRUE FALSE FALSE FALSE TRUE TRUE 3 2 1
"5" "A" "165_jalankulkijoita_ja_pyorailija.mp4" 18.151916 8 1 1454508639910 2.102 "present" 1449047079850 "occlusion" 0.724681170292573 0.426666666666667 627 "165" FALSE "exp (twice per week or more)" "occlusion" TRUE FALSE FALSE FALSE TRUE TRUE 3 2 1
"5" "A" "165_jalankulkijoita_ja_pyorailija.mp4" 18.151916 8 2 1454508639910 2.624 "notpresent" 1449047086786 "nothing" 0.50112528132033 0.42 628 "165" FALSE "exp (twice per week or more)" "nothing" TRUE TRUE FALSE FALSE FALSE TRUE 3 2 1
"5" "A" "103_jalankulkija_ja_auto.risteys.mp4" 4.806 9 0 1454508651540 3.399 "present" 1448871981808 "occlusion" 0.500375093773443 0.369333333333333 631 "103" FALSE "exp (twice per week or more)" "occlusion" TRUE FALSE FALSE FALSE TRUE TRUE 3 2 1
"5" "A" "103_jalankulkija_ja_auto.risteys.mp4" 4.806 9 1 1454508651540 1.354 "present" 1448871994728 NA 0.693173293323331 0.369333333333333 629 "103" FALSE "exp (twice per week or more)" "roaduser" TRUE FALSE FALSE FALSE TRUE TRUE 3 2 1
"5" "A" "103_jalankulkija_ja_auto.risteys.mp4" 4.806 9 2 1454508651540 2.073 "present" 1448872143386 "nothing" 0.201050262565641 0.413333333333333 630 "103" FALSE "exp (twice per week or more)" "nothing" FALSE FALSE TRUE FALSE FALSE TRUE 3 2 1
"5" "A" "150_kaantyva_auto.mp4" 6 10 0 1454508665955 5.708 "present" 1449044843092 NA 0.757689422355589 0.410666666666667 632 "150" FALSE "exp (twice per week or more)" "roaduser" TRUE FALSE FALSE FALSE TRUE TRUE 3 2 1
"5" "A" "150_kaantyva_auto.mp4" 6 10 1 1454508665955 6.133 "notpresent" 1449044863756 NA 0.372093023255814 0.398666666666667 633 "150" FALSE "exp (twice per week or more)" "roaduser" FALSE FALSE FALSE TRUE FALSE TRUE 3 2 1
"5" "A" "150_kaantyva_auto.mp4" 6 10 2 1454508665955 6.134 "notpresent" 1449044889301 "nothing" 0.17854463615904 0.456 634 "150" FALSE "exp (twice per week or more)" "nothing" TRUE TRUE FALSE FALSE FALSE TRUE 3 2 1
"5" "A" "170_pyorailijat.mp4" 7.275145 11 0 1454508687097 1.264 "present" 1449047708159 NA 0.396099024756189 0.430666666666667 635 "170" FALSE "exp (twice per week or more)" "roaduser" TRUE FALSE FALSE FALSE TRUE TRUE 2 1 1
"5" "A" "170_pyorailijat.mp4" 7.275145 11 1 1454508687097 1.756 "present" 1449047712511 "nothing" 0.842460615153788 0.493333333333333 636 "170" FALSE "exp (twice per week or more)" "nothing" FALSE FALSE TRUE FALSE FALSE TRUE 2 1 1
"5" "A" "163_jalankulkijat_suojatie.mp4" 6.540458 12 0 1454508698446 1.412 "present" 1452591691559 NA 0.563885955649419 0.354596622889306 637 "163" FALSE "exp (twice per week or more)" "roaduser" TRUE FALSE FALSE FALSE TRUE TRUE 3 2 1
"5" "A" "163_jalankulkijat_suojatie.mp4" 6.540458 12 1 1454508698446 1.954 "notpresent" 1452591701016 "occlusion" 0.72544878563886 0.322701688555347 638 "163" FALSE "exp (twice per week or more)" "occlusion" FALSE FALSE FALSE TRUE FALSE TRUE 3 2 1
"5" "A" "163_jalankulkijat_suojatie.mp4" 6.540458 12 2 1454508698446 1.955 "notpresent" 1452591715519 "nothing" 0.234424498416051 0.369606003752345 639 "163" FALSE "exp (twice per week or more)" "nothing" TRUE TRUE FALSE FALSE FALSE TRUE 3 2 1
"5" "A" "169_pyorailija_porttikongi.mp4" 6.006708 13 0 1454508709394 1.317 "present" 1449047587382 NA 0.349587396849212 0.382666666666667 640 "169" FALSE "exp (twice per week or more)" "roaduser" TRUE FALSE FALSE FALSE TRUE TRUE 3 2 1
"5" "A" "169_pyorailija_porttikongi.mp4" 6.006708 13 1 1454508709394 1.759 "present" 1449047592870 "occlusion" 0.68642160540135 0.392 641 "169" FALSE "exp (twice per week or more)" "occlusion" TRUE FALSE FALSE FALSE TRUE TRUE 3 2 1
"5" "A" "169_pyorailija_porttikongi.mp4" 6.006708 13 2 1454508709394 2.307 "notpresent" 1453200850465 "nothing" 0.889908256880734 0.422101449275362 642 "169" FALSE "exp (twice per week or more)" "nothing" TRUE TRUE FALSE FALSE FALSE TRUE 3 2 1
"5" "A" "121_kaantyva_auto.mp4" 8.508703 14 0 1454508723273 1.213 "present" 1448545022229 "roaduser" 0.94341675734494 0.524177949709865 643 "121" FALSE "exp (twice per week or more)" "roaduser" TRUE FALSE FALSE FALSE TRUE TRUE 2 1 1
"5" "A" "121_kaantyva_auto.mp4" 8.508703 14 1 1454508723273 1.78 "notpresent" 1448873886354 "nothing" 0.265047518479409 0.410881801125704 644 "121" FALSE "exp (twice per week or more)" "nothing" TRUE TRUE FALSE FALSE FALSE TRUE 2 1 1
"5" "A" "509_tilataksi_oikealle_eteen.mp4" 8.409 15 0 1454508735559 1.394 "present" 1449048777797 NA 0.177044261065266 0.421333333333333 645 "509" FALSE "exp (twice per week or more)" "roaduser" TRUE FALSE FALSE FALSE TRUE TRUE 3 1 2
"5" "A" "509_tilataksi_oikealle_eteen.mp4" 8.409 15 1 1454508735559 2.385 "notpresent" 1449048782765 "nothing" 0.782445611402851 0.624 646 "509" FALSE "exp (twice per week or more)" "nothing" TRUE TRUE FALSE FALSE FALSE TRUE 3 1 2
"5" "A" "509_tilataksi_oikealle_eteen.mp4" 8.409 15 2 1454508735559 2.386 "notpresent" 1449048791933 "nothing" 0.515378844711178 0.438666666666667 647 "509" FALSE "exp (twice per week or more)" "nothing" TRUE TRUE FALSE FALSE FALSE TRUE 3 1 2
"5" "A" "168_PT.vas.Vas.kaantyvat_autot(I)_ja_oikealta_suoraan_auto.mp4" 14.382416 16 0 1454508988441 1.273 "present" 1449047461669 "occlusion" 0.591341077085533 0.420262664165103 648 "168" FALSE "exp (twice per week or more)" "occlusion" TRUE FALSE FALSE FALSE TRUE TRUE 2 1 1
"5" "A" "168_PT.vas.Vas.kaantyvat_autot(I)_ja_oikealta_suoraan_auto.mp4" 14.382416 16 1 1454508988441 1.875 "notpresent" 1449047466429 "nothing" 0.151003167898627 0.422138836772983 649 "168" FALSE "exp (twice per week or more)" "nothing" TRUE TRUE FALSE FALSE FALSE TRUE 2 1 1
"5" "A" "135_paaskylanrinne.NE.mp4" 6.906978 17 0 1454508999285 2.767 "present" 1448875032826 "occlusion" 0.672918229557389 0.390666666666667 651 "135" FALSE "exp (twice per week or more)" "occlusion" TRUE FALSE FALSE FALSE TRUE TRUE 3 2 1
"5" "A" "135_paaskylanrinne.NE.mp4" 6.906978 17 1 1454508999285 1.545 "present" 1448875038866 "occlusion" 0.471867966991748 0.402666666666667 650 "135" FALSE "exp (twice per week or more)" "occlusion" TRUE FALSE FALSE FALSE TRUE TRUE 3 2 1
"5" "A" "135_paaskylanrinne.NE.mp4" 6.906978 17 2 1454508999285 3.535 "notpresent" 1448875043970 "nothing" 0.0817704426106527 0.541333333333333 652 "135" FALSE "exp (twice per week or more)" "nothing" TRUE TRUE FALSE FALSE FALSE TRUE 3 2 1
"5" "A" "130_lapset.mp4" 15.2 18 0 1454509021688 5.225 "notpresent" 1448838689194 NA 0.363914373088685 0.478260869565217 654 "130" FALSE "exp (twice per week or more)" "roaduser" FALSE FALSE FALSE TRUE FALSE TRUE 2 2 0
"5" "A" "130_lapset.mp4" 15.2 18 1 1454509021688 1.576 "present" 1448874755810 NA 0.761440360090022 0.489333333333333 653 "130" FALSE "exp (twice per week or more)" "roaduser" TRUE FALSE FALSE FALSE TRUE TRUE 2 2 0
"5" "A" "140_suojatieneteen_pysahtynyt_kuormaauto.mp4" 17.917911 19 0 1454509047496 2.189 "present" 1448875680592 NA 0.141035258814704 0.457333333333333 655 "140" FALSE "exp (twice per week or more)" "roaduser" TRUE FALSE FALSE FALSE TRUE TRUE 3 1 2
"5" "A" "140_suojatieneteen_pysahtynyt_kuormaauto.mp4" 17.917911 19 1 1454509047496 2.791 "present" 1448875683768 "nothing" 0.417854463615904 0.438666666666667 656 "140" FALSE "exp (twice per week or more)" "nothing" FALSE FALSE TRUE FALSE FALSE TRUE 3 1 2
"5" "A" "140_suojatieneteen_pysahtynyt_kuormaauto.mp4" 17.917911 19 2 1454509047496 3.377 "notpresent" 1448875692307 "nothing" 0.790697674418605 0.521333333333333 657 "140" FALSE "exp (twice per week or more)" "nothing" TRUE TRUE FALSE FALSE FALSE TRUE 3 1 2
"5" "A" "173_vastaantulijat.mp4" 10.2 20 0 1454509064205 2.4 "present" 1449047988399 NA 0.452599388379205 0.423913043478261 659 "173" FALSE "exp (twice per week or more)" "roaduser" TRUE FALSE FALSE FALSE TRUE TRUE 3 2 1
"5" "A" "173_vastaantulijat.mp4" 10.2 20 1 1454509064205 2.094 "present" 1449047992487 NA 0.291446673706441 0.410881801125704 658 "173" FALSE "exp (twice per week or more)" "roaduser" TRUE FALSE FALSE FALSE TRUE TRUE 3 2 1
"5" "A" "173_vastaantulijat.mp4" 10.2 20 2 1454509064205 2.768 "present" 1449047995728 "nothing" 0.664202745512144 0.422138836772983 660 "173" FALSE "exp (twice per week or more)" "nothing" FALSE FALSE TRUE FALSE FALSE TRUE 3 2 1
"5" "A" "132_leikkipuisto.mp4" 6.27 21 0 1454509076106 1.351 "present" 1448874849779 NA 0.786952089704383 0.519927536231884 661 "132" FALSE "exp (twice per week or more)" "roaduser" TRUE FALSE FALSE FALSE TRUE TRUE 3 1 2
"5" "A" "132_leikkipuisto.mp4" 6.27 21 1 1454509076106 1.934 "notpresent" 1448874853611 "nothing" 0.0607651912978245 0.546666666666667 662 "132" FALSE "exp (twice per week or more)" "nothing" TRUE TRUE FALSE FALSE FALSE TRUE 3 1 2
"5" "A" "132_leikkipuisto.mp4" 6.27 21 2 1454509076106 1.935 "notpresent" 1448874867074 "nothing" 0.483120780195049 0.602666666666667 663 "132" FALSE "exp (twice per week or more)" "nothing" TRUE TRUE FALSE FALSE FALSE TRUE 3 1 2
"5" "A" "143_hameentie.mp4" 12.5 22 0 1454509093082 1.945 "present" 1448875899919 NA 0.350580781414995 0.371482176360225 664 "143" FALSE "exp (twice per week or more)" "roaduser" TRUE FALSE FALSE FALSE TRUE TRUE 2 2 0
"5" "A" "143_hameentie.mp4" 12.5 22 1 1454509093082 2.726 "notpresent" 1448875904919 "occlusion" 0.582893347412883 0.392120075046904 665 "143" FALSE "exp (twice per week or more)" "occlusion" FALSE FALSE FALSE TRUE FALSE TRUE 2 2 0
"5" "A" "175_autot_ja_jalankulkijat_X-risteys.mp4" 13.7 23 0 1454509112356 1.637 "present" 1449048138103 NA 0.392456676860347 0.425724637681159 666 "175" FALSE "exp (twice per week or more)" "roaduser" TRUE FALSE FALSE FALSE TRUE TRUE 3 2 1
"5" "A" "175_autot_ja_jalankulkijat_X-risteys.mp4" 13.7 23 1 1454509112356 1.943 "present" 1449048143630 NA 0.5480464625132 0.431519699812383 667 "175" FALSE "exp (twice per week or more)" "roaduser" TRUE FALSE FALSE FALSE TRUE TRUE 3 2 1
"5" "A" "175_autot_ja_jalankulkijat_X-risteys.mp4" 13.7 23 2 1454509112356 2.416 "present" 1449048147558 "nothing" 0.130939809926082 0.649155722326454 668 "175" FALSE "exp (twice per week or more)" "nothing" FALSE FALSE TRUE FALSE FALSE TRUE 3 2 1
"5" "A" "102_bussi.risteys.mp4" 19.6 24 0 1454509137201 1.488 "present" 1453710685880 NA 0.95648912228057 0.406666666666667 669 "102" FALSE "exp (twice per week or more)" "roaduser" TRUE FALSE FALSE FALSE TRUE TRUE 3 1 2
"5" "A" "102_bussi.risteys.mp4" 19.6 24 1 1454509137201 2.141 "notpresent" 1453710693248 "nothing" 0.489872468117029 0.388 670 "102" FALSE "exp (twice per week or more)" "nothing" TRUE TRUE FALSE FALSE FALSE TRUE 3 1 2
"5" "A" "102_bussi.risteys.mp4" 19.6 24 2 1454509137201 2.142 "notpresent" 1453710704040 "nothing" 0.132033008252063 0.36 671 "102" FALSE "exp (twice per week or more)" "nothing" TRUE TRUE FALSE FALSE FALSE TRUE 3 1 2
"5" "A" "153_pasila.mp4" 24.192625 25 0 1454509165910 1.317 "present" 1448871088092 NA 0.391763463569166 0.439024390243902 672 "153" FALSE "exp (twice per week or more)" "roaduser" TRUE FALSE FALSE FALSE TRUE TRUE 3 2 1
"5" "A" "153_pasila.mp4" 24.192625 25 1 1454509165910 1.993 "present" 1448871172219 "occlusion" 0.568109820485744 0.425891181988743 673 "153" FALSE "exp (twice per week or more)" "occlusion" TRUE FALSE FALSE FALSE TRUE TRUE 3 2 1
"5" "A" "153_pasila.mp4" 24.192625 25 2 1454509165910 2.64 "notpresent" 1449045461703 "nothing" 0.0781414994720169 0.397748592870544 674 "153" FALSE "exp (twice per week or more)" "nothing" TRUE TRUE FALSE FALSE FALSE TRUE 3 2 1
"5" "A" "158_jalankulkija_ja_suojatie.mp4" 8.942644 26 0 1454509179996 1.547 "present" 1449046381140 "occlusion" 0.536430834213305 0.347091932457786 676 "158" FALSE "exp (twice per week or more)" "occlusion" TRUE FALSE FALSE FALSE TRUE TRUE 3 2 1
"5" "A" "158_jalankulkija_ja_suojatie.mp4" 8.942644 26 1 1454509179996 2.156 "notpresent" 1449046387684 "nothing" 0.114778694673668 0.341333333333333 677 "158" FALSE "exp (twice per week or more)" "nothing" TRUE TRUE FALSE FALSE FALSE TRUE 3 2 1
"5" "A" "158_jalankulkija_ja_suojatie.mp4" 8.942644 26 2 1454509179996 1.296 "present" 1449046420155 NA 0.351636747624076 0.328330206378987 675 "158" FALSE "exp (twice per week or more)" "roaduser" TRUE FALSE FALSE FALSE TRUE TRUE 3 2 1
"5" "A" "123_tolpat_jalankulkija.NE.mp4" 18.1 27 0 1454509202320 1.346 "present" 1448873983081 "occlusion" 0.424057084607543 0.371376811594203 678 "123" FALSE "exp (twice per week or more)" "occlusion" TRUE FALSE FALSE FALSE TRUE TRUE 2 1 1
"5" "A" "123_tolpat_jalankulkija.NE.mp4" 18.1 27 1 1454509202320 1.96 "notpresent" 1448873989585 "nothing" 0.180428134556575 0.34963768115942 679 "123" FALSE "exp (twice per week or more)" "nothing" TRUE TRUE FALSE FALSE FALSE TRUE 2 1 1
"5" "A" "146_itapasila3.mp4" 8.641976 28 0 1454509214888 1.256 "present" 1448876058590 "roaduser_car" 0.294073518379595 0.382666666666667 680 "146" FALSE "exp (twice per week or more)" "roaduser" TRUE FALSE FALSE FALSE TRUE TRUE 2 1 1
"5" "A" "146_itapasila3.mp4" 8.641976 28 1 1454509214888 1.736 "present" 1448876063174 "nothing" 0.708460754332314 0.436594202898551 681 "146" FALSE "exp (twice per week or more)" "nothing" FALSE FALSE TRUE FALSE FALSE TRUE 2 1 1
"5" "A" "117_suojatie.mp4" 7.173833 29 0 1454509226668 1.28 "present" 1448873422279 NA 0.396099024756189 0.378666666666667 682 "117" FALSE "exp (twice per week or more)" "roaduser" TRUE FALSE FALSE FALSE TRUE TRUE 3 2 1
"5" "A" "117_suojatie.mp4" 7.173833 29 1 1454509226668 1.9 "notpresent" 1448873429615 "roaduser" 0.697993664202746 0.397748592870544 683 "117" FALSE "exp (twice per week or more)" "roaduser" FALSE FALSE FALSE TRUE FALSE TRUE 3 2 1
"5" "A" "117_suojatie.mp4" 7.173833 29 2 1454509226668 1.901 "notpresent" 1453200295345 "nothing" 0.240570846075433 0.364130434782609 684 "117" FALSE "exp (twice per week or more)" "nothing" TRUE TRUE FALSE FALSE FALSE TRUE 3 2 1
"6" "A" "169_pyorailija_porttikongi.mp4" 6.006708 0 0 1454573533988 4.257 "present" 1449047587382 NA 0.349587396849212 0.382666666666667 12 "169" FALSE "exp (twice per week or more)" "roaduser" TRUE FALSE FALSE FALSE TRUE TRUE 3 2 1
"6" "A" "169_pyorailija_porttikongi.mp4" 6.006708 0 1 1454573533988 5.172 "present" 1449047592870 "occlusion" 0.68642160540135 0.392 13 "169" FALSE "exp (twice per week or more)" "occlusion" TRUE FALSE FALSE FALSE TRUE TRUE 3 2 1
"6" "A" "169_pyorailija_porttikongi.mp4" 6.006708 0 2 1454573533988 6.041 "notpresent" 1453200850465 "nothing" 0.889908256880734 0.422101449275362 14 "169" FALSE "exp (twice per week or more)" "nothing" TRUE TRUE FALSE FALSE FALSE TRUE 3 2 1
"6" "A" "104_Jalankulkijat.Potkulautailija.mp4" 14.681442 1 0 1454573559718 3.339 "present" 1448530068382 NA 0.595317725752508 0.43452380952381 15 "104" FALSE "exp (twice per week or more)" "roaduser" TRUE FALSE FALSE FALSE TRUE TRUE 3 2 1
"6" "A" "104_Jalankulkijat.Potkulautailija.mp4" 14.681442 1 1 1454573559718 4.408 "present" 1448530125249 "roaduser" 0.302006335797254 0.405253283302064 16 "104" FALSE "exp (twice per week or more)" "roaduser" TRUE FALSE FALSE FALSE TRUE TRUE 3 2 1
"6" "A" "104_Jalankulkijat.Potkulautailija.mp4" 14.681442 1 2 1454573559718 6.196 "notpresent" 1448872304771 "nothing" 0.809378185524975 0.550724637681159 17 "104" FALSE "exp (twice per week or more)" "nothing" TRUE TRUE FALSE FALSE FALSE TRUE 3 2 1
"6" "A" "157_isoroba.mp4" 14.2 2 0 1454573583500 3.286 "present" 1449046194892 NA 0.27231807951988 0.478666666666667 18 "157" FALSE "exp (twice per week or more)" "roaduser" TRUE FALSE FALSE FALSE TRUE TRUE 3 1 2
"6" "A" "157_isoroba.mp4" 14.2 2 1 1454573583500 4.376 "notpresent" 1449046200021 "nothing" 0.482370592648162 0.469333333333333 19 "157" FALSE "exp (twice per week or more)" "nothing" TRUE TRUE FALSE FALSE FALSE TRUE 3 1 2
"6" "A" "157_isoroba.mp4" 14.2 2 2 1454573583500 4.376 "notpresent" 1452591353502 "nothing" 0.0770855332629356 0.425891181988743 20 "157" FALSE "exp (twice per week or more)" "nothing" TRUE TRUE FALSE FALSE FALSE TRUE 3 1 2
"6" "A" "132_leikkipuisto.mp4" 6.27 3 0 1454573596833 2.992 "present" 1448874849779 NA 0.786952089704383 0.519927536231884 21 "132" FALSE "exp (twice per week or more)" "roaduser" TRUE FALSE FALSE FALSE TRUE TRUE 3 1 2
"6" "A" "132_leikkipuisto.mp4" 6.27 3 1 1454573596833 4.648 "notpresent" 1448874853611 "nothing" 0.0607651912978245 0.546666666666667 23 "132" FALSE "exp (twice per week or more)" "nothing" TRUE TRUE FALSE FALSE FALSE TRUE 3 1 2
"6" "A" "132_leikkipuisto.mp4" 6.27 3 2 1454573596833 4.098 "present" 1448874867074 "nothing" 0.483120780195049 0.602666666666667 22 "132" FALSE "exp (twice per week or more)" "nothing" FALSE FALSE TRUE FALSE FALSE TRUE 3 1 2
"6" "A" "121_kaantyva_auto.mp4" 8.508703 4 0 1454573613631 2.359 "present" 1448545022229 "roaduser" 0.94341675734494 0.524177949709865 24 "121" FALSE "exp (twice per week or more)" "roaduser" TRUE FALSE FALSE FALSE TRUE TRUE 2 1 1
"6" "A" "121_kaantyva_auto.mp4" 8.508703 4 1 1454573613631 3.453 "present" 1448873886354 "nothing" 0.265047518479409 0.410881801125704 25 "121" FALSE "exp (twice per week or more)" "nothing" FALSE FALSE TRUE FALSE FALSE TRUE 2 1 1
"6" "A" "135_paaskylanrinne.NE.mp4" 6.906978 5 0 1454573627768 2.366 "present" 1448875032826 "occlusion" 0.672918229557389 0.390666666666667 26 "135" FALSE "exp (twice per week or more)" "occlusion" TRUE FALSE FALSE FALSE TRUE TRUE 3 2 1
"6" "A" "135_paaskylanrinne.NE.mp4" 6.906978 5 1 1454573627768 2.973 "present" 1448875038866 "occlusion" 0.471867966991748 0.402666666666667 27 "135" FALSE "exp (twice per week or more)" "occlusion" TRUE FALSE FALSE FALSE TRUE TRUE 3 2 1
"6" "A" "135_paaskylanrinne.NE.mp4" 6.906978 5 2 1454573627768 3.688 "notpresent" 1448875043970 "nothing" 0.0817704426106527 0.541333333333333 28 "135" FALSE "exp (twice per week or more)" "nothing" TRUE TRUE FALSE FALSE FALSE TRUE 3 2 1
"6" "A" "165_jalankulkijoita_ja_pyorailija.mp4" 18.151916 6 0 1454573651661 3.106 "present" 1449047076073 NA 0.186046511627907 0.401333333333333 29 "165" FALSE "exp (twice per week or more)" "roaduser" TRUE FALSE FALSE FALSE TRUE TRUE 3 2 1
"6" "A" "165_jalankulkijoita_ja_pyorailija.mp4" 18.151916 6 1 1454573651661 3.935 "present" 1449047079850 "occlusion" 0.724681170292573 0.426666666666667 30 "165" FALSE "exp (twice per week or more)" "occlusion" TRUE FALSE FALSE FALSE TRUE TRUE 3 2 1
"6" "A" "165_jalankulkijoita_ja_pyorailija.mp4" 18.151916 6 2 1454573651661 4.594 "notpresent" 1449047086786 "nothing" 0.50112528132033 0.42 31 "165" FALSE "exp (twice per week or more)" "nothing" TRUE TRUE FALSE FALSE FALSE TRUE 3 2 1
"6" "A" "103_jalankulkija_ja_auto.risteys.mp4" 4.806 7 0 1454573663383 4.073 "notpresent" 1448871981808 "occlusion" 0.500375093773443 0.369333333333333 34 "103" FALSE "exp (twice per week or more)" "occlusion" FALSE FALSE FALSE TRUE FALSE TRUE 3 2 1
"6" "A" "103_jalankulkija_ja_auto.risteys.mp4" 4.806 7 1 1454573663383 3.002 "present" 1448871994728 NA 0.693173293323331 0.369333333333333 33 "103" FALSE "exp (twice per week or more)" "roaduser" TRUE FALSE FALSE FALSE TRUE TRUE 3 2 1
"6" "A" "103_jalankulkija_ja_auto.risteys.mp4" 4.806 7 2 1454573663383 2.215 "present" 1448872143386 "nothing" 0.201050262565641 0.413333333333333 32 "103" FALSE "exp (twice per week or more)" "nothing" FALSE FALSE TRUE FALSE FALSE TRUE 3 2 1
"6" "A" "171_pyorailija_tienyli.mp4" 11.979375 8 0 1454573682477 2.78 "present" 1449047879975 "roaduser" 0.0645161290322581 0.457333333333333 35 "171" FALSE "exp (twice per week or more)" "roaduser" TRUE FALSE FALSE FALSE TRUE TRUE 3 1 2
"6" "A" "171_pyorailija_tienyli.mp4" 11.979375 8 1 1454573682477 5.956 "present" 1449047900110 "nothing" 0.466737064413939 0.422138836772983 36 "171" FALSE "exp (twice per week or more)" "nothing" FALSE FALSE TRUE FALSE FALSE TRUE 3 1 2
"6" "A" "171_pyorailija_tienyli.mp4" 11.979375 8 2 1454573682477 6.629 "notpresent" 1449047904718 "nothing" 0.837381203801478 0.425891181988743 37 "171" FALSE "exp (twice per week or more)" "nothing" TRUE TRUE FALSE FALSE FALSE TRUE 3 1 2
"6" "A" "506_oik.kaant.auto.mp4" 16.2 9 0 1454573708767 5.234 "notpresent" 1449048634590 NA 0.403600900225056 0.405333333333333 40 "506" FALSE "exp (twice per week or more)" "roaduser" FALSE FALSE FALSE TRUE FALSE TRUE 3 2 1
"6" "A" "506_oik.kaant.auto.mp4" 16.2 9 1 1454573708767 3.828 "present" 1449048638014 "occlusion" 0.600900225056264 0.361333333333333 38 "506" FALSE "exp (twice per week or more)" "occlusion" TRUE FALSE FALSE FALSE TRUE TRUE 3 2 1
"6" "A" "506_oik.kaant.auto.mp4" 16.2 9 2 1454573708767 4.52 "present" 1449048644054 "nothing" 0.214553638409602 0.501333333333333 39 "506" FALSE "exp (twice per week or more)" "nothing" FALSE FALSE TRUE FALSE FALSE TRUE 3 2 1
"6" "A" "168_PT.vas.Vas.kaantyvat_autot(I)_ja_oikealta_suoraan_auto.mp4" 14.382416 10 0 1454573731996 3.238 "present" 1449047461669 "occlusion" 0.591341077085533 0.420262664165103 41 "168" FALSE "exp (twice per week or more)" "occlusion" TRUE FALSE FALSE FALSE TRUE TRUE 2 1 1
"6" "A" "168_PT.vas.Vas.kaantyvat_autot(I)_ja_oikealta_suoraan_auto.mp4" 14.382416 10 1 1454573731996 4.058 "notpresent" 1449047466429 "nothing" 0.151003167898627 0.422138836772983 42 "168" FALSE "exp (twice per week or more)" "nothing" TRUE TRUE FALSE FALSE FALSE TRUE 2 1 1
"6" "A" "120_jalankulkijalapset.mp4" 14.781759 11 0 1454573752829 2.076 "present" 1448873776702 "roaduser" 0.44350580781415 0.367729831144465 43 "120" FALSE "exp (twice per week or more)" "roaduser" TRUE FALSE FALSE FALSE TRUE TRUE 2 1 1
"6" "A" "120_jalankulkijalapset.mp4" 14.781759 11 1 1454573752829 2.824 "notpresent" 1448873802666 "nothing" 0.695881731784583 0.519699812382739 44 "120" FALSE "exp (twice per week or more)" "nothing" TRUE TRUE FALSE FALSE FALSE TRUE 2 1 1
"6" "A" "102_bussi.risteys.mp4" 19.6 12 0 1454573778252 2.624 "present" 1453710685880 NA 0.95648912228057 0.406666666666667 45 "102" FALSE "exp (twice per week or more)" "roaduser" TRUE FALSE FALSE FALSE TRUE TRUE 3 1 2
"6" "A" "102_bussi.risteys.mp4" 19.6 12 1 1454573778252 3.54 "notpresent" 1453710693248 "nothing" 0.489872468117029 0.388 46 "102" FALSE "exp (twice per week or more)" "nothing" TRUE TRUE FALSE FALSE FALSE TRUE 3 1 2
"6" "A" "102_bussi.risteys.mp4" 19.6 12 2 1454573778252 3.54 "notpresent" 1453710704040 "nothing" 0.132033008252063 0.36 47 "102" FALSE "exp (twice per week or more)" "nothing" TRUE TRUE FALSE FALSE FALSE TRUE 3 1 2
"6" "A" "163_jalankulkijat_suojatie.mp4" 6.540458 13 0 1454573791326 3.324 "present" 1452591691559 NA 0.563885955649419 0.354596622889306 48 "163" FALSE "exp (twice per week or more)" "roaduser" TRUE FALSE FALSE FALSE TRUE TRUE 3 2 1
"6" "A" "163_jalankulkijat_suojatie.mp4" 6.540458 13 1 1454573791326 4.024 "notpresent" 1452591701016 "occlusion" 0.72544878563886 0.322701688555347 49 "163" FALSE "exp (twice per week or more)" "occlusion" FALSE FALSE FALSE TRUE FALSE TRUE 3 2 1
"6" "A" "163_jalankulkijat_suojatie.mp4" 6.540458 13 2 1454573791326 4.024 "notpresent" 1452591715519 "nothing" 0.234424498416051 0.369606003752345 50 "163" FALSE "exp (twice per week or more)" "nothing" TRUE TRUE FALSE FALSE FALSE TRUE 3 2 1
"6" "A" "130_lapset.mp4" 15.2 14 0 1454573813833 2.237 "present" 1448838689194 NA 0.363914373088685 0.478260869565217 51 "130" FALSE "exp (twice per week or more)" "roaduser" TRUE FALSE FALSE FALSE TRUE TRUE 2 2 0
"6" "A" "130_lapset.mp4" 15.2 14 1 1454573813833 2.857 "present" 1448874755810 NA 0.761440360090022 0.489333333333333 52 "130" FALSE "exp (twice per week or more)" "roaduser" TRUE FALSE FALSE FALSE TRUE TRUE 2 2 0
"6" "A" "158_jalankulkija_ja_suojatie.mp4" 8.942644 15 0 1454573828307 2.914 "present" 1449046381140 "occlusion" 0.536430834213305 0.347091932457786 53 "158" FALSE "exp (twice per week or more)" "occlusion" TRUE FALSE FALSE FALSE TRUE TRUE 3 2 1
"6" "A" "158_jalankulkija_ja_suojatie.mp4" 8.942644 15 1 1454573828307 3.663 "present" 1449046387684 "nothing" 0.114778694673668 0.341333333333333 54 "158" FALSE "exp (twice per week or more)" "nothing" FALSE FALSE TRUE FALSE FALSE TRUE 3 2 1
"6" "A" "158_jalankulkija_ja_suojatie.mp4" 8.942644 15 2 1454573828307 4.562 "notpresent" 1449046420155 NA 0.351636747624076 0.328330206378987 55 "158" FALSE "exp (twice per week or more)" "roaduser" FALSE FALSE FALSE TRUE FALSE TRUE 3 2 1
"6" "A" "136_pasilanasema.mp4" 11.21175 16 0 1454574088939 2.216 "present" 1448875214922 "roaduser_car" 0.558139534883721 0.426666666666667 56 "136" FALSE "exp (twice per week or more)" "roaduser" TRUE FALSE FALSE FALSE TRUE TRUE 2 1 1
"6" "A" "136_pasilanasema.mp4" 11.21175 16 1 1454574088939 3.414 "present" 1448875220361 "nothing" 0.304576144036009 0.408 57 "136" FALSE "exp (twice per week or more)" "nothing" FALSE FALSE TRUE FALSE FALSE TRUE 2 1 1
"6" "A" "175_autot_ja_jalankulkijat_X-risteys.mp4" 13.7 17 0 1454574109490 2.951 "present" 1449048138103 NA 0.392456676860347 0.425724637681159 58 "175" FALSE "exp (twice per week or more)" "roaduser" TRUE FALSE FALSE FALSE TRUE TRUE 3 2 1
"6" "A" "175_autot_ja_jalankulkijat_X-risteys.mp4" 13.7 17 1 1454574109490 3.431 "present" 1449048143630 NA 0.5480464625132 0.431519699812383 59 "175" FALSE "exp (twice per week or more)" "roaduser" TRUE FALSE FALSE FALSE TRUE TRUE 3 2 1
"6" "A" "175_autot_ja_jalankulkijat_X-risteys.mp4" 13.7 17 2 1454574109490 4.071 "notpresent" 1449048147558 "nothing" 0.130939809926082 0.649155722326454 60 "175" FALSE "exp (twice per week or more)" "nothing" TRUE TRUE FALSE FALSE FALSE TRUE 3 2 1
"6" "A" "153_pasila.mp4" 24.192625 18 0 1454574140517 2.181 "present" 1448871088092 NA 0.391763463569166 0.439024390243902 61 "153" FALSE "exp (twice per week or more)" "roaduser" TRUE FALSE FALSE FALSE TRUE TRUE 3 2 1
"6" "A" "153_pasila.mp4" 24.192625 18 1 1454574140517 2.986 "notpresent" 1448871172219 "occlusion" 0.568109820485744 0.425891181988743 62 "153" FALSE "exp (twice per week or more)" "occlusion" FALSE FALSE FALSE TRUE FALSE TRUE 3 2 1
"6" "A" "153_pasila.mp4" 24.192625 18 2 1454574140517 2.987 "notpresent" 1449045461703 "nothing" 0.0781414994720169 0.397748592870544 63 "153" FALSE "exp (twice per week or more)" "nothing" TRUE TRUE FALSE FALSE FALSE TRUE 3 2 1
"6" "A" "125_hameentie2.mp4" 5.807269 19 0 1454574152365 1.983 "present" 1452677862343 NA 0.550158394931362 0.393996247654784 64 "125" FALSE "exp (twice per week or more)" "roaduser" TRUE FALSE FALSE FALSE TRUE TRUE 2 1 1
"6" "A" "125_hameentie2.mp4" 5.807269 19 1 1454574152365 2.716 "notpresent" 1452677892590 "nothing" 0.143611404435058 0.384615384615385 65 "125" FALSE "exp (twice per week or more)" "nothing" TRUE TRUE FALSE FALSE FALSE TRUE 2 1 1
"6" "A" "140_suojatieneteen_pysahtynyt_kuormaauto.mp4" 17.917911 20 0 1454574174767 3.975 "present" 1448875680592 NA 0.141035258814704 0.457333333333333 66 "140" FALSE "exp (twice per week or more)" "roaduser" TRUE FALSE FALSE FALSE TRUE TRUE 3 1 2
"6" "A" "140_suojatieneteen_pysahtynyt_kuormaauto.mp4" 17.917911 20 1 1454574174767 5.014 "notpresent" 1448875683768 "nothing" 0.417854463615904 0.438666666666667 67 "140" FALSE "exp (twice per week or more)" "nothing" TRUE TRUE FALSE FALSE FALSE TRUE 3 1 2
"6" "A" "140_suojatieneteen_pysahtynyt_kuormaauto.mp4" 17.917911 20 2 1454574174767 5.015 "notpresent" 1448875692307 "nothing" 0.790697674418605 0.521333333333333 68 "140" FALSE "exp (twice per week or more)" "nothing" TRUE TRUE FALSE FALSE FALSE TRUE 3 1 2
"6" "A" "143_hameentie.mp4" 12.5 21 0 1454574194244 3.482 "present" 1448875899919 NA 0.350580781414995 0.371482176360225 70 "143" FALSE "exp (twice per week or more)" "roaduser" TRUE FALSE FALSE FALSE TRUE TRUE 2 2 0
"6" "A" "143_hameentie.mp4" 12.5 21 1 1454574194244 2.942 "present" 1448875904919 "occlusion" 0.582893347412883 0.392120075046904 69 "143" FALSE "exp (twice per week or more)" "occlusion" TRUE FALSE FALSE FALSE TRUE TRUE 2 2 0
"6" "A" "150_kaantyva_auto.mp4" 6 22 0 1454574206574 2.28 "present" 1449044843092 NA 0.757689422355589 0.410666666666667 71 "150" FALSE "exp (twice per week or more)" "roaduser" TRUE FALSE FALSE FALSE TRUE TRUE 3 2 1
"6" "A" "150_kaantyva_auto.mp4" 6 22 1 1454574206574 2.994 "present" 1449044863756 NA 0.372093023255814 0.398666666666667 72 "150" FALSE "exp (twice per week or more)" "roaduser" TRUE FALSE FALSE FALSE TRUE TRUE 3 2 1
"6" "A" "150_kaantyva_auto.mp4" 6 22 2 1454574206574 3.679 "notpresent" 1449044889301 "nothing" 0.17854463615904 0.456 73 "150" FALSE "exp (twice per week or more)" "nothing" TRUE TRUE FALSE FALSE FALSE TRUE 3 2 1
"6" "A" "123_tolpat_jalankulkija.NE.mp4" 18.1 23 0 1454574230114 2.251 "present" 1448873983081 "occlusion" 0.424057084607543 0.371376811594203 74 "123" FALSE "exp (twice per week or more)" "occlusion" TRUE FALSE FALSE FALSE TRUE TRUE 2 1 1
"6" "A" "123_tolpat_jalankulkija.NE.mp4" 18.1 23 1 1454574230114 2.976 "notpresent" 1448873989585 "nothing" 0.180428134556575 0.34963768115942 75 "123" FALSE "exp (twice per week or more)" "nothing" TRUE TRUE FALSE FALSE FALSE TRUE 2 1 1
"6" "A" "509_tilataksi_oikealle_eteen.mp4" 8.409 24 0 1454574243645 1.69 "present" 1449048777797 NA 0.177044261065266 0.421333333333333 76 "509" FALSE "exp (twice per week or more)" "roaduser" TRUE FALSE FALSE FALSE TRUE TRUE 3 1 2
"6" "A" "509_tilataksi_oikealle_eteen.mp4" 8.409 24 1 1454574243645 2.515 "notpresent" 1449048782765 "nothing" 0.782445611402851 0.624 77 "509" FALSE "exp (twice per week or more)" "nothing" TRUE TRUE FALSE FALSE FALSE TRUE 3 1 2
"6" "A" "509_tilataksi_oikealle_eteen.mp4" 8.409 24 2 1454574243645 2.515 "notpresent" 1449048791933 "nothing" 0.515378844711178 0.438666666666667 78 "509" FALSE "exp (twice per week or more)" "nothing" TRUE TRUE FALSE FALSE FALSE TRUE 3 1 2
"6" "A" "124_alppila_jalankulkija_pyoratie.mp4" 5.739124 25 0 1454574253609 1.718 "present" 1448874316889 "roaduser" 0.379154078549849 0.420134228187919 79 "124" FALSE "exp (twice per week or more)" "roaduser" TRUE FALSE FALSE FALSE TRUE TRUE 2 1 1
"6" "A" "124_alppila_jalankulkija_pyoratie.mp4" 5.739124 25 1 1454574253609 2.359 "notpresent" 1448874384338 "nothing" 0.625377643504532 0.551677852348993 80 "124" FALSE "exp (twice per week or more)" "nothing" TRUE TRUE FALSE FALSE FALSE TRUE 2 1 1
"6" "A" "117_suojatie.mp4" 7.173833 26 0 1454574265722 1.673 "present" 1448873422279 NA 0.396099024756189 0.378666666666667 81 "117" FALSE "exp (twice per week or more)" "roaduser" TRUE FALSE FALSE FALSE TRUE TRUE 3 2 1
"6" "A" "117_suojatie.mp4" 7.173833 26 1 1454574265722 2.539 "notpresent" 1448873429615 "roaduser" 0.697993664202746 0.397748592870544 82 "117" FALSE "exp (twice per week or more)" "roaduser" FALSE FALSE FALSE TRUE FALSE TRUE 3 2 1
"6" "A" "117_suojatie.mp4" 7.173833 26 2 1454574265722 2.54 "notpresent" 1453200295345 "nothing" 0.240570846075433 0.364130434782609 83 "117" FALSE "exp (twice per week or more)" "nothing" TRUE TRUE FALSE FALSE FALSE TRUE 3 2 1
"6" "A" "170_pyorailijat.mp4" 7.275145 27 0 1454574279122 1.796 "present" 1449047708159 NA 0.396099024756189 0.430666666666667 84 "170" FALSE "exp (twice per week or more)" "roaduser" TRUE FALSE FALSE FALSE TRUE TRUE 2 1 1
"6" "A" "170_pyorailijat.mp4" 7.275145 27 1 1454574279122 2.672 "notpresent" 1449047712511 "nothing" 0.842460615153788 0.493333333333333 85 "170" FALSE "exp (twice per week or more)" "nothing" TRUE TRUE FALSE FALSE FALSE TRUE 2 1 1
"6" "A" "146_itapasila3.mp4" 8.641976 28 0 1454574292383 1.739 "present" 1448876058590 "roaduser_car" 0.294073518379595 0.382666666666667 86 "146" FALSE "exp (twice per week or more)" "roaduser" TRUE FALSE FALSE FALSE TRUE TRUE 2 1 1
"6" "A" "146_itapasila3.mp4" 8.641976 28 1 1454574292383 2.609 "notpresent" 1448876063174 "nothing" 0.708460754332314 0.436594202898551 87 "146" FALSE "exp (twice per week or more)" "nothing" TRUE TRUE FALSE FALSE FALSE TRUE 2 1 1
"6" "A" "173_vastaantulijat.mp4" 10.2 29 0 1454574307174 2.062 "present" 1449047988399 NA 0.452599388379205 0.423913043478261 88 "173" FALSE "exp (twice per week or more)" "roaduser" TRUE FALSE FALSE FALSE TRUE TRUE 3 2 1
"6" "A" "173_vastaantulijat.mp4" 10.2 29 1 1454574307174 2.597 "present" 1449047992487 NA 0.291446673706441 0.410881801125704 89 "173" FALSE "exp (twice per week or more)" "roaduser" TRUE FALSE FALSE FALSE TRUE TRUE 3 2 1
"6" "A" "173_vastaantulijat.mp4" 10.2 29 2 1454574307174 3.349 "notpresent" 1449047995728 "nothing" 0.664202745512144 0.422138836772983 90 "173" FALSE "exp (twice per week or more)" "nothing" TRUE TRUE FALSE FALSE FALSE TRUE 3 2 1
"7" "A" "132_leikkipuisto.mp4" 6.27 0 0 1454576694118 1.096 "present" 1448874849779 NA 0.786952089704383 0.519927536231884 99 "132" FALSE "exp (twice per week or more)" "roaduser" TRUE FALSE FALSE FALSE TRUE TRUE 3 1 2
"7" "A" "132_leikkipuisto.mp4" 6.27 0 1 1454576694118 1.791 "notpresent" 1448874853611 "nothing" 0.0607651912978245 0.546666666666667 100 "132" FALSE "exp (twice per week or more)" "nothing" TRUE TRUE FALSE FALSE FALSE TRUE 3 1 2
"7" "A" "132_leikkipuisto.mp4" 6.27 0 2 1454576694118 1.792 "notpresent" 1448874867074 "nothing" 0.483120780195049 0.602666666666667 101 "132" FALSE "exp (twice per week or more)" "nothing" TRUE TRUE FALSE FALSE FALSE TRUE 3 1 2
"7" "A" "121_kaantyva_auto.mp4" 8.508703 1 0 1454576707833 1.003 "present" 1448545022229 "roaduser" 0.94341675734494 0.524177949709865 102 "121" FALSE "exp (twice per week or more)" "roaduser" TRUE FALSE FALSE FALSE TRUE TRUE 2 1 1
"7" "A" "121_kaantyva_auto.mp4" 8.508703 1 1 1454576707833 1.693 "notpresent" 1448873886354 "nothing" 0.265047518479409 0.410881801125704 103 "121" FALSE "exp (twice per week or more)" "nothing" TRUE TRUE FALSE FALSE FALSE TRUE 2 1 1
"7" "A" "171_pyorailija_tienyli.mp4" 11.979375 2 0 1454576724357 1.282 "present" 1449047879975 "roaduser" 0.0645161290322581 0.457333333333333 104 "171" FALSE "exp (twice per week or more)" "roaduser" TRUE FALSE FALSE FALSE TRUE TRUE 3 1 2
"7" "A" "171_pyorailija_tienyli.mp4" 11.979375 2 1 1454576724357 2.078 "notpresent" 1449047900110 "nothing" 0.466737064413939 0.422138836772983 105 "171" FALSE "exp (twice per week or more)" "nothing" TRUE TRUE FALSE FALSE FALSE TRUE 3 1 2
"7" "A" "171_pyorailija_tienyli.mp4" 11.979375 2 2 1454576724357 2.079 "notpresent" 1449047904718 "nothing" 0.837381203801478 0.425891181988743 106 "171" FALSE "exp (twice per week or more)" "nothing" TRUE TRUE FALSE FALSE FALSE TRUE 3 1 2
"7" "A" "173_vastaantulijat.mp4" 10.2 3 0 1454576739308 1.383 "present" 1449047988399 NA 0.452599388379205 0.423913043478261 107 "173" FALSE "exp (twice per week or more)" "roaduser" TRUE FALSE FALSE FALSE TRUE TRUE 3 2 1
"7" "A" "173_vastaantulijat.mp4" 10.2 3 1 1454576739308 1.728 "present" 1449047992487 NA 0.291446673706441 0.410881801125704 108 "173" FALSE "exp (twice per week or more)" "roaduser" TRUE FALSE FALSE FALSE TRUE TRUE 3 2 1
"7" "A" "173_vastaantulijat.mp4" 10.2 3 2 1454576739308 2.326 "notpresent" 1449047995728 "nothing" 0.664202745512144 0.422138836772983 109 "173" FALSE "exp (twice per week or more)" "nothing" TRUE TRUE FALSE FALSE FALSE TRUE 3 2 1
"7" "A" "117_suojatie.mp4" 7.173833 4 0 1454576751438 1.126 "present" 1448873422279 NA 0.396099024756189 0.378666666666667 110 "117" FALSE "exp (twice per week or more)" "roaduser" TRUE FALSE FALSE FALSE TRUE TRUE 3 2 1
"7" "A" "117_suojatie.mp4" 7.173833 4 1 1454576751438 1.759 "notpresent" 1448873429615 "roaduser" 0.697993664202746 0.397748592870544 111 "117" FALSE "exp (twice per week or more)" "roaduser" FALSE FALSE FALSE TRUE FALSE TRUE 3 2 1
"7" "A" "117_suojatie.mp4" 7.173833 4 2 1454576751438 1.76 "notpresent" 1453200295345 "nothing" 0.240570846075433 0.364130434782609 112 "117" FALSE "exp (twice per week or more)" "nothing" TRUE TRUE FALSE FALSE FALSE TRUE 3 2 1
"7" "A" "153_pasila.mp4" 24.192625 5 0 1454576781080 1.147 "present" 1448871088092 NA 0.391763463569166 0.439024390243902 113 "153" FALSE "exp (twice per week or more)" "roaduser" TRUE FALSE FALSE FALSE TRUE TRUE 3 2 1
"7" "A" "153_pasila.mp4" 24.192625 5 1 1454576781080 1.776 "notpresent" 1448871172219 "occlusion" 0.568109820485744 0.425891181988743 114 "153" FALSE "exp (twice per week or more)" "occlusion" FALSE FALSE FALSE TRUE FALSE TRUE 3 2 1
"7" "A" "153_pasila.mp4" 24.192625 5 2 1454576781080 1.777 "notpresent" 1449045461703 "nothing" 0.0781414994720169 0.397748592870544 115 "153" FALSE "exp (twice per week or more)" "nothing" TRUE TRUE FALSE FALSE FALSE TRUE 3 2 1
"7" "A" "146_itapasila3.mp4" 8.641976 6 0 1454576794344 1.321 "present" 1448876058590 "roaduser_car" 0.294073518379595 0.382666666666667 116 "146" FALSE "exp (twice per week or more)" "roaduser" TRUE FALSE FALSE FALSE TRUE TRUE 2 1 1
"7" "A" "146_itapasila3.mp4" 8.641976 6 1 1454576794344 2.181 "present" 1448876063174 "nothing" 0.708460754332314 0.436594202898551 117 "146" FALSE "exp (twice per week or more)" "nothing" FALSE FALSE TRUE FALSE FALSE TRUE 2 1 1
"7" "A" "163_jalankulkijat_suojatie.mp4" 6.540458 7 0 1454576806972 1.504 "present" 1452591691559 NA 0.563885955649419 0.354596622889306 118 "163" FALSE "exp (twice per week or more)" "roaduser" TRUE FALSE FALSE FALSE TRUE TRUE 3 2 1
"7" "A" "163_jalankulkijat_suojatie.mp4" 6.540458 7 1 1454576806972 2.034 "notpresent" 1452591701016 "occlusion" 0.72544878563886 0.322701688555347 119 "163" FALSE "exp (twice per week or more)" "occlusion" FALSE FALSE FALSE TRUE FALSE TRUE 3 2 1
"7" "A" "163_jalankulkijat_suojatie.mp4" 6.540458 7 2 1454576806972 2.035 "notpresent" 1452591715519 "nothing" 0.234424498416051 0.369606003752345 120 "163" FALSE "exp (twice per week or more)" "nothing" TRUE TRUE FALSE FALSE FALSE TRUE 3 2 1
"7" "A" "170_pyorailijat.mp4" 7.275145 8 0 1454576819209 1.101 "present" 1449047708159 NA 0.396099024756189 0.430666666666667 121 "170" FALSE "exp (twice per week or more)" "roaduser" TRUE FALSE FALSE FALSE TRUE TRUE 2 1 1
"7" "A" "170_pyorailijat.mp4" 7.275145 8 1 1454576819209 1.532 "present" 1449047712511 "nothing" 0.842460615153788 0.493333333333333 122 "170" FALSE "exp (twice per week or more)" "nothing" FALSE FALSE TRUE FALSE FALSE TRUE 2 1 1
"7" "A" "136_pasilanasema.mp4" 11.21175 9 0 1454576835760 1.114 "present" 1448875214922 "roaduser_car" 0.558139534883721 0.426666666666667 123 "136" FALSE "exp (twice per week or more)" "roaduser" TRUE FALSE FALSE FALSE TRUE TRUE 2 1 1
"7" "A" "136_pasilanasema.mp4" 11.21175 9 1 1454576835760 1.564 "notpresent" 1448875220361 "nothing" 0.304576144036009 0.408 124 "136" FALSE "exp (twice per week or more)" "nothing" TRUE TRUE FALSE FALSE FALSE TRUE 2 1 1
"7" "A" "175_autot_ja_jalankulkijat_X-risteys.mp4" 13.7 10 0 1454576853419 1.186 "present" 1449048138103 NA 0.392456676860347 0.425724637681159 125 "175" FALSE "exp (twice per week or more)" "roaduser" TRUE FALSE FALSE FALSE TRUE TRUE 3 2 1
"7" "A" "175_autot_ja_jalankulkijat_X-risteys.mp4" 13.7 10 1 1454576853419 1.455 "present" 1449048143630 NA 0.5480464625132 0.431519699812383 126 "175" FALSE "exp (twice per week or more)" "roaduser" TRUE FALSE FALSE FALSE TRUE TRUE 3 2 1
"7" "A" "175_autot_ja_jalankulkijat_X-risteys.mp4" 13.7 10 2 1454576853419 1.986 "notpresent" 1449048147558 "nothing" 0.130939809926082 0.649155722326454 127 "175" FALSE "exp (twice per week or more)" "nothing" TRUE TRUE FALSE FALSE FALSE TRUE 3 2 1
"7" "A" "120_jalankulkijalapset.mp4" 14.781759 11 0 1454576872310 1.173 "present" 1448873776702 "roaduser" 0.44350580781415 0.367729831144465 128 "120" FALSE "exp (twice per week or more)" "roaduser" TRUE FALSE FALSE FALSE TRUE TRUE 2 1 1
"7" "A" "120_jalankulkijalapset.mp4" 14.781759 11 1 1454576872310 1.668 "notpresent" 1448873802666 "nothing" 0.695881731784583 0.519699812382739 129 "120" FALSE "exp (twice per week or more)" "nothing" TRUE TRUE FALSE FALSE FALSE TRUE 2 1 1
"7" "A" "157_isoroba.mp4" 14.2 12 0 1454576890275 1.166 "present" 1449046194892 NA 0.27231807951988 0.478666666666667 130 "157" FALSE "exp (twice per week or more)" "roaduser" TRUE FALSE FALSE FALSE TRUE TRUE 3 1 2
"7" "A" "157_isoroba.mp4" 14.2 12 1 1454576890275 1.672 "notpresent" 1449046200021 "nothing" 0.482370592648162 0.469333333333333 131 "157" FALSE "exp (twice per week or more)" "nothing" TRUE TRUE FALSE FALSE FALSE TRUE 3 1 2
"7" "A" "157_isoroba.mp4" 14.2 12 2 1454576890275 1.673 "notpresent" 1452591353502 "nothing" 0.0770855332629356 0.425891181988743 132 "157" FALSE "exp (twice per week or more)" "nothing" TRUE TRUE FALSE FALSE FALSE TRUE 3 1 2
"7" "A" "130_lapset.mp4" 15.2 13 0 1454576909223 1.104 "present" 1448838689194 NA 0.363914373088685 0.478260869565217 133 "130" FALSE "exp (twice per week or more)" "roaduser" TRUE FALSE FALSE FALSE TRUE TRUE 2 2 0
"7" "A" "130_lapset.mp4" 15.2 13 1 1454576909223 1.484 "present" 1448874755810 NA 0.761440360090022 0.489333333333333 134 "130" FALSE "exp (twice per week or more)" "roaduser" TRUE FALSE FALSE FALSE TRUE TRUE 2 2 0
"7" "A" "125_hameentie2.mp4" 5.807269 14 0 1454576919069 1.065 "present" 1452677862343 NA 0.550158394931362 0.393996247654784 135 "125" FALSE "exp (twice per week or more)" "roaduser" TRUE FALSE FALSE FALSE TRUE TRUE 2 1 1
"7" "A" "125_hameentie2.mp4" 5.807269 14 1 1454576919069 1.527 "notpresent" 1452677892590 "nothing" 0.143611404435058 0.384615384615385 136 "125" FALSE "exp (twice per week or more)" "nothing" TRUE TRUE FALSE FALSE FALSE TRUE 2 1 1
"7" "A" "165_jalankulkijoita_ja_pyorailija.mp4" 18.151916 15 0 1454576941126 1.556 "notpresent" 1449047076073 NA 0.186046511627907 0.401333333333333 138 "165" FALSE "exp (twice per week or more)" "roaduser" FALSE FALSE FALSE TRUE FALSE TRUE 3 2 1
"7" "A" "165_jalankulkijoita_ja_pyorailija.mp4" 18.151916 15 1 1454576941126 1.112 "present" 1449047079850 "occlusion" 0.724681170292573 0.426666666666667 137 "165" FALSE "exp (twice per week or more)" "occlusion" TRUE FALSE FALSE FALSE TRUE TRUE 3 2 1
"7" "A" "165_jalankulkijoita_ja_pyorailija.mp4" 18.151916 15 2 1454576941126 1.558 "notpresent" 1449047086786 "nothing" 0.50112528132033 0.42 139 "165" FALSE "exp (twice per week or more)" "nothing" TRUE TRUE FALSE FALSE FALSE TRUE 3 2 1
"7" "A" "169_pyorailija_porttikongi.mp4" 6.006708 16 0 1454577167063 1.115 "present" 1449047587382 NA 0.349587396849212 0.382666666666667 140 "169" FALSE "exp (twice per week or more)" "roaduser" TRUE FALSE FALSE FALSE TRUE TRUE 3 2 1
"7" "A" "169_pyorailija_porttikongi.mp4" 6.006708 16 1 1454577167063 1.502 "present" 1449047592870 "occlusion" 0.68642160540135 0.392 141 "169" FALSE "exp (twice per week or more)" "occlusion" TRUE FALSE FALSE FALSE TRUE TRUE 3 2 1
"7" "A" "169_pyorailija_porttikongi.mp4" 6.006708 16 2 1454577167063 1.983 "notpresent" 1453200850465 "nothing" 0.889908256880734 0.422101449275362 142 "169" FALSE "exp (twice per week or more)" "nothing" TRUE TRUE FALSE FALSE FALSE TRUE 3 2 1
"7" "A" "150_kaantyva_auto.mp4" 6 17 0 1454577177264 1.608 "notpresent" 1449044843092 NA 0.757689422355589 0.410666666666667 144 "150" FALSE "exp (twice per week or more)" "roaduser" FALSE FALSE FALSE TRUE FALSE TRUE 3 2 1
"7" "A" "150_kaantyva_auto.mp4" 6 17 1 1454577177264 1.134 "present" 1449044863756 NA 0.372093023255814 0.398666666666667 143 "150" FALSE "exp (twice per week or more)" "roaduser" TRUE FALSE FALSE FALSE TRUE TRUE 3 2 1
"7" "A" "150_kaantyva_auto.mp4" 6 17 2 1454577177264 1.609 "notpresent" 1449044889301 "nothing" 0.17854463615904 0.456 145 "150" FALSE "exp (twice per week or more)" "nothing" TRUE TRUE FALSE FALSE FALSE TRUE 3 2 1
"7" "A" "102_bussi.risteys.mp4" 19.6 18 0 1454577201119 1.169 "present" 1453710685880 NA 0.95648912228057 0.406666666666667 146 "102" FALSE "exp (twice per week or more)" "roaduser" TRUE FALSE FALSE FALSE TRUE TRUE 3 1 2
"7" "A" "102_bussi.risteys.mp4" 19.6 18 1 1454577201119 1.706 "notpresent" 1453710693248 "nothing" 0.489872468117029 0.388 147 "102" FALSE "exp (twice per week or more)" "nothing" TRUE TRUE FALSE FALSE FALSE TRUE 3 1 2
"7" "A" "102_bussi.risteys.mp4" 19.6 18 2 1454577201119 1.707 "notpresent" 1453710704040 "nothing" 0.132033008252063 0.36 148 "102" FALSE "exp (twice per week or more)" "nothing" TRUE TRUE FALSE FALSE FALSE TRUE 3 1 2
"7" "A" "123_tolpat_jalankulkija.NE.mp4" 18.1 19 0 1454577223046 1.118 "present" 1448873983081 "occlusion" 0.424057084607543 0.371376811594203 149 "123" FALSE "exp (twice per week or more)" "occlusion" TRUE FALSE FALSE FALSE TRUE TRUE 2 1 1
"7" "A" "123_tolpat_jalankulkija.NE.mp4" 18.1 19 1 1454577223046 1.616 "notpresent" 1448873989585 "nothing" 0.180428134556575 0.34963768115942 150 "123" FALSE "exp (twice per week or more)" "nothing" TRUE TRUE FALSE FALSE FALSE TRUE 2 1 1
"7" "A" "104_Jalankulkijat.Potkulautailija.mp4" 14.681442 20 0 1454577241272 1.433 "present" 1448530068382 NA 0.595317725752508 0.43452380952381 152 "104" FALSE "exp (twice per week or more)" "roaduser" TRUE FALSE FALSE FALSE TRUE TRUE 3 2 1
"7" "A" "104_Jalankulkijat.Potkulautailija.mp4" 14.681442 20 1 1454577241272 1.871 "notpresent" 1448530125249 "roaduser" 0.302006335797254 0.405253283302064 153 "104" FALSE "exp (twice per week or more)" "roaduser" FALSE FALSE FALSE TRUE FALSE TRUE 3 2 1
"7" "A" "104_Jalankulkijat.Potkulautailija.mp4" 14.681442 20 2 1454577241272 1.072 "present" 1448872304771 "nothing" 0.809378185524975 0.550724637681159 151 "104" FALSE "exp (twice per week or more)" "nothing" FALSE FALSE TRUE FALSE FALSE TRUE 3 2 1
"7" "A" "103_jalankulkija_ja_auto.risteys.mp4" 4.806 21 0 1454577250388 1.898 "present" 1448871981808 "occlusion" 0.500375093773443 0.369333333333333 154 "103" FALSE "exp (twice per week or more)" "occlusion" TRUE FALSE FALSE FALSE TRUE TRUE 3 2 1
"7" "A" "103_jalankulkija_ja_auto.risteys.mp4" 4.806 21 1 1454577250388 2.31 "notpresent" 1448871994728 NA 0.693173293323331 0.369333333333333 155 "103" FALSE "exp (twice per week or more)" "roaduser" FALSE FALSE FALSE TRUE FALSE TRUE 3 2 1
"7" "A" "103_jalankulkija_ja_auto.risteys.mp4" 4.806 21 2 1454577250388 2.311 "notpresent" 1448872143386 "nothing" 0.201050262565641 0.413333333333333 156 "103" FALSE "exp (twice per week or more)" "nothing" TRUE TRUE FALSE FALSE FALSE TRUE 3 2 1
"7" "A" "135_paaskylanrinne.NE.mp4" 6.906978 22 0 1454577262065 1.904 "notpresent" 1448875032826 "occlusion" 0.672918229557389 0.390666666666667 158 "135" FALSE "exp (twice per week or more)" "occlusion" FALSE FALSE FALSE TRUE FALSE TRUE 3 2 1
"7" "A" "135_paaskylanrinne.NE.mp4" 6.906978 22 1 1454577262065 1.386 "present" 1448875038866 "occlusion" 0.471867966991748 0.402666666666667 157 "135" FALSE "exp (twice per week or more)" "occlusion" TRUE FALSE FALSE FALSE TRUE TRUE 3 2 1
"7" "A" "135_paaskylanrinne.NE.mp4" 6.906978 22 2 1454577262065 1.905 "notpresent" 1448875043970 "nothing" 0.0817704426106527 0.541333333333333 159 "135" FALSE "exp (twice per week or more)" "nothing" TRUE TRUE FALSE FALSE FALSE TRUE 3 2 1
"7" "A" "124_alppila_jalankulkija_pyoratie.mp4" 5.739124 23 0 1454577272649 1.077 "present" 1448874316889 "roaduser" 0.379154078549849 0.420134228187919 160 "124" FALSE "exp (twice per week or more)" "roaduser" TRUE FALSE FALSE FALSE TRUE TRUE 2 1 1
"7" "A" "124_alppila_jalankulkija_pyoratie.mp4" 5.739124 23 1 1454577272649 1.581 "notpresent" 1448874384338 "nothing" 0.625377643504532 0.551677852348993 161 "124" FALSE "exp (twice per week or more)" "nothing" TRUE TRUE FALSE FALSE FALSE TRUE 2 1 1
"7" "A" "143_hameentie.mp4" 12.5 24 0 1454577288754 1.204 "present" 1448875899919 NA 0.350580781414995 0.371482176360225 162 "143" FALSE "exp (twice per week or more)" "roaduser" TRUE FALSE FALSE FALSE TRUE TRUE 2 2 0
"7" "A" "143_hameentie.mp4" 12.5 24 1 1454577288754 1.499 "present" 1448875904919 "occlusion" 0.582893347412883 0.392120075046904 163 "143" FALSE "exp (twice per week or more)" "occlusion" TRUE FALSE FALSE FALSE TRUE TRUE 2 2 0
"7" "A" "506_oik.kaant.auto.mp4" 16.2 25 0 1454577309131 1.462 "present" 1449048634590 NA 0.403600900225056 0.405333333333333 165 "506" FALSE "exp (twice per week or more)" "roaduser" TRUE FALSE FALSE FALSE TRUE TRUE 3 2 1
"7" "A" "506_oik.kaant.auto.mp4" 16.2 25 1 1454577309131 1.703 "present" 1449048638014 "occlusion" 0.600900225056264 0.361333333333333 166 "506" FALSE "exp (twice per week or more)" "occlusion" TRUE FALSE FALSE FALSE TRUE TRUE 3 2 1
"7" "A" "506_oik.kaant.auto.mp4" 16.2 25 2 1454577309131 1.21 "present" 1449048644054 "nothing" 0.214553638409602 0.501333333333333 164 "506" FALSE "exp (twice per week or more)" "nothing" FALSE FALSE TRUE FALSE FALSE TRUE 3 2 1
"7" "A" "509_tilataksi_oikealle_eteen.mp4" 8.409 26 0 1454577322203 1.158 "present" 1449048777797 NA 0.177044261065266 0.421333333333333 167 "509" FALSE "exp (twice per week or more)" "roaduser" TRUE FALSE FALSE FALSE TRUE TRUE 3 1 2
"7" "A" "509_tilataksi_oikealle_eteen.mp4" 8.409 26 1 1454577322203 1.707 "notpresent" 1449048782765 "nothing" 0.782445611402851 0.624 168 "509" FALSE "exp (twice per week or more)" "nothing" TRUE TRUE FALSE FALSE FALSE TRUE 3 1 2
"7" "A" "509_tilataksi_oikealle_eteen.mp4" 8.409 26 2 1454577322203 1.708 "notpresent" 1449048791933 "nothing" 0.515378844711178 0.438666666666667 169 "509" FALSE "exp (twice per week or more)" "nothing" TRUE TRUE FALSE FALSE FALSE TRUE 3 1 2
"7" "A" "140_suojatieneteen_pysahtynyt_kuormaauto.mp4" 17.917911 27 0 1454577344060 3.138 "notpresent" 1448875680592 NA 0.141035258814704 0.457333333333333 170 "140" FALSE "exp (twice per week or more)" "roaduser" FALSE FALSE FALSE TRUE FALSE TRUE 3 1 2
"7" "A" "140_suojatieneteen_pysahtynyt_kuormaauto.mp4" 17.917911 27 1 1454577344060 3.139 "notpresent" 1448875683768 "nothing" 0.417854463615904 0.438666666666667 171 "140" FALSE "exp (twice per week or more)" "nothing" TRUE TRUE FALSE FALSE FALSE TRUE 3 1 2
"7" "A" "140_suojatieneteen_pysahtynyt_kuormaauto.mp4" 17.917911 27 2 1454577344060 3.14 "notpresent" 1448875692307 "nothing" 0.790697674418605 0.521333333333333 172 "140" FALSE "exp (twice per week or more)" "nothing" TRUE TRUE FALSE FALSE FALSE TRUE 3 1 2
"7" "A" "158_jalankulkija_ja_suojatie.mp4" 8.942644 28 0 1454577359554 1.751 "present" 1449046381140 "occlusion" 0.536430834213305 0.347091932457786 174 "158" FALSE "exp (twice per week or more)" "occlusion" TRUE FALSE FALSE FALSE TRUE TRUE 3 2 1
"7" "A" "158_jalankulkija_ja_suojatie.mp4" 8.942644 28 1 1454577359554 1.155 "present" 1449046387684 "nothing" 0.114778694673668 0.341333333333333 173 "158" FALSE "exp (twice per week or more)" "nothing" FALSE FALSE TRUE FALSE FALSE TRUE 3 2 1
"7" "A" "158_jalankulkija_ja_suojatie.mp4" 8.942644 28 2 1454577359554 2.158 "notpresent" 1449046420155 NA 0.351636747624076 0.328330206378987 175 "158" FALSE "exp (twice per week or more)" "roaduser" FALSE FALSE FALSE TRUE FALSE TRUE 3 2 1
"7" "A" "168_PT.vas.Vas.kaantyvat_autot(I)_ja_oikealta_suoraan_auto.mp4" 14.382416 29 0 1454577380144 1.236 "present" 1449047461669 "occlusion" 0.591341077085533 0.420262664165103 176 "168" FALSE "exp (twice per week or more)" "occlusion" TRUE FALSE FALSE FALSE TRUE TRUE 2 1 1
"7" "A" "168_PT.vas.Vas.kaantyvat_autot(I)_ja_oikealta_suoraan_auto.mp4" 14.382416 29 1 1454577380144 1.682 "notpresent" 1449047466429 "nothing" 0.151003167898627 0.422138836772983 177 "168" FALSE "exp (twice per week or more)" "nothing" TRUE TRUE FALSE FALSE FALSE TRUE 2 1 1
"8" "A" "140_suojatieneteen_pysahtynyt_kuormaauto.mp4" 17.917911 0 0 1454584027253 15.303 "notpresent" 1448875680592 NA 0.141035258814704 0.457333333333333 187 "140" FALSE "exp (twice per week or more)" "roaduser" FALSE FALSE FALSE TRUE FALSE TRUE 3 1 2
"8" "A" "140_suojatieneteen_pysahtynyt_kuormaauto.mp4" 17.917911 0 1 1454584027253 9.154 "present" 1448875683768 "nothing" 0.417854463615904 0.438666666666667 186 "140" FALSE "exp (twice per week or more)" "nothing" FALSE FALSE TRUE FALSE FALSE TRUE 3 1 2
"8" "A" "140_suojatieneteen_pysahtynyt_kuormaauto.mp4" 17.917911 0 2 1454584027253 15.306 "notpresent" 1448875692307 "nothing" 0.790697674418605 0.521333333333333 188 "140" FALSE "exp (twice per week or more)" "nothing" TRUE TRUE FALSE FALSE FALSE TRUE 3 1 2
"8" "A" "136_pasilanasema.mp4" 11.21175 1 0 1454584101588 2.829 "present" 1448875214922 "roaduser_car" 0.558139534883721 0.426666666666667 190 "136" FALSE "exp (twice per week or more)" "roaduser" TRUE FALSE FALSE FALSE TRUE TRUE 2 1 1
"8" "A" "136_pasilanasema.mp4" 11.21175 1 1 1454584101588 2.46 "present" 1448875220361 "nothing" 0.304576144036009 0.408 189 "136" FALSE "exp (twice per week or more)" "nothing" FALSE FALSE TRUE FALSE FALSE TRUE 2 1 1
"8" "A" "146_itapasila3.mp4" 8.641976 2 0 1454584118123 20.1 "notpresent" 1448876058590 "roaduser_car" 0.294073518379595 0.382666666666667 192 "146" FALSE "exp (twice per week or more)" "roaduser" FALSE FALSE FALSE TRUE FALSE TRUE 2 1 1
"8" "A" "146_itapasila3.mp4" 8.641976 2 1 1454584118123 16.777 "present" 1448876063174 "nothing" 0.708460754332314 0.436594202898551 191 "146" FALSE "exp (twice per week or more)" "nothing" FALSE FALSE TRUE FALSE FALSE TRUE 2 1 1
"8" "A" "168_PT.vas.Vas.kaantyvat_autot(I)_ja_oikealta_suoraan_auto.mp4" 14.382416 3 0 1454584160902 5.887 "present" 1449047461669 "occlusion" 0.591341077085533 0.420262664165103 193 "168" FALSE "exp (twice per week or more)" "occlusion" TRUE FALSE FALSE FALSE TRUE TRUE 2 1 1
"8" "A" "168_PT.vas.Vas.kaantyvat_autot(I)_ja_oikealta_suoraan_auto.mp4" 14.382416 3 1 1454584160902 6.711 "notpresent" 1449047466429 "nothing" 0.151003167898627 0.422138836772983 194 "168" FALSE "exp (twice per week or more)" "nothing" TRUE TRUE FALSE FALSE FALSE TRUE 2 1 1
"8" "A" "103_jalankulkija_ja_auto.risteys.mp4" 4.806 4 0 1454584175230 32.72 "present" 1448871981808 "occlusion" 0.500375093773443 0.369333333333333 196 "103" FALSE "exp (twice per week or more)" "occlusion" TRUE FALSE FALSE FALSE TRUE TRUE 3 2 1
"8" "A" "103_jalankulkija_ja_auto.risteys.mp4" 4.806 4 1 1454584175230 3.916 "present" 1448871994728 NA 0.693173293323331 0.369333333333333 195 "103" FALSE "exp (twice per week or more)" "roaduser" TRUE FALSE FALSE FALSE TRUE TRUE 3 2 1
"8" "A" "103_jalankulkija_ja_auto.risteys.mp4" 4.806 4 2 1454584175230 33.421 "notpresent" 1448872143386 "nothing" 0.201050262565641 0.413333333333333 197 "103" FALSE "exp (twice per week or more)" "nothing" TRUE TRUE FALSE FALSE FALSE TRUE 3 2 1
"8" "A" "165_jalankulkijoita_ja_pyorailija.mp4" 18.151916 5 0 1454584229714 4.853 "present" 1449047076073 NA 0.186046511627907 0.401333333333333 199 "165" FALSE "exp (twice per week or more)" "roaduser" TRUE FALSE FALSE FALSE TRUE TRUE 3 2 1
"8" "A" "165_jalankulkijoita_ja_pyorailija.mp4" 18.151916 5 1 1454584229714 4.006 "present" 1449047079850 "occlusion" 0.724681170292573 0.426666666666667 198 "165" FALSE "exp (twice per week or more)" "occlusion" TRUE FALSE FALSE FALSE TRUE TRUE 3 2 1
"8" "A" "165_jalankulkijoita_ja_pyorailija.mp4" 18.151916 5 2 1454584229714 6.906 "notpresent" 1449047086786 "nothing" 0.50112528132033 0.42 200 "165" FALSE "exp (twice per week or more)" "nothing" TRUE TRUE FALSE FALSE FALSE TRUE 3 2 1
"8" "A" "158_jalankulkija_ja_suojatie.mp4" 8.942644 6 0 1454584248436 10.285 "present" 1449046381140 "occlusion" 0.536430834213305 0.347091932457786 201 "158" FALSE "exp (twice per week or more)" "occlusion" TRUE FALSE FALSE FALSE TRUE TRUE 3 2 1
"8" "A" "158_jalankulkija_ja_suojatie.mp4" 8.942644 6 1 1454584248436 13.635 "notpresent" 1449046387684 "nothing" 0.114778694673668 0.341333333333333 203 "158" FALSE "exp (twice per week or more)" "nothing" TRUE TRUE FALSE FALSE FALSE TRUE 3 2 1
"8" "A" "158_jalankulkija_ja_suojatie.mp4" 8.942644 6 2 1454584248436 12.026 "present" 1449046420155 NA 0.351636747624076 0.328330206378987 202 "158" FALSE "exp (twice per week or more)" "roaduser" TRUE FALSE FALSE FALSE TRUE TRUE 3 2 1
"8" "A" "175_autot_ja_jalankulkijat_X-risteys.mp4" 13.7 7 0 1454584280415 13.16 "present" 1449048138103 NA 0.392456676860347 0.425724637681159 205 "175" FALSE "exp (twice per week or more)" "roaduser" TRUE FALSE FALSE FALSE TRUE TRUE 3 2 1
"8" "A" "175_autot_ja_jalankulkijat_X-risteys.mp4" 13.7 7 1 1454584280415 9.438 "present" 1449048143630 NA 0.5480464625132 0.431519699812383 204 "175" FALSE "exp (twice per week or more)" "roaduser" TRUE FALSE FALSE FALSE TRUE TRUE 3 2 1
"8" "A" "175_autot_ja_jalankulkijat_X-risteys.mp4" 13.7 7 2 1454584280415 14.416 "notpresent" 1449048147558 "nothing" 0.130939809926082 0.649155722326454 206 "175" FALSE "exp (twice per week or more)" "nothing" TRUE TRUE FALSE FALSE FALSE TRUE 3 2 1
"8" "A" "150_kaantyva_auto.mp4" 6 8 0 1454584303548 53.788 "present" 1449044843092 NA 0.757689422355589 0.410666666666667 207 "150" FALSE "exp (twice per week or more)" "roaduser" TRUE FALSE FALSE FALSE TRUE TRUE 3 2 1
"8" "A" "150_kaantyva_auto.mp4" 6 8 1 1454584303548 54.157 "present" 1449044863756 NA 0.372093023255814 0.398666666666667 208 "150" FALSE "exp (twice per week or more)" "roaduser" TRUE FALSE FALSE FALSE TRUE TRUE 3 2 1
"8" "A" "150_kaantyva_auto.mp4" 6 8 2 1454584303548 54.433 "present" 1449044889301 "nothing" 0.17854463615904 0.456 209 "150" FALSE "exp (twice per week or more)" "nothing" FALSE FALSE TRUE FALSE FALSE TRUE 3 2 1
"8" "A" "143_hameentie.mp4" 12.5 9 0 1454584377326 14.924 "present" 1448875899919 NA 0.350580781414995 0.371482176360225 211 "143" FALSE "exp (twice per week or more)" "roaduser" TRUE FALSE FALSE FALSE TRUE TRUE 2 2 0
"8" "A" "143_hameentie.mp4" 12.5 9 1 1454584377326 3.011 "present" 1448875904919 "occlusion" 0.582893347412883 0.392120075046904 210 "143" FALSE "exp (twice per week or more)" "occlusion" TRUE FALSE FALSE FALSE TRUE TRUE 2 2 0
"8" "A" "171_pyorailija_tienyli.mp4" 11.979375 10 0 1454584425436 29.477 "present" 1449047879975 "roaduser" 0.0645161290322581 0.457333333333333 214 "171" FALSE "exp (twice per week or more)" "roaduser" TRUE FALSE FALSE FALSE TRUE TRUE 3 1 2
"8" "A" "171_pyorailija_tienyli.mp4" 11.979375 10 1 1454584425436 29.072 "present" 1449047900110 "nothing" 0.466737064413939 0.422138836772983 213 "171" FALSE "exp (twice per week or more)" "nothing" FALSE FALSE TRUE FALSE FALSE TRUE 3 1 2
"8" "A" "171_pyorailija_tienyli.mp4" 11.979375 10 2 1454584425436 11.919 "present" 1449047904718 "nothing" 0.837381203801478 0.425891181988743 212 "171" FALSE "exp (twice per week or more)" "nothing" FALSE FALSE TRUE FALSE FALSE TRUE 3 1 2
"8" "A" "135_paaskylanrinne.NE.mp4" 6.906978 11 0 1454584468002 11.67 "notpresent" 1448875032826 "occlusion" 0.672918229557389 0.390666666666667 216 "135" FALSE "exp (twice per week or more)" "occlusion" FALSE FALSE FALSE TRUE FALSE TRUE 3 2 1
"8" "A" "135_paaskylanrinne.NE.mp4" 6.906978 11 1 1454584468002 5.926 "present" 1448875038866 "occlusion" 0.471867966991748 0.402666666666667 215 "135" FALSE "exp (twice per week or more)" "occlusion" TRUE FALSE FALSE FALSE TRUE TRUE 3 2 1
"8" "A" "135_paaskylanrinne.NE.mp4" 6.906978 11 2 1454584468002 11.672 "notpresent" 1448875043970 "nothing" 0.0817704426106527 0.541333333333333 217 "135" FALSE "exp (twice per week or more)" "nothing" TRUE TRUE FALSE FALSE FALSE TRUE 3 2 1
"8" "A" "124_alppila_jalankulkija_pyoratie.mp4" 5.739124 12 0 1454584491661 1.619 "present" 1448874316889 "roaduser" 0.379154078549849 0.420134228187919 218 "124" FALSE "exp (twice per week or more)" "roaduser" TRUE FALSE FALSE FALSE TRUE TRUE 2 1 1
"8" "A" "124_alppila_jalankulkija_pyoratie.mp4" 5.739124 12 1 1454584491661 4.685 "notpresent" 1448874384338 "nothing" 0.625377643504532 0.551677852348993 219 "124" FALSE "exp (twice per week or more)" "nothing" TRUE TRUE FALSE FALSE FALSE TRUE 2 1 1
"8" "A" "125_hameentie2.mp4" 5.807269 13 0 1454584504329 1.524 "present" 1452677862343 NA 0.550158394931362 0.393996247654784 220 "125" FALSE "exp (twice per week or more)" "roaduser" TRUE FALSE FALSE FALSE TRUE TRUE 2 1 1
"8" "A" "125_hameentie2.mp4" 5.807269 13 1 1454584504329 2.085 "notpresent" 1452677892590 "nothing" 0.143611404435058 0.384615384615385 221 "125" FALSE "exp (twice per week or more)" "nothing" TRUE TRUE FALSE FALSE FALSE TRUE 2 1 1
"8" "A" "173_vastaantulijat.mp4" 10.2 14 0 1454584518873 2.629 "present" 1449047988399 NA 0.452599388379205 0.423913043478261 222 "173" FALSE "exp (twice per week or more)" "roaduser" TRUE FALSE FALSE FALSE TRUE TRUE 3 2 1
"8" "A" "173_vastaantulijat.mp4" 10.2 14 1 1454584518873 3.014 "present" 1449047992487 NA 0.291446673706441 0.410881801125704 223 "173" FALSE "exp (twice per week or more)" "roaduser" TRUE FALSE FALSE FALSE TRUE TRUE 3 2 1
"8" "A" "173_vastaantulijat.mp4" 10.2 14 2 1454584518873 3.86 "notpresent" 1449047995728 "nothing" 0.664202745512144 0.422138836772983 224 "173" FALSE "exp (twice per week or more)" "nothing" TRUE TRUE FALSE FALSE FALSE TRUE 3 2 1
"8" "A" "104_Jalankulkijat.Potkulautailija.mp4" 14.681442 15 0 1454584539690 2.035 "present" 1448530068382 NA 0.595317725752508 0.43452380952381 225 "104" FALSE "exp (twice per week or more)" "roaduser" TRUE FALSE FALSE FALSE TRUE TRUE 3 2 1
"8" "A" "104_Jalankulkijat.Potkulautailija.mp4" 14.681442 15 1 1454584539690 18.698 "present" 1448530125249 "roaduser" 0.302006335797254 0.405253283302064 228 "104" FALSE "exp (twice per week or more)" "roaduser" TRUE FALSE FALSE FALSE TRUE TRUE 3 2 1
"8" "A" "104_Jalankulkijat.Potkulautailija.mp4" 14.681442 15 2 1454584539690 21.549 "notpresent" 1448872304771 "nothing" 0.809378185524975 0.550724637681159 229 "104" FALSE "exp (twice per week or more)" "nothing" TRUE TRUE FALSE FALSE FALSE TRUE 3 2 1
"8" "A" "509_tilataksi_oikealle_eteen.mp4" 8.409 16 0 1454584779554 3.336 "present" 1449048777797 NA 0.177044261065266 0.421333333333333 230 "509" FALSE "exp (twice per week or more)" "roaduser" TRUE FALSE FALSE FALSE TRUE TRUE 3 1 2
"8" "A" "509_tilataksi_oikealle_eteen.mp4" 8.409 16 1 1454584779554 4.291 "notpresent" 1449048782765 "nothing" 0.782445611402851 0.624 231 "509" FALSE "exp (twice per week or more)" "nothing" TRUE TRUE FALSE FALSE FALSE TRUE 3 1 2
"8" "A" "509_tilataksi_oikealle_eteen.mp4" 8.409 16 2 1454584779554 4.292 "notpresent" 1449048791933 "nothing" 0.515378844711178 0.438666666666667 232 "509" FALSE "exp (twice per week or more)" "nothing" TRUE TRUE FALSE FALSE FALSE TRUE 3 1 2
"8" "A" "117_suojatie.mp4" 7.173833 17 0 1454584793658 7.584 "present" 1448873422279 NA 0.396099024756189 0.378666666666667 233 "117" FALSE "exp (twice per week or more)" "roaduser" TRUE FALSE FALSE FALSE TRUE TRUE 3 2 1
"8" "A" "117_suojatie.mp4" 7.173833 17 1 1454584793658 11.503 "notpresent" 1448873429615 "roaduser" 0.697993664202746 0.397748592870544 234 "117" FALSE "exp (twice per week or more)" "roaduser" FALSE FALSE FALSE TRUE FALSE TRUE 3 2 1
"8" "A" "117_suojatie.mp4" 7.173833 17 2 1454584793658 11.504 "notpresent" 1453200295345 "nothing" 0.240570846075433 0.364130434782609 235 "117" FALSE "exp (twice per week or more)" "nothing" TRUE TRUE FALSE FALSE FALSE TRUE 3 2 1
"8" "A" "121_kaantyva_auto.mp4" 8.508703 18 0 1454584818415 1.948 "present" 1448545022229 "roaduser" 0.94341675734494 0.524177949709865 236 "121" FALSE "exp (twice per week or more)" "roaduser" TRUE FALSE FALSE FALSE TRUE TRUE 2 1 1
"8" "A" "121_kaantyva_auto.mp4" 8.508703 18 1 1454584818415 8.692 "notpresent" 1448873886354 "nothing" 0.265047518479409 0.410881801125704 237 "121" FALSE "exp (twice per week or more)" "nothing" TRUE TRUE FALSE FALSE FALSE TRUE 2 1 1
"8" "A" "123_tolpat_jalankulkija.NE.mp4" 18.1 19 0 1454584847538 5.682 "present" 1448873983081 "occlusion" 0.424057084607543 0.371376811594203 238 "123" FALSE "exp (twice per week or more)" "occlusion" TRUE FALSE FALSE FALSE TRUE TRUE 2 1 1
"8" "A" "123_tolpat_jalankulkija.NE.mp4" 18.1 19 1 1454584847538 10.757 "notpresent" 1448873989585 "nothing" 0.180428134556575 0.34963768115942 239 "123" FALSE "exp (twice per week or more)" "nothing" TRUE TRUE FALSE FALSE FALSE TRUE 2 1 1
"8" "A" "506_oik.kaant.auto.mp4" 16.2 20 0 1454584877611 3.078 "present" 1449048634590 NA 0.403600900225056 0.405333333333333 240 "506" FALSE "exp (twice per week or more)" "roaduser" TRUE FALSE FALSE FALSE TRUE TRUE 3 2 1
"8" "A" "506_oik.kaant.auto.mp4" 16.2 20 1 1454584877611 4.103 "present" 1449048638014 "occlusion" 0.600900225056264 0.361333333333333 241 "506" FALSE "exp (twice per week or more)" "occlusion" TRUE FALSE FALSE FALSE TRUE TRUE 3 2 1
"8" "A" "506_oik.kaant.auto.mp4" 16.2 20 2 1454584877611 5.438 "notpresent" 1449048644054 "nothing" 0.214553638409602 0.501333333333333 242 "506" FALSE "exp (twice per week or more)" "nothing" TRUE TRUE FALSE FALSE FALSE TRUE 3 2 1
"8" "A" "130_lapset.mp4" 15.2 21 0 1454584900333 1.673 "present" 1448838689194 NA 0.363914373088685 0.478260869565217 243 "130" FALSE "exp (twice per week or more)" "roaduser" TRUE FALSE FALSE FALSE TRUE TRUE 2 2 0
"8" "A" "130_lapset.mp4" 15.2 21 1 1454584900333 4.431 "present" 1448874755810 NA 0.761440360090022 0.489333333333333 244 "130" FALSE "exp (twice per week or more)" "roaduser" TRUE FALSE FALSE FALSE TRUE TRUE 2 2 0
"8" "A" "170_pyorailijat.mp4" 7.275145 22 0 1454584916181 1.388 "present" 1449047708159 NA 0.396099024756189 0.430666666666667 245 "170" FALSE "exp (twice per week or more)" "roaduser" TRUE FALSE FALSE FALSE TRUE TRUE 2 1 1
"8" "A" "170_pyorailijat.mp4" 7.275145 22 1 1454584916181 6.952 "present" 1449047712511 "nothing" 0.842460615153788 0.493333333333333 246 "170" FALSE "exp (twice per week or more)" "nothing" FALSE FALSE TRUE FALSE FALSE TRUE 2 1 1
"8" "A" "102_bussi.risteys.mp4" 19.6 23 0 1454584946776 1.784 "present" 1453710685880 NA 0.95648912228057 0.406666666666667 247 "102" FALSE "exp (twice per week or more)" "roaduser" TRUE FALSE FALSE FALSE TRUE TRUE 3 1 2
"8" "A" "102_bussi.risteys.mp4" 19.6 23 1 1454584946776 5.611 "notpresent" 1453710693248 "nothing" 0.489872468117029 0.388 248 "102" FALSE "exp (twice per week or more)" "nothing" TRUE TRUE FALSE FALSE FALSE TRUE 3 1 2
"8" "A" "102_bussi.risteys.mp4" 19.6 23 2 1454584946776 5.612 "notpresent" 1453710704040 "nothing" 0.132033008252063 0.36 249 "102" FALSE "exp (twice per week or more)" "nothing" TRUE TRUE FALSE FALSE FALSE TRUE 3 1 2
"8" "A" "132_leikkipuisto.mp4" 6.27 24 0 1454584961043 1.269 "present" 1448874849779 NA 0.786952089704383 0.519927536231884 250 "132" FALSE "exp (twice per week or more)" "roaduser" TRUE FALSE FALSE FALSE TRUE TRUE 3 1 2
"8" "A" "132_leikkipuisto.mp4" 6.27 24 1 1454584961043 3.053 "notpresent" 1448874853611 "nothing" 0.0607651912978245 0.546666666666667 251 "132" FALSE "exp (twice per week or more)" "nothing" TRUE TRUE FALSE FALSE FALSE TRUE 3 1 2
"8" "A" "132_leikkipuisto.mp4" 6.27 24 2 1454584961043 3.054 "notpresent" 1448874867074 "nothing" 0.483120780195049 0.602666666666667 252 "132" FALSE "exp (twice per week or more)" "nothing" TRUE TRUE FALSE FALSE FALSE TRUE 3 1 2
"8" "A" "163_jalankulkijat_suojatie.mp4" 6.540458 25 0 1454584976775 1.264 "present" 1452591691559 NA 0.563885955649419 0.354596622889306 253 "163" FALSE "exp (twice per week or more)" "roaduser" TRUE FALSE FALSE FALSE TRUE TRUE 3 2 1
"8" "A" "163_jalankulkijat_suojatie.mp4" 6.540458 25 1 1454584976775 2.034 "notpresent" 1452591701016 "occlusion" 0.72544878563886 0.322701688555347 254 "163" FALSE "exp (twice per week or more)" "occlusion" FALSE FALSE FALSE TRUE FALSE TRUE 3 2 1
"8" "A" "163_jalankulkijat_suojatie.mp4" 6.540458 25 2 1454584976775 2.034 "notpresent" 1452591715519 "nothing" 0.234424498416051 0.369606003752345 255 "163" FALSE "exp (twice per week or more)" "nothing" TRUE TRUE FALSE FALSE FALSE TRUE 3 2 1
"8" "A" "153_pasila.mp4" 24.192625 26 0 1454585008434 1.33 "present" 1448871088092 NA 0.391763463569166 0.439024390243902 256 "153" FALSE "exp (twice per week or more)" "roaduser" TRUE FALSE FALSE FALSE TRUE TRUE 3 2 1
"8" "A" "153_pasila.mp4" 24.192625 26 1 1454585008434 2.06 "present" 1448871172219 "occlusion" 0.568109820485744 0.425891181988743 257 "153" FALSE "exp (twice per week or more)" "occlusion" TRUE FALSE FALSE FALSE TRUE TRUE 3 2 1
"8" "A" "153_pasila.mp4" 24.192625 26 2 1454585008434 3.542 "notpresent" 1449045461703 "nothing" 0.0781414994720169 0.397748592870544 258 "153" FALSE "exp (twice per week or more)" "nothing" TRUE TRUE FALSE FALSE FALSE TRUE 3 2 1
"8" "A" "157_isoroba.mp4" 14.2 27 0 1454585028521 1.252 "present" 1449046194892 NA 0.27231807951988 0.478666666666667 259 "157" FALSE "exp (twice per week or more)" "roaduser" TRUE FALSE FALSE FALSE TRUE TRUE 3 1 2
"8" "A" "157_isoroba.mp4" 14.2 27 1 1454585028521 3.838 "notpresent" 1449046200021 "nothing" 0.482370592648162 0.469333333333333 260 "157" FALSE "exp (twice per week or more)" "nothing" TRUE TRUE FALSE FALSE FALSE TRUE 3 1 2
"8" "A" "157_isoroba.mp4" 14.2 27 2 1454585028521 3.838 "notpresent" 1452591353502 "nothing" 0.0770855332629356 0.425891181988743 261 "157" FALSE "exp (twice per week or more)" "nothing" TRUE TRUE FALSE FALSE FALSE TRUE 3 1 2
"8" "A" "120_jalankulkijalapset.mp4" 14.781759 28 0 1454585049431 4.151 "present" 1448873776702 "roaduser" 0.44350580781415 0.367729831144465 262 "120" FALSE "exp (twice per week or more)" "roaduser" TRUE FALSE FALSE FALSE TRUE TRUE 2 1 1
"8" "A" "120_jalankulkijalapset.mp4" 14.781759 28 1 1454585049431 22.51 "notpresent" 1448873802666 "nothing" 0.695881731784583 0.519699812382739 263 "120" FALSE "exp (twice per week or more)" "nothing" TRUE TRUE FALSE FALSE FALSE TRUE 2 1 1
"8" "A" "169_pyorailija_porttikongi.mp4" 6.006708 29 0 1454585080412 1.367 "present" 1449047587382 NA 0.349587396849212 0.382666666666667 264 "169" FALSE "exp (twice per week or more)" "roaduser" TRUE FALSE FALSE FALSE TRUE TRUE 3 2 1
"8" "A" "169_pyorailija_porttikongi.mp4" 6.006708 29 1 1454585080412 10.985 "present" 1449047592870 "occlusion" 0.68642160540135 0.392 267 "169" FALSE "exp (twice per week or more)" "occlusion" TRUE FALSE FALSE FALSE TRUE TRUE 3 2 1
"8" "A" "169_pyorailija_porttikongi.mp4" 6.006708 29 2 1454585080412 12.183 "notpresent" 1453200850465 "nothing" 0.889908256880734 0.422101449275362 268 "169" FALSE "exp (twice per week or more)" "nothing" TRUE TRUE FALSE FALSE FALSE TRUE 3 2 1
"9" "A" "153_pasila.mp4" 24.192625 0 0 1454590914634 1.832 "present" 1448871088092 NA 0.391763463569166 0.439024390243902 277 "153" FALSE "inexp (twice per month or less)" "roaduser" TRUE FALSE FALSE FALSE TRUE TRUE 3 2 1
"9" "A" "153_pasila.mp4" 24.192625 0 1 1454590914634 3.961 "present" 1448871172219 "occlusion" 0.568109820485744 0.425891181988743 278 "153" FALSE "inexp (twice per month or less)" "occlusion" TRUE FALSE FALSE FALSE TRUE TRUE 3 2 1
"9" "A" "153_pasila.mp4" 24.192625 0 2 1454590914634 5.05 "notpresent" 1449045461703 "nothing" 0.0781414994720169 0.397748592870544 279 "153" FALSE "inexp (twice per month or less)" "nothing" TRUE TRUE FALSE FALSE FALSE TRUE 3 2 1
"9" "A" "143_hameentie.mp4" 12.5 1 0 1454590936927 1.554 "present" 1448875899919 NA 0.350580781414995 0.371482176360225 280 "143" FALSE "inexp (twice per month or less)" "roaduser" TRUE FALSE FALSE FALSE TRUE TRUE 2 2 0
"9" "A" "143_hameentie.mp4" 12.5 1 1 1454590936927 2.015 "present" 1448875904919 "occlusion" 0.582893347412883 0.392120075046904 281 "143" FALSE "inexp (twice per month or less)" "occlusion" TRUE FALSE FALSE FALSE TRUE TRUE 2 2 0
"9" "A" "509_tilataksi_oikealle_eteen.mp4" 8.409 2 0 1454590952129 1.493 "present" 1449048777797 NA 0.177044261065266 0.421333333333333 282 "509" FALSE "inexp (twice per month or less)" "roaduser" TRUE FALSE FALSE FALSE TRUE TRUE 3 1 2
"9" "A" "509_tilataksi_oikealle_eteen.mp4" 8.409 2 1 1454590952129 3.091 "notpresent" 1449048782765 "nothing" 0.782445611402851 0.624 284 "509" FALSE "inexp (twice per month or less)" "nothing" TRUE TRUE FALSE FALSE FALSE TRUE 3 1 2
"9" "A" "509_tilataksi_oikealle_eteen.mp4" 8.409 2 2 1454590952129 2.308 "present" 1449048791933 "nothing" 0.515378844711178 0.438666666666667 283 "509" FALSE "inexp (twice per month or less)" "nothing" FALSE FALSE TRUE FALSE FALSE TRUE 3 1 2
"9" "A" "158_jalankulkija_ja_suojatie.mp4" 8.942644 3 0 1454590968103 1.841 "present" 1449046381140 "occlusion" 0.536430834213305 0.347091932457786 286 "158" FALSE "inexp (twice per month or less)" "occlusion" TRUE FALSE FALSE FALSE TRUE TRUE 3 2 1
"9" "A" "158_jalankulkija_ja_suojatie.mp4" 8.942644 3 1 1454590968103 2.623 "notpresent" 1449046387684 "nothing" 0.114778694673668 0.341333333333333 287 "158" FALSE "inexp (twice per month or less)" "nothing" TRUE TRUE FALSE FALSE FALSE TRUE 3 2 1
"9" "A" "158_jalankulkija_ja_suojatie.mp4" 8.942644 3 2 1454590968103 1.234 "present" 1449046420155 NA 0.351636747624076 0.328330206378987 285 "158" FALSE "inexp (twice per month or less)" "roaduser" TRUE FALSE FALSE FALSE TRUE TRUE 3 2 1
"9" "A" "130_lapset.mp4" 15.2 4 0 1454590988810 1.131 "present" 1448838689194 NA 0.363914373088685 0.478260869565217 288 "130" FALSE "inexp (twice per month or less)" "roaduser" TRUE FALSE FALSE FALSE TRUE TRUE 2 2 0
"9" "A" "130_lapset.mp4" 15.2 4 1 1454590988810 1.556 "present" 1448874755810 NA 0.761440360090022 0.489333333333333 289 "130" FALSE "inexp (twice per month or less)" "roaduser" TRUE FALSE FALSE FALSE TRUE TRUE 2 2 0
"9" "A" "120_jalankulkijalapset.mp4" 14.781759 5 0 1454591008101 1.259 "present" 1448873776702 "roaduser" 0.44350580781415 0.367729831144465 290 "120" FALSE "inexp (twice per month or less)" "roaduser" TRUE FALSE FALSE FALSE TRUE TRUE 2 1 1
"9" "A" "120_jalankulkijalapset.mp4" 14.781759 5 1 1454591008101 1.957 "notpresent" 1448873802666 "nothing" 0.695881731784583 0.519699812382739 291 "120" FALSE "inexp (twice per month or less)" "nothing" TRUE TRUE FALSE FALSE FALSE TRUE 2 1 1
"9" "A" "102_bussi.risteys.mp4" 19.6 6 0 1454591032465 1.166 "present" 1453710685880 NA 0.95648912228057 0.406666666666667 292 "102" FALSE "inexp (twice per month or less)" "roaduser" TRUE FALSE FALSE FALSE TRUE TRUE 3 1 2
"9" "A" "102_bussi.risteys.mp4" 19.6 6 1 1454591032465 1.801 "notpresent" 1453710693248 "nothing" 0.489872468117029 0.388 293 "102" FALSE "inexp (twice per month or less)" "nothing" TRUE TRUE FALSE FALSE FALSE TRUE 3 1 2
"9" "A" "102_bussi.risteys.mp4" 19.6 6 2 1454591032465 1.802 "notpresent" 1453710704040 "nothing" 0.132033008252063 0.36 294 "102" FALSE "inexp (twice per month or less)" "nothing" TRUE TRUE FALSE FALSE FALSE TRUE 3 1 2
"9" "A" "175_autot_ja_jalankulkijat_X-risteys.mp4" 13.7 7 0 1454591050700 1.301 "present" 1449048138103 NA 0.392456676860347 0.425724637681159 295 "175" FALSE "inexp (twice per month or less)" "roaduser" TRUE FALSE FALSE FALSE TRUE TRUE 3 2 1
"9" "A" "175_autot_ja_jalankulkijat_X-risteys.mp4" 13.7 7 1 1454591050700 1.632 "present" 1449048143630 NA 0.5480464625132 0.431519699812383 296 "175" FALSE "inexp (twice per month or less)" "roaduser" TRUE FALSE FALSE FALSE TRUE TRUE 3 2 1
"9" "A" "175_autot_ja_jalankulkijat_X-risteys.mp4" 13.7 7 2 1454591050700 2.313 "notpresent" 1449048147558 "nothing" 0.130939809926082 0.649155722326454 297 "175" FALSE "inexp (twice per month or less)" "nothing" TRUE TRUE FALSE FALSE FALSE TRUE 3 2 1
"9" "A" "165_jalankulkijoita_ja_pyorailija.mp4" 18.151916 8 0 1454591073540 1.289 "present" 1449047076073 NA 0.186046511627907 0.401333333333333 298 "165" FALSE "inexp (twice per month or less)" "roaduser" TRUE FALSE FALSE FALSE TRUE TRUE 3 2 1
"9" "A" "165_jalankulkijoita_ja_pyorailija.mp4" 18.151916 8 1 1454591073540 1.917 "notpresent" 1449047079850 "occlusion" 0.724681170292573 0.426666666666667 299 "165" FALSE "inexp (twice per month or less)" "occlusion" FALSE FALSE FALSE TRUE FALSE TRUE 3 2 1
"9" "A" "165_jalankulkijoita_ja_pyorailija.mp4" 18.151916 8 2 1454591073540 1.918 "notpresent" 1449047086786 "nothing" 0.50112528132033 0.42 300 "165" FALSE "inexp (twice per month or less)" "nothing" TRUE TRUE FALSE FALSE FALSE TRUE 3 2 1
"9" "A" "163_jalankulkijat_suojatie.mp4" 6.540458 9 0 1454591085397 1.476 "present" 1452591691559 NA 0.563885955649419 0.354596622889306 301 "163" FALSE "inexp (twice per month or less)" "roaduser" TRUE FALSE FALSE FALSE TRUE TRUE 3 2 1
"9" "A" "163_jalankulkijat_suojatie.mp4" 6.540458 9 1 1454591085397 1.912 "present" 1452591701016 "occlusion" 0.72544878563886 0.322701688555347 302 "163" FALSE "inexp (twice per month or less)" "occlusion" TRUE FALSE FALSE FALSE TRUE TRUE 3 2 1
"9" "A" "163_jalankulkijat_suojatie.mp4" 6.540458 9 2 1454591085397 2.419 "notpresent" 1452591715519 "nothing" 0.234424498416051 0.369606003752345 303 "163" FALSE "inexp (twice per month or less)" "nothing" TRUE TRUE FALSE FALSE FALSE TRUE 3 2 1
"9" "A" "103_jalankulkija_ja_auto.risteys.mp4" 4.806 10 0 1454591095086 1.741 "present" 1448871981808 "occlusion" 0.500375093773443 0.369333333333333 304 "103" FALSE "inexp (twice per month or less)" "occlusion" TRUE FALSE FALSE FALSE TRUE TRUE 3 2 1
"9" "A" "103_jalankulkija_ja_auto.risteys.mp4" 4.806 10 1 1454591095086 2.429 "present" 1448871994728 NA 0.693173293323331 0.369333333333333 305 "103" FALSE "inexp (twice per month or less)" "roaduser" TRUE FALSE FALSE FALSE TRUE TRUE 3 2 1
"9" "A" "103_jalankulkija_ja_auto.risteys.mp4" 4.806 10 2 1454591095086 2.968 "notpresent" 1448872143386 "nothing" 0.201050262565641 0.413333333333333 306 "103" FALSE "inexp (twice per month or less)" "nothing" TRUE TRUE FALSE FALSE FALSE TRUE 3 2 1
"9" "A" "146_itapasila3.mp4" 8.641976 11 0 1454591109537 1.251 "present" 1448876058590 "roaduser_car" 0.294073518379595 0.382666666666667 307 "146" FALSE "inexp (twice per month or less)" "roaduser" TRUE FALSE FALSE FALSE TRUE TRUE 2 1 1
"9" "A" "146_itapasila3.mp4" 8.641976 11 1 1454591109537 1.631 "present" 1448876063174 "nothing" 0.708460754332314 0.436594202898551 308 "146" FALSE "inexp (twice per month or less)" "nothing" FALSE FALSE TRUE FALSE FALSE TRUE 2 1 1
"9" "A" "170_pyorailijat.mp4" 7.275145 12 0 1454591121852 1.133 "present" 1449047708159 NA 0.396099024756189 0.430666666666667 309 "170" FALSE "inexp (twice per month or less)" "roaduser" TRUE FALSE FALSE FALSE TRUE TRUE 2 1 1
"9" "A" "170_pyorailijat.mp4" 7.275145 12 1 1454591121852 1.513 "present" 1449047712511 "nothing" 0.842460615153788 0.493333333333333 310 "170" FALSE "inexp (twice per month or less)" "nothing" FALSE FALSE TRUE FALSE FALSE TRUE 2 1 1
"9" "A" "171_pyorailija_tienyli.mp4" 11.979375 13 0 1454591138509 1.365 "present" 1449047879975 "roaduser" 0.0645161290322581 0.457333333333333 311 "171" FALSE "inexp (twice per month or less)" "roaduser" TRUE FALSE FALSE FALSE TRUE TRUE 3 1 2
"9" "A" "171_pyorailija_tienyli.mp4" 11.979375 13 1 1454591138509 2.081 "notpresent" 1449047900110 "nothing" 0.466737064413939 0.422138836772983 312 "171" FALSE "inexp (twice per month or less)" "nothing" TRUE TRUE FALSE FALSE FALSE TRUE 3 1 2
"9" "A" "171_pyorailija_tienyli.mp4" 11.979375 13 2 1454591138509 2.082 "notpresent" 1449047904718 "nothing" 0.837381203801478 0.425891181988743 313 "171" FALSE "inexp (twice per month or less)" "nothing" TRUE TRUE FALSE FALSE FALSE TRUE 3 1 2
"9" "A" "125_hameentie2.mp4" 5.807269 14 0 1454591148735 1.181 "present" 1452677862343 NA 0.550158394931362 0.393996247654784 314 "125" FALSE "inexp (twice per month or less)" "roaduser" TRUE FALSE FALSE FALSE TRUE TRUE 2 1 1
"9" "A" "125_hameentie2.mp4" 5.807269 14 1 1454591148735 1.78 "notpresent" 1452677892590 "nothing" 0.143611404435058 0.384615384615385 315 "125" FALSE "inexp (twice per month or less)" "nothing" TRUE TRUE FALSE FALSE FALSE TRUE 2 1 1
"9" "A" "135_paaskylanrinne.NE.mp4" 6.906978 15 0 1454591160087 3.206 "present" 1448875032826 "occlusion" 0.672918229557389 0.390666666666667 317 "135" FALSE "inexp (twice per month or less)" "occlusion" TRUE FALSE FALSE FALSE TRUE TRUE 3 2 1
"9" "A" "135_paaskylanrinne.NE.mp4" 6.906978 15 1 1454591160087 2.775 "present" 1448875038866 "occlusion" 0.471867966991748 0.402666666666667 316 "135" FALSE "inexp (twice per month or less)" "occlusion" TRUE FALSE FALSE FALSE TRUE TRUE 3 2 1
"9" "A" "135_paaskylanrinne.NE.mp4" 6.906978 15 2 1454591160087 3.705 "notpresent" 1448875043970 "nothing" 0.0817704426106527 0.541333333333333 318 "135" FALSE "inexp (twice per month or less)" "nothing" TRUE TRUE FALSE FALSE FALSE TRUE 3 2 1
"9" "A" "104_Jalankulkijat.Potkulautailija.mp4" 14.681442 16 0 1454591406513 1.751 "present" 1448530068382 NA 0.595317725752508 0.43452380952381 320 "104" FALSE "inexp (twice per month or less)" "roaduser" TRUE FALSE FALSE FALSE TRUE TRUE 3 2 1
"9" "A" "104_Jalankulkijat.Potkulautailija.mp4" 14.681442 16 1 1454591406513 1.272 "present" 1448530125249 "roaduser" 0.302006335797254 0.405253283302064 319 "104" FALSE "inexp (twice per month or less)" "roaduser" TRUE FALSE FALSE FALSE TRUE TRUE 3 2 1
"9" "A" "104_Jalankulkijat.Potkulautailija.mp4" 14.681442 16 2 1454591406513 2.71 "notpresent" 1448872304771 "nothing" 0.809378185524975 0.550724637681159 321 "104" FALSE "inexp (twice per month or less)" "nothing" TRUE TRUE FALSE FALSE FALSE TRUE 3 2 1
"9" "A" "140_suojatieneteen_pysahtynyt_kuormaauto.mp4" 17.917911 17 0 1454591429730 1.239 "present" 1448875680592 NA 0.141035258814704 0.457333333333333 322 "140" FALSE "inexp (twice per month or less)" "roaduser" TRUE FALSE FALSE FALSE TRUE TRUE 3 1 2
"9" "A" "140_suojatieneteen_pysahtynyt_kuormaauto.mp4" 17.917911 17 1 1454591429730 1.935 "notpresent" 1448875683768 "nothing" 0.417854463615904 0.438666666666667 323 "140" FALSE "inexp (twice per month or less)" "nothing" TRUE TRUE FALSE FALSE FALSE TRUE 3 1 2
"9" "A" "140_suojatieneteen_pysahtynyt_kuormaauto.mp4" 17.917911 17 2 1454591429730 1.937 "notpresent" 1448875692307 "nothing" 0.790697674418605 0.521333333333333 324 "140" FALSE "inexp (twice per month or less)" "nothing" TRUE TRUE FALSE FALSE FALSE TRUE 3 1 2
"9" "A" "150_kaantyva_auto.mp4" 6 18 0 1454591439871 2.068 "notpresent" 1449044843092 NA 0.757689422355589 0.410666666666667 326 "150" FALSE "inexp (twice per month or less)" "roaduser" FALSE FALSE FALSE TRUE FALSE TRUE 3 2 1
"9" "A" "150_kaantyva_auto.mp4" 6 18 1 1454591439871 1.441 "present" 1449044863756 NA 0.372093023255814 0.398666666666667 325 "150" FALSE "inexp (twice per month or less)" "roaduser" TRUE FALSE FALSE FALSE TRUE TRUE 3 2 1
"9" "A" "150_kaantyva_auto.mp4" 6 18 2 1454591439871 2.07 "notpresent" 1449044889301 "nothing" 0.17854463615904 0.456 327 "150" FALSE "inexp (twice per month or less)" "nothing" TRUE TRUE FALSE FALSE FALSE TRUE 3 2 1
"9" "A" "132_leikkipuisto.mp4" 6.27 19 0 1454591451677 1.322 "present" 1448874849779 NA 0.786952089704383 0.519927536231884 328 "132" FALSE "inexp (twice per month or less)" "roaduser" TRUE FALSE FALSE FALSE TRUE TRUE 3 1 2
"9" "A" "132_leikkipuisto.mp4" 6.27 19 1 1454591451677 3.272 "notpresent" 1448874853611 "nothing" 0.0607651912978245 0.546666666666667 330 "132" FALSE "inexp (twice per month or less)" "nothing" TRUE TRUE FALSE FALSE FALSE TRUE 3 1 2
"9" "A" "132_leikkipuisto.mp4" 6.27 19 2 1454591451677 2.514 "present" 1448874867074 "nothing" 0.483120780195049 0.602666666666667 329 "132" FALSE "inexp (twice per month or less)" "nothing" FALSE FALSE TRUE FALSE FALSE TRUE 3 1 2
"9" "A" "173_vastaantulijat.mp4" 10.2 20 0 1454591468364 2.047 "present" 1449047988399 NA 0.452599388379205 0.423913043478261 331 "173" FALSE "inexp (twice per month or less)" "roaduser" TRUE FALSE FALSE FALSE TRUE TRUE 3 2 1
"9" "A" "173_vastaantulijat.mp4" 10.2 20 1 1454591468364 2.432 "present" 1449047992487 NA 0.291446673706441 0.410881801125704 332 "173" FALSE "inexp (twice per month or less)" "roaduser" TRUE FALSE FALSE FALSE TRUE TRUE 3 2 1
"9" "A" "173_vastaantulijat.mp4" 10.2 20 2 1454591468364 3.185 "notpresent" 1449047995728 "nothing" 0.664202745512144 0.422138836772983 333 "173" FALSE "inexp (twice per month or less)" "nothing" TRUE TRUE FALSE FALSE FALSE TRUE 3 2 1
"9" "A" "123_tolpat_jalankulkija.NE.mp4" 18.1 21 0 1454591492177 1.265 "present" 1448873983081 "occlusion" 0.424057084607543 0.371376811594203 334 "123" FALSE "inexp (twice per month or less)" "occlusion" TRUE FALSE FALSE FALSE TRUE TRUE 2 1 1
"9" "A" "123_tolpat_jalankulkija.NE.mp4" 18.1 21 1 1454591492177 1.602 "present" 1448873989585 "nothing" 0.180428134556575 0.34963768115942 335 "123" FALSE "inexp (twice per month or less)" "nothing" FALSE FALSE TRUE FALSE FALSE TRUE 2 1 1
"9" "A" "157_isoroba.mp4" 14.2 22 0 1454591511235 1.269 "present" 1449046194892 NA 0.27231807951988 0.478666666666667 336 "157" FALSE "inexp (twice per month or less)" "roaduser" TRUE FALSE FALSE FALSE TRUE TRUE 3 1 2
"9" "A" "157_isoroba.mp4" 14.2 22 1 1454591511235 1.669 "present" 1449046200021 "nothing" 0.482370592648162 0.469333333333333 337 "157" FALSE "inexp (twice per month or less)" "nothing" FALSE FALSE TRUE FALSE FALSE TRUE 3 1 2
"9" "A" "157_isoroba.mp4" 14.2 22 2 1454591511235 2.187 "notpresent" 1452591353502 "nothing" 0.0770855332629356 0.425891181988743 338 "157" FALSE "inexp (twice per month or less)" "nothing" TRUE TRUE FALSE FALSE FALSE TRUE 3 1 2
"9" "A" "506_oik.kaant.auto.mp4" 16.2 23 0 1454591531867 1.629 "present" 1449048634590 NA 0.403600900225056 0.405333333333333 339 "506" FALSE "inexp (twice per month or less)" "roaduser" TRUE FALSE FALSE FALSE TRUE TRUE 3 2 1
"9" "A" "506_oik.kaant.auto.mp4" 16.2 23 1 1454591531867 1.893 "present" 1449048638014 "occlusion" 0.600900225056264 0.361333333333333 340 "506" FALSE "inexp (twice per month or less)" "occlusion" TRUE FALSE FALSE FALSE TRUE TRUE 3 2 1
"9" "A" "506_oik.kaant.auto.mp4" 16.2 23 2 1454591531867 2.565 "notpresent" 1449048644054 "nothing" 0.214553638409602 0.501333333333333 341 "506" FALSE "inexp (twice per month or less)" "nothing" TRUE TRUE FALSE FALSE FALSE TRUE 3 2 1
"9" "A" "168_PT.vas.Vas.kaantyvat_autot(I)_ja_oikealta_suoraan_auto.mp4" 14.382416 24 0 1454591551077 1.255 "present" 1449047461669 "occlusion" 0.591341077085533 0.420262664165103 342 "168" FALSE "inexp (twice per month or less)" "occlusion" TRUE FALSE FALSE FALSE TRUE TRUE 2 1 1
"9" "A" "168_PT.vas.Vas.kaantyvat_autot(I)_ja_oikealta_suoraan_auto.mp4" 14.382416 24 1 1454591551077 1.871 "notpresent" 1449047466429 "nothing" 0.151003167898627 0.422138836772983 343 "168" FALSE "inexp (twice per month or less)" "nothing" TRUE TRUE FALSE FALSE FALSE TRUE 2 1 1
"9" "A" "169_pyorailija_porttikongi.mp4" 6.006708 25 0 1454591561409 1.346 "present" 1449047587382 NA 0.349587396849212 0.382666666666667 344 "169" FALSE "inexp (twice per month or less)" "roaduser" TRUE FALSE FALSE FALSE TRUE TRUE 3 2 1
"9" "A" "169_pyorailija_porttikongi.mp4" 6.006708 25 1 1454591561409 1.904 "present" 1449047592870 "occlusion" 0.68642160540135 0.392 345 "169" FALSE "inexp (twice per month or less)" "occlusion" TRUE FALSE FALSE FALSE TRUE TRUE 3 2 1
"9" "A" "169_pyorailija_porttikongi.mp4" 6.006708 25 2 1454591561409 2.527 "notpresent" 1453200850465 "nothing" 0.889908256880734 0.422101449275362 346 "169" FALSE "inexp (twice per month or less)" "nothing" TRUE TRUE FALSE FALSE FALSE TRUE 3 2 1
"9" "A" "136_pasilanasema.mp4" 11.21175 26 0 1454591577448 1.188 "present" 1448875214922 "roaduser_car" 0.558139534883721 0.426666666666667 347 "136" FALSE "inexp (twice per month or less)" "roaduser" TRUE FALSE FALSE FALSE TRUE TRUE 2 1 1
"9" "A" "136_pasilanasema.mp4" 11.21175 26 1 1454591577448 1.828 "notpresent" 1448875220361 "nothing" 0.304576144036009 0.408 348 "136" FALSE "inexp (twice per month or less)" "nothing" TRUE TRUE FALSE FALSE FALSE TRUE 2 1 1
"9" "A" "124_alppila_jalankulkija_pyoratie.mp4" 5.739124 27 0 1454591587183 1.138 "present" 1448874316889 "roaduser" 0.379154078549849 0.420134228187919 349 "124" FALSE "inexp (twice per month or less)" "roaduser" TRUE FALSE FALSE FALSE TRUE TRUE 2 1 1
"9" "A" "124_alppila_jalankulkija_pyoratie.mp4" 5.739124 27 1 1454591587183 1.693 "notpresent" 1448874384338 "nothing" 0.625377643504532 0.551677852348993 350 "124" FALSE "inexp (twice per month or less)" "nothing" TRUE TRUE FALSE FALSE FALSE TRUE 2 1 1
"9" "A" "121_kaantyva_auto.mp4" 8.508703 28 0 1454591599355 1.157 "present" 1448545022229 "roaduser" 0.94341675734494 0.524177949709865 351 "121" FALSE "inexp (twice per month or less)" "roaduser" TRUE FALSE FALSE FALSE TRUE TRUE 2 1 1
"9" "A" "121_kaantyva_auto.mp4" 8.508703 28 1 1454591599355 1.816 "notpresent" 1448873886354 "nothing" 0.265047518479409 0.410881801125704 352 "121" FALSE "inexp (twice per month or less)" "nothing" TRUE TRUE FALSE FALSE FALSE TRUE 2 1 1
"9" "A" "117_suojatie.mp4" 7.173833 29 0 1454591610683 1.492 "present" 1448873422279 NA 0.396099024756189 0.378666666666667 353 "117" FALSE "inexp (twice per month or less)" "roaduser" TRUE FALSE FALSE FALSE TRUE TRUE 3 2 1
"9" "A" "117_suojatie.mp4" 7.173833 29 1 1454591610683 2.095 "present" 1448873429615 "roaduser" 0.697993664202746 0.397748592870544 354 "117" FALSE "inexp (twice per month or less)" "roaduser" TRUE FALSE FALSE FALSE TRUE TRUE 3 2 1
"9" "A" "117_suojatie.mp4" 7.173833 29 2 1454591610683 3.006 "notpresent" 1453200295345 "nothing" 0.240570846075433 0.364130434782609 355 "117" FALSE "inexp (twice per month or less)" "nothing" TRUE TRUE FALSE FALSE FALSE TRUE 3 2 1
"10" "A" "153_pasila.mp4" 24.192625 0 0 1454594453365 5.733 "present" 1448871088092 NA 0.391763463569166 0.439024390243902 364 "153" FALSE "inexp (twice per month or less)" "roaduser" TRUE FALSE FALSE FALSE TRUE TRUE 3 2 1
"10" "A" "153_pasila.mp4" 24.192625 0 1 1454594453365 12.887 "notpresent" 1448871172219 "occlusion" 0.568109820485744 0.425891181988743 366 "153" FALSE "inexp (twice per month or less)" "occlusion" FALSE FALSE FALSE TRUE FALSE TRUE 3 2 1
"10" "A" "153_pasila.mp4" 24.192625 0 2 1454594453365 12.255 "present" 1449045461703 "nothing" 0.0781414994720169 0.397748592870544 365 "153" FALSE "inexp (twice per month or less)" "nothing" FALSE FALSE TRUE FALSE FALSE TRUE 3 2 1
"10" "A" "168_PT.vas.Vas.kaantyvat_autot(I)_ja_oikealta_suoraan_auto.mp4" 14.382416 1 0 1454594485528 8.939 "present" 1449047461669 "occlusion" 0.591341077085533 0.420262664165103 367 "168" FALSE "inexp (twice per month or less)" "occlusion" TRUE FALSE FALSE FALSE TRUE TRUE 2 1 1
"10" "A" "168_PT.vas.Vas.kaantyvat_autot(I)_ja_oikealta_suoraan_auto.mp4" 14.382416 1 1 1454594485528 10.603 "present" 1449047466429 "nothing" 0.151003167898627 0.422138836772983 368 "168" FALSE "inexp (twice per month or less)" "nothing" FALSE FALSE TRUE FALSE FALSE TRUE 2 1 1
"10" "A" "169_pyorailija_porttikongi.mp4" 6.006708 2 0 1454594508380 2.681 "present" 1449047587382 NA 0.349587396849212 0.382666666666667 369 "169" FALSE "inexp (twice per month or less)" "roaduser" TRUE FALSE FALSE FALSE TRUE TRUE 3 2 1
"10" "A" "169_pyorailija_porttikongi.mp4" 6.006708 2 1 1454594508380 3.344 "present" 1449047592870 "occlusion" 0.68642160540135 0.392 370 "169" FALSE "inexp (twice per month or less)" "occlusion" TRUE FALSE FALSE FALSE TRUE TRUE 3 2 1
"10" "A" "169_pyorailija_porttikongi.mp4" 6.006708 2 2 1454594508380 4.11 "notpresent" 1453200850465 "nothing" 0.889908256880734 0.422101449275362 371 "169" FALSE "inexp (twice per month or less)" "nothing" TRUE TRUE FALSE FALSE FALSE TRUE 3 2 1
"10" "A" "146_itapasila3.mp4" 8.641976 3 0 1454594524950 2.288 "present" 1448876058590 "roaduser_car" 0.294073518379595 0.382666666666667 372 "146" FALSE "inexp (twice per month or less)" "roaduser" TRUE FALSE FALSE FALSE TRUE TRUE 2 1 1
"10" "A" "146_itapasila3.mp4" 8.641976 3 1 1454594524950 2.786 "present" 1448876063174 "nothing" 0.708460754332314 0.436594202898551 373 "146" FALSE "inexp (twice per month or less)" "nothing" FALSE FALSE TRUE FALSE FALSE TRUE 2 1 1
"10" "A" "506_oik.kaant.auto.mp4" 16.2 4 0 1454594547609 2.857 "present" 1449048634590 NA 0.403600900225056 0.405333333333333 374 "506" FALSE "inexp (twice per month or less)" "roaduser" TRUE FALSE FALSE FALSE TRUE TRUE 3 2 1
"10" "A" "506_oik.kaant.auto.mp4" 16.2 4 1 1454594547609 3.324 "present" 1449048638014 "occlusion" 0.600900225056264 0.361333333333333 375 "506" FALSE "inexp (twice per month or less)" "occlusion" TRUE FALSE FALSE FALSE TRUE TRUE 3 2 1
"10" "A" "506_oik.kaant.auto.mp4" 16.2 4 2 1454594547609 3.965 "notpresent" 1449048644054 "nothing" 0.214553638409602 0.501333333333333 376 "506" FALSE "inexp (twice per month or less)" "nothing" TRUE TRUE FALSE FALSE FALSE TRUE 3 2 1
"10" "A" "165_jalankulkijoita_ja_pyorailija.mp4" 18.151916 5 0 1454594572136 6.505 "notpresent" 1449047076073 NA 0.186046511627907 0.401333333333333 379 "165" FALSE "inexp (twice per month or less)" "roaduser" FALSE FALSE FALSE TRUE FALSE TRUE 3 2 1
"10" "A" "165_jalankulkijoita_ja_pyorailija.mp4" 18.151916 5 1 1454594572136 5.924 "present" 1449047079850 "occlusion" 0.724681170292573 0.426666666666667 378 "165" FALSE "inexp (twice per month or less)" "occlusion" TRUE FALSE FALSE FALSE TRUE TRUE 3 2 1
"10" "A" "165_jalankulkijoita_ja_pyorailija.mp4" 18.151916 5 2 1454594572136 5.322 "present" 1449047086786 "nothing" 0.50112528132033 0.42 377 "165" FALSE "inexp (twice per month or less)" "nothing" FALSE FALSE TRUE FALSE FALSE TRUE 3 2 1
"10" "A" "175_autot_ja_jalankulkijat_X-risteys.mp4" 13.7 6 0 1454594595584 3.831 "present" 1449048138103 NA 0.392456676860347 0.425724637681159 380 "175" FALSE "inexp (twice per month or less)" "roaduser" TRUE FALSE FALSE FALSE TRUE TRUE 3 2 1
"10" "A" "175_autot_ja_jalankulkijat_X-risteys.mp4" 13.7 6 1 1454594595584 4.746 "present" 1449048143630 NA 0.5480464625132 0.431519699812383 381 "175" FALSE "inexp (twice per month or less)" "roaduser" TRUE FALSE FALSE FALSE TRUE TRUE 3 2 1
"10" "A" "175_autot_ja_jalankulkijat_X-risteys.mp4" 13.7 6 2 1454594595584 5.442 "notpresent" 1449048147558 "nothing" 0.130939809926082 0.649155722326454 382 "175" FALSE "inexp (twice per month or less)" "nothing" TRUE TRUE FALSE FALSE FALSE TRUE 3 2 1
"10" "A" "136_pasilanasema.mp4" 11.21175 7 0 1454594615072 2.351 "present" 1448875214922 "roaduser_car" 0.558139534883721 0.426666666666667 383 "136" FALSE "inexp (twice per month or less)" "roaduser" TRUE FALSE FALSE FALSE TRUE TRUE 2 1 1
"10" "A" "136_pasilanasema.mp4" 11.21175 7 1 1454594615072 2.915 "present" 1448875220361 "nothing" 0.304576144036009 0.408 384 "136" FALSE "inexp (twice per month or less)" "nothing" FALSE FALSE TRUE FALSE FALSE TRUE 2 1 1
"10" "A" "509_tilataksi_oikealle_eteen.mp4" 8.409 8 0 1454594629603 2.13 "present" 1449048777797 NA 0.177044261065266 0.421333333333333 385 "509" FALSE "inexp (twice per month or less)" "roaduser" TRUE FALSE FALSE FALSE TRUE TRUE 3 1 2
"10" "A" "509_tilataksi_oikealle_eteen.mp4" 8.409 8 1 1454594629603 3.451 "notpresent" 1449048782765 "nothing" 0.782445611402851 0.624 387 "509" FALSE "inexp (twice per month or less)" "nothing" TRUE TRUE FALSE FALSE FALSE TRUE 3 1 2
"10" "A" "509_tilataksi_oikealle_eteen.mp4" 8.409 8 2 1454594629603 2.891 "present" 1449048791933 "nothing" 0.515378844711178 0.438666666666667 386 "509" FALSE "inexp (twice per month or less)" "nothing" FALSE FALSE TRUE FALSE FALSE TRUE 3 1 2
"10" "A" "135_paaskylanrinne.NE.mp4" 6.906978 9 0 1454594642925 4.609 "present" 1448875032826 "occlusion" 0.672918229557389 0.390666666666667 389 "135" FALSE "inexp (twice per month or less)" "occlusion" TRUE FALSE FALSE FALSE TRUE TRUE 3 2 1
"10" "A" "135_paaskylanrinne.NE.mp4" 6.906978 9 1 1454594642925 3.601 "present" 1448875038866 "occlusion" 0.471867966991748 0.402666666666667 388 "135" FALSE "inexp (twice per month or less)" "occlusion" TRUE FALSE FALSE FALSE TRUE TRUE 3 2 1
"10" "A" "135_paaskylanrinne.NE.mp4" 6.906978 9 2 1454594642925 5.104 "notpresent" 1448875043970 "nothing" 0.0817704426106527 0.541333333333333 390 "135" FALSE "inexp (twice per month or less)" "nothing" TRUE TRUE FALSE FALSE FALSE TRUE 3 2 1
"10" "A" "125_hameentie2.mp4" 5.807269 10 0 1454594656840 2.953 "present" 1452677862343 NA 0.550158394931362 0.393996247654784 391 "125" FALSE "inexp (twice per month or less)" "roaduser" TRUE FALSE FALSE FALSE TRUE TRUE 2 1 1
"10" "A" "125_hameentie2.mp4" 5.807269 10 1 1454594656840 3.675 "notpresent" 1452677892590 "nothing" 0.143611404435058 0.384615384615385 392 "125" FALSE "inexp (twice per month or less)" "nothing" TRUE TRUE FALSE FALSE FALSE TRUE 2 1 1
"10" "A" "104_Jalankulkijat.Potkulautailija.mp4" 14.681442 11 0 1454594677955 2.411 "present" 1448530068382 NA 0.595317725752508 0.43452380952381 394 "104" FALSE "inexp (twice per month or less)" "roaduser" TRUE FALSE FALSE FALSE TRUE TRUE 3 2 1
"10" "A" "104_Jalankulkijat.Potkulautailija.mp4" 14.681442 11 1 1454594677955 1.754 "present" 1448530125249 "roaduser" 0.302006335797254 0.405253283302064 393 "104" FALSE "inexp (twice per month or less)" "roaduser" TRUE FALSE FALSE FALSE TRUE TRUE 3 2 1
"10" "A" "104_Jalankulkijat.Potkulautailija.mp4" 14.681442 11 2 1454594677955 4.795 "present" 1448872304771 "nothing" 0.809378185524975 0.550724637681159 395 "104" FALSE "inexp (twice per month or less)" "nothing" FALSE FALSE TRUE FALSE FALSE TRUE 3 2 1
"10" "A" "157_isoroba.mp4" 14.2 12 0 1454594699548 1.767 "present" 1449046194892 NA 0.27231807951988 0.478666666666667 396 "157" FALSE "inexp (twice per month or less)" "roaduser" TRUE FALSE FALSE FALSE TRUE TRUE 3 1 2
"10" "A" "157_isoroba.mp4" 14.2 12 1 1454594699548 3.132 "notpresent" 1449046200021 "nothing" 0.482370592648162 0.469333333333333 398 "157" FALSE "inexp (twice per month or less)" "nothing" TRUE TRUE FALSE FALSE FALSE TRUE 3 1 2
"10" "A" "157_isoroba.mp4" 14.2 12 2 1454594699548 2.498 "present" 1452591353502 "nothing" 0.0770855332629356 0.425891181988743 397 "157" FALSE "inexp (twice per month or less)" "nothing" FALSE FALSE TRUE FALSE FALSE TRUE 3 1 2
"10" "A" "171_pyorailija_tienyli.mp4" 11.979375 13 0 1454594717141 2.463 "present" 1449047879975 "roaduser" 0.0645161290322581 0.457333333333333 399 "171" FALSE "inexp (twice per month or less)" "roaduser" TRUE FALSE FALSE FALSE TRUE TRUE 3 1 2
"10" "A" "171_pyorailija_tienyli.mp4" 11.979375 13 1 1454594717141 3.151 "present" 1449047900110 "nothing" 0.466737064413939 0.422138836772983 400 "171" FALSE "inexp (twice per month or less)" "nothing" FALSE FALSE TRUE FALSE FALSE TRUE 3 1 2
"10" "A" "171_pyorailija_tienyli.mp4" 11.979375 13 2 1454594717141 3.841 "notpresent" 1449047904718 "nothing" 0.837381203801478 0.425891181988743 401 "171" FALSE "inexp (twice per month or less)" "nothing" TRUE TRUE FALSE FALSE FALSE TRUE 3 1 2
"10" "A" "130_lapset.mp4" 15.2 14 0 1454594739092 1.799 "present" 1448838689194 NA 0.363914373088685 0.478260869565217 402 "130" FALSE "inexp (twice per month or less)" "roaduser" TRUE FALSE FALSE FALSE TRUE TRUE 2 2 0
"10" "A" "130_lapset.mp4" 15.2 14 1 1454594739092 2.365 "present" 1448874755810 NA 0.761440360090022 0.489333333333333 403 "130" FALSE "inexp (twice per month or less)" "roaduser" TRUE FALSE FALSE FALSE TRUE TRUE 2 2 0
"10" "A" "170_pyorailijat.mp4" 7.275145 15 0 1454594751203 1.677 "present" 1449047708159 NA 0.396099024756189 0.430666666666667 404 "170" FALSE "inexp (twice per month or less)" "roaduser" TRUE FALSE FALSE FALSE TRUE TRUE 2 1 1
"10" "A" "170_pyorailijat.mp4" 7.275145 15 1 1454594751203 2.223 "present" 1449047712511 "nothing" 0.842460615153788 0.493333333333333 405 "170" FALSE "inexp (twice per month or less)" "nothing" FALSE FALSE TRUE FALSE FALSE TRUE 2 1 1
"10" "A" "102_bussi.risteys.mp4" 19.6 16 0 1454594986393 3.217 "present" 1453710685880 NA 0.95648912228057 0.406666666666667 406 "102" FALSE "inexp (twice per month or less)" "roaduser" TRUE FALSE FALSE FALSE TRUE TRUE 3 1 2
"10" "A" "102_bussi.risteys.mp4" 19.6 16 1 1454594986393 5.337 "notpresent" 1453710693248 "nothing" 0.489872468117029 0.388 408 "102" FALSE "inexp (twice per month or less)" "nothing" TRUE TRUE FALSE FALSE FALSE TRUE 3 1 2
"10" "A" "102_bussi.risteys.mp4" 19.6 16 2 1454594986393 4.446 "present" 1453710704040 "nothing" 0.132033008252063 0.36 407 "102" FALSE "inexp (twice per month or less)" "nothing" FALSE FALSE TRUE FALSE FALSE TRUE 3 1 2
"10" "A" "117_suojatie.mp4" 7.173833 17 0 1454595002127 2.329 "present" 1448873422279 NA 0.396099024756189 0.378666666666667 409 "117" FALSE "inexp (twice per month or less)" "roaduser" TRUE FALSE FALSE FALSE TRUE TRUE 3 2 1
"10" "A" "117_suojatie.mp4" 7.173833 17 1 1454595002127 3.102 "present" 1448873429615 "roaduser" 0.697993664202746 0.397748592870544 410 "117" FALSE "inexp (twice per month or less)" "roaduser" TRUE FALSE FALSE FALSE TRUE TRUE 3 2 1
"10" "A" "117_suojatie.mp4" 7.173833 17 2 1454595002127 3.656 "notpresent" 1453200295345 "nothing" 0.240570846075433 0.364130434782609 411 "117" FALSE "inexp (twice per month or less)" "nothing" TRUE TRUE FALSE FALSE FALSE TRUE 3 2 1
"10" "A" "123_tolpat_jalankulkija.NE.mp4" 18.1 18 0 1454595027080 2.739 "present" 1448873983081 "occlusion" 0.424057084607543 0.371376811594203 412 "123" FALSE "inexp (twice per month or less)" "occlusion" TRUE FALSE FALSE FALSE TRUE TRUE 2 1 1
"10" "A" "123_tolpat_jalankulkija.NE.mp4" 18.1 18 1 1454595027080 3.519 "notpresent" 1448873989585 "nothing" 0.180428134556575 0.34963768115942 413 "123" FALSE "inexp (twice per month or less)" "nothing" TRUE TRUE FALSE FALSE FALSE TRUE 2 1 1
"10" "A" "120_jalankulkijalapset.mp4" 14.781759 19 0 1454595047733 1.887 "present" 1448873776702 "roaduser" 0.44350580781415 0.367729831144465 414 "120" FALSE "inexp (twice per month or less)" "roaduser" TRUE FALSE FALSE FALSE TRUE TRUE 2 1 1
"10" "A" "120_jalankulkijalapset.mp4" 14.781759 19 1 1454595047733 2.799 "notpresent" 1448873802666 "nothing" 0.695881731784583 0.519699812382739 415 "120" FALSE "inexp (twice per month or less)" "nothing" TRUE TRUE FALSE FALSE FALSE TRUE 2 1 1
"10" "A" "140_suojatieneteen_pysahtynyt_kuormaauto.mp4" 17.917911 20 0 1454595071171 1.99 "present" 1448875680592 NA 0.141035258814704 0.457333333333333 416 "140" FALSE "inexp (twice per month or less)" "roaduser" TRUE FALSE FALSE FALSE TRUE TRUE 3 1 2
"10" "A" "140_suojatieneteen_pysahtynyt_kuormaauto.mp4" 17.917911 20 1 1454595071171 2.794 "present" 1448875683768 "nothing" 0.417854463615904 0.438666666666667 417 "140" FALSE "inexp (twice per month or less)" "nothing" FALSE FALSE TRUE FALSE FALSE TRUE 3 1 2
"10" "A" "140_suojatieneteen_pysahtynyt_kuormaauto.mp4" 17.917911 20 2 1454595071171 3.607 "notpresent" 1448875692307 "nothing" 0.790697674418605 0.521333333333333 418 "140" FALSE "inexp (twice per month or less)" "nothing" TRUE TRUE FALSE FALSE FALSE TRUE 3 1 2
"10" "A" "143_hameentie.mp4" 12.5 21 0 1454595090412 2.758 "present" 1448875899919 NA 0.350580781414995 0.371482176360225 419 "143" FALSE "inexp (twice per month or less)" "roaduser" TRUE FALSE FALSE FALSE TRUE TRUE 2 2 0
"10" "A" "143_hameentie.mp4" 12.5 21 1 1454595090412 3.987 "notpresent" 1448875904919 "occlusion" 0.582893347412883 0.392120075046904 420 "143" FALSE "inexp (twice per month or less)" "occlusion" FALSE FALSE FALSE TRUE FALSE TRUE 2 2 0
"10" "A" "121_kaantyva_auto.mp4" 8.508703 22 0 1454595105426 1.666 "present" 1448545022229 "roaduser" 0.94341675734494 0.524177949709865 421 "121" FALSE "inexp (twice per month or less)" "roaduser" TRUE FALSE FALSE FALSE TRUE TRUE 2 1 1
"10" "A" "121_kaantyva_auto.mp4" 8.508703 22 1 1454595105426 2.514 "present" 1448873886354 "nothing" 0.265047518479409 0.410881801125704 422 "121" FALSE "inexp (twice per month or less)" "nothing" FALSE FALSE TRUE FALSE FALSE TRUE 2 1 1
"10" "A" "103_jalankulkija_ja_auto.risteys.mp4" 4.806 23 0 1454595115656 6.699 "notpresent" 1448871981808 "occlusion" 0.500375093773443 0.369333333333333 425 "103" FALSE "inexp (twice per month or less)" "occlusion" FALSE FALSE FALSE TRUE FALSE TRUE 3 2 1
"10" "A" "103_jalankulkija_ja_auto.risteys.mp4" 4.806 23 1 1454595115656 5.213 "present" 1448871994728 NA 0.693173293323331 0.369333333333333 423 "103" FALSE "inexp (twice per month or less)" "roaduser" TRUE FALSE FALSE FALSE TRUE TRUE 3 2 1
"10" "A" "103_jalankulkija_ja_auto.risteys.mp4" 4.806 23 2 1454595115656 6.121 "present" 1448872143386 "nothing" 0.201050262565641 0.413333333333333 424 "103" FALSE "inexp (twice per month or less)" "nothing" FALSE FALSE TRUE FALSE FALSE TRUE 3 2 1
"10" "A" "124_alppila_jalankulkija_pyoratie.mp4" 5.739124 24 0 1454595131845 3.486 "present" 1448874316889 "roaduser" 0.379154078549849 0.420134228187919 426 "124" FALSE "inexp (twice per month or less)" "roaduser" TRUE FALSE FALSE FALSE TRUE TRUE 2 1 1
"10" "A" "124_alppila_jalankulkija_pyoratie.mp4" 5.739124 24 1 1454595131845 4.083 "notpresent" 1448874384338 "nothing" 0.625377643504532 0.551677852348993 427 "124" FALSE "inexp (twice per month or less)" "nothing" TRUE TRUE FALSE FALSE FALSE TRUE 2 1 1
"10" "A" "150_kaantyva_auto.mp4" 6 25 0 1454595143721 1.596 "present" 1449044843092 NA 0.757689422355589 0.410666666666667 428 "150" FALSE "inexp (twice per month or less)" "roaduser" TRUE FALSE FALSE FALSE TRUE TRUE 3 2 1
"10" "A" "150_kaantyva_auto.mp4" 6 25 1 1454595143721 2.375 "present" 1449044863756 NA 0.372093023255814 0.398666666666667 429 "150" FALSE "inexp (twice per month or less)" "roaduser" TRUE FALSE FALSE FALSE TRUE TRUE 3 2 1
"10" "A" "150_kaantyva_auto.mp4" 6 25 2 1454595143721 4.136 "notpresent" 1449044889301 "nothing" 0.17854463615904 0.456 430 "150" FALSE "inexp (twice per month or less)" "nothing" TRUE TRUE FALSE FALSE FALSE TRUE 3 2 1
"10" "A" "158_jalankulkija_ja_suojatie.mp4" 8.942644 26 0 1454595158581 2.268 "present" 1449046381140 "occlusion" 0.536430834213305 0.347091932457786 431 "158" FALSE "inexp (twice per month or less)" "occlusion" TRUE FALSE FALSE FALSE TRUE TRUE 3 2 1
"10" "A" "158_jalankulkija_ja_suojatie.mp4" 8.942644 26 1 1454595158581 3.633 "notpresent" 1449046387684 "nothing" 0.114778694673668 0.341333333333333 433 "158" FALSE "inexp (twice per month or less)" "nothing" TRUE TRUE FALSE FALSE FALSE TRUE 3 2 1
"10" "A" "158_jalankulkija_ja_suojatie.mp4" 8.942644 26 2 1454595158581 3.079 "present" 1449046420155 NA 0.351636747624076 0.328330206378987 432 "158" FALSE "inexp (twice per month or less)" "roaduser" TRUE FALSE FALSE FALSE TRUE TRUE 3 2 1
"10" "A" "163_jalankulkijat_suojatie.mp4" 6.540458 27 0 1454595170856 1.882 "present" 1452591691559 NA 0.563885955649419 0.354596622889306 434 "163" FALSE "inexp (twice per month or less)" "roaduser" TRUE FALSE FALSE FALSE TRUE TRUE 3 2 1
"10" "A" "163_jalankulkijat_suojatie.mp4" 6.540458 27 1 1454595170856 3.388 "present" 1452591701016 "occlusion" 0.72544878563886 0.322701688555347 435 "163" FALSE "inexp (twice per month or less)" "occlusion" TRUE FALSE FALSE FALSE TRUE TRUE 3 2 1
"10" "A" "163_jalankulkijat_suojatie.mp4" 6.540458 27 2 1454595170856 3.968 "notpresent" 1452591715519 "nothing" 0.234424498416051 0.369606003752345 436 "163" FALSE "inexp (twice per month or less)" "nothing" TRUE TRUE FALSE FALSE FALSE TRUE 3 2 1
"10" "A" "132_leikkipuisto.mp4" 6.27 28 0 1454595183247 1.8 "present" 1448874849779 NA 0.786952089704383 0.519927536231884 437 "132" FALSE "inexp (twice per month or less)" "roaduser" TRUE FALSE FALSE FALSE TRUE TRUE 3 1 2
"10" "A" "132_leikkipuisto.mp4" 6.27 28 1 1454595183247 3.152 "notpresent" 1448874853611 "nothing" 0.0607651912978245 0.546666666666667 439 "132" FALSE "inexp (twice per month or less)" "nothing" TRUE TRUE FALSE FALSE FALSE TRUE 3 1 2
"10" "A" "132_leikkipuisto.mp4" 6.27 28 2 1454595183247 2.604 "present" 1448874867074 "nothing" 0.483120780195049 0.602666666666667 438 "132" FALSE "inexp (twice per month or less)" "nothing" FALSE FALSE TRUE FALSE FALSE TRUE 3 1 2
"10" "A" "173_vastaantulijat.mp4" 10.2 29 0 1454595199661 4.148 "present" 1449047988399 NA 0.452599388379205 0.423913043478261 441 "173" FALSE "inexp (twice per month or less)" "roaduser" TRUE FALSE FALSE FALSE TRUE TRUE 3 2 1
"10" "A" "173_vastaantulijat.mp4" 10.2 29 1 1454595199661 3.499 "present" 1449047992487 NA 0.291446673706441 0.410881801125704 440 "173" FALSE "inexp (twice per month or less)" "roaduser" TRUE FALSE FALSE FALSE TRUE TRUE 3 2 1
"10" "A" "173_vastaantulijat.mp4" 10.2 29 2 1454595199661 4.776 "notpresent" 1449047995728 "nothing" 0.664202745512144 0.422138836772983 442 "173" FALSE "inexp (twice per month or less)" "nothing" TRUE TRUE FALSE FALSE FALSE TRUE 3 2 1
"11" "A" "169_pyorailija_porttikongi.mp4" 6.006708 0 0 1454660269779 2.202 "present" 1449047587382 NA 0.349587396849212 0.382666666666667 451 "169" FALSE "exp (twice per week or more)" "roaduser" TRUE FALSE FALSE FALSE TRUE TRUE 3 2 1
"11" "A" "169_pyorailija_porttikongi.mp4" 6.006708 0 1 1454660269779 3.305 "present" 1449047592870 "occlusion" 0.68642160540135 0.392 452 "169" FALSE "exp (twice per week or more)" "occlusion" TRUE FALSE FALSE FALSE TRUE TRUE 3 2 1
"11" "A" "169_pyorailija_porttikongi.mp4" 6.006708 0 2 1454660269779 6.438 "present" 1453200850465 "nothing" 0.889908256880734 0.422101449275362 453 "169" FALSE "exp (twice per week or more)" "nothing" FALSE FALSE TRUE FALSE FALSE TRUE 3 2 1
"11" "A" "104_Jalankulkijat.Potkulautailija.mp4" 14.681442 1 0 1454660297647 1.981 "present" 1448530068382 NA 0.595317725752508 0.43452380952381 454 "104" FALSE "exp (twice per week or more)" "roaduser" TRUE FALSE FALSE FALSE TRUE TRUE 3 2 1
"11" "A" "104_Jalankulkijat.Potkulautailija.mp4" 14.681442 1 1 1454660297647 3.415 "present" 1448530125249 "roaduser" 0.302006335797254 0.405253283302064 455 "104" FALSE "exp (twice per week or more)" "roaduser" TRUE FALSE FALSE FALSE TRUE TRUE 3 2 1
"11" "A" "104_Jalankulkijat.Potkulautailija.mp4" 14.681442 1 2 1454660297647 5.173 "present" 1448872304771 "nothing" 0.809378185524975 0.550724637681159 456 "104" FALSE "exp (twice per week or more)" "nothing" FALSE FALSE TRUE FALSE FALSE TRUE 3 2 1
"11" "A" "132_leikkipuisto.mp4" 6.27 2 0 1454660316269 1.75 "present" 1448874849779 NA 0.786952089704383 0.519927536231884 457 "132" FALSE "exp (twice per week or more)" "roaduser" TRUE FALSE FALSE FALSE TRUE TRUE 3 1 2
"11" "A" "132_leikkipuisto.mp4" 6.27 2 1 1454660316269 4.301 "notpresent" 1448874853611 "nothing" 0.0607651912978245 0.546666666666667 458 "132" FALSE "exp (twice per week or more)" "nothing" TRUE TRUE FALSE FALSE FALSE TRUE 3 1 2
"11" "A" "132_leikkipuisto.mp4" 6.27 2 2 1454660316269 4.302 "notpresent" 1448874867074 "nothing" 0.483120780195049 0.602666666666667 459 "132" FALSE "exp (twice per week or more)" "nothing" TRUE TRUE FALSE FALSE FALSE TRUE 3 1 2
"11" "A" "125_hameentie2.mp4" 5.807269 3 0 1454660330689 1.528 "present" 1452677862343 NA 0.550158394931362 0.393996247654784 460 "125" FALSE "exp (twice per week or more)" "roaduser" TRUE FALSE FALSE FALSE TRUE TRUE 2 1 1
"11" "A" "125_hameentie2.mp4" 5.807269 3 1 1454660330689 4.756 "notpresent" 1452677892590 "nothing" 0.143611404435058 0.384615384615385 461 "125" FALSE "exp (twice per week or more)" "nothing" TRUE TRUE FALSE FALSE FALSE TRUE 2 1 1
"11" "A" "157_isoroba.mp4" 14.2 4 0 1454660354530 2.413 "present" 1449046194892 NA 0.27231807951988 0.478666666666667 462 "157" FALSE "exp (twice per week or more)" "roaduser" TRUE FALSE FALSE FALSE TRUE TRUE 3 1 2
"11" "A" "157_isoroba.mp4" 14.2 4 1 1454660354530 6.94 "notpresent" 1449046200021 "nothing" 0.482370592648162 0.469333333333333 465 "157" FALSE "exp (twice per week or more)" "nothing" TRUE TRUE FALSE FALSE FALSE TRUE 3 1 2
"11" "A" "157_isoroba.mp4" 14.2 4 2 1454660354530 6.941 "notpresent" 1452591353502 "nothing" 0.0770855332629356 0.425891181988743 466 "157" FALSE "exp (twice per week or more)" "nothing" TRUE TRUE FALSE FALSE FALSE TRUE 3 1 2
"11" "A" "121_kaantyva_auto.mp4" 8.508703 5 0 1454660372778 1.344 "present" 1448545022229 "roaduser" 0.94341675734494 0.524177949709865 467 "121" FALSE "exp (twice per week or more)" "roaduser" TRUE FALSE FALSE FALSE TRUE TRUE 2 1 1
"11" "A" "121_kaantyva_auto.mp4" 8.508703 5 1 1454660372778 2.58 "notpresent" 1448873886354 "nothing" 0.265047518479409 0.410881801125704 468 "121" FALSE "exp (twice per week or more)" "nothing" TRUE TRUE FALSE FALSE FALSE TRUE 2 1 1
"11" "A" "102_bussi.risteys.mp4" 19.6 6 0 1454660397440 1.615 "present" 1453710685880 NA 0.95648912228057 0.406666666666667 469 "102" FALSE "exp (twice per week or more)" "roaduser" TRUE FALSE FALSE FALSE TRUE TRUE 3 1 2
"11" "A" "102_bussi.risteys.mp4" 19.6 6 1 1454660397440 3.023 "notpresent" 1453710693248 "nothing" 0.489872468117029 0.388 470 "102" FALSE "exp (twice per week or more)" "nothing" TRUE TRUE FALSE FALSE FALSE TRUE 3 1 2
"11" "A" "102_bussi.risteys.mp4" 19.6 6 2 1454660397440 3.024 "notpresent" 1453710704040 "nothing" 0.132033008252063 0.36 471 "102" FALSE "exp (twice per week or more)" "nothing" TRUE TRUE FALSE FALSE FALSE TRUE 3 1 2
"11" "A" "135_paaskylanrinne.NE.mp4" 6.906978 7 0 1454660410169 3.485 "notpresent" 1448875032826 "occlusion" 0.672918229557389 0.390666666666667 473 "135" FALSE "exp (twice per week or more)" "occlusion" FALSE FALSE FALSE TRUE FALSE TRUE 3 2 1
"11" "A" "135_paaskylanrinne.NE.mp4" 6.906978 7 1 1454660410169 1.668 "present" 1448875038866 "occlusion" 0.471867966991748 0.402666666666667 472 "135" FALSE "exp (twice per week or more)" "occlusion" TRUE FALSE FALSE FALSE TRUE TRUE 3 2 1
"11" "A" "135_paaskylanrinne.NE.mp4" 6.906978 7 2 1454660410169 3.486 "notpresent" 1448875043970 "nothing" 0.0817704426106527 0.541333333333333 474 "135" FALSE "exp (twice per week or more)" "nothing" TRUE TRUE FALSE FALSE FALSE TRUE 3 2 1
"11" "A" "146_itapasila3.mp4" 8.641976 8 0 1454660426388 2.183 "present" 1448876058590 "roaduser_car" 0.294073518379595 0.382666666666667 475 "146" FALSE "exp (twice per week or more)" "roaduser" TRUE FALSE FALSE FALSE TRUE TRUE 2 1 1
"11" "A" "146_itapasila3.mp4" 8.641976 8 1 1454660426388 4.703 "notpresent" 1448876063174 "nothing" 0.708460754332314 0.436594202898551 476 "146" FALSE "exp (twice per week or more)" "nothing" TRUE TRUE FALSE FALSE FALSE TRUE 2 1 1
"11" "A" "509_tilataksi_oikealle_eteen.mp4" 8.409 9 0 1454660442172 2.109 "present" 1449048777797 NA 0.177044261065266 0.421333333333333 477 "509" FALSE "exp (twice per week or more)" "roaduser" TRUE FALSE FALSE FALSE TRUE TRUE 3 1 2
"11" "A" "509_tilataksi_oikealle_eteen.mp4" 8.409 9 1 1454660442172 5.428 "notpresent" 1449048782765 "nothing" 0.782445611402851 0.624 479 "509" FALSE "exp (twice per week or more)" "nothing" TRUE TRUE FALSE FALSE FALSE TRUE 3 1 2
"11" "A" "509_tilataksi_oikealle_eteen.mp4" 8.409 9 2 1454660442172 4.383 "present" 1449048791933 "nothing" 0.515378844711178 0.438666666666667 478 "509" FALSE "exp (twice per week or more)" "nothing" FALSE FALSE TRUE FALSE FALSE TRUE 3 1 2
"11" "A" "124_alppila_jalankulkija_pyoratie.mp4" 5.739124 10 0 1454660457156 1.656 "present" 1448874316889 "roaduser" 0.379154078549849 0.420134228187919 480 "124" FALSE "exp (twice per week or more)" "roaduser" TRUE FALSE FALSE FALSE TRUE TRUE 2 1 1
"11" "A" "124_alppila_jalankulkija_pyoratie.mp4" 5.739124 10 1 1454660457156 2.75 "notpresent" 1448874384338 "nothing" 0.625377643504532 0.551677852348993 481 "124" FALSE "exp (twice per week or more)" "nothing" TRUE TRUE FALSE FALSE FALSE TRUE 2 1 1
"11" "A" "165_jalankulkijoita_ja_pyorailija.mp4" 18.151916 11 0 1454660480308 1.651 "present" 1449047076073 NA 0.186046511627907 0.401333333333333 482 "165" FALSE "exp (twice per week or more)" "roaduser" TRUE FALSE FALSE FALSE TRUE TRUE 3 2 1
"11" "A" "165_jalankulkijoita_ja_pyorailija.mp4" 18.151916 11 1 1454660480308 2.808 "present" 1449047079850 "occlusion" 0.724681170292573 0.426666666666667 483 "165" FALSE "exp (twice per week or more)" "occlusion" TRUE FALSE FALSE FALSE TRUE TRUE 3 2 1
"11" "A" "165_jalankulkijoita_ja_pyorailija.mp4" 18.151916 11 2 1454660480308 3.866 "notpresent" 1449047086786 "nothing" 0.50112528132033 0.42 484 "165" FALSE "exp (twice per week or more)" "nothing" TRUE TRUE FALSE FALSE FALSE TRUE 3 2 1
"11" "A" "158_jalankulkija_ja_suojatie.mp4" 8.942644 12 0 1454660495893 1.877 "present" 1449046381140 "occlusion" 0.536430834213305 0.347091932457786 486 "158" FALSE "exp (twice per week or more)" "occlusion" TRUE FALSE FALSE FALSE TRUE TRUE 3 2 1
"11" "A" "158_jalankulkija_ja_suojatie.mp4" 8.942644 12 1 1454660495893 2.93 "notpresent" 1449046387684 "nothing" 0.114778694673668 0.341333333333333 487 "158" FALSE "exp (twice per week or more)" "nothing" TRUE TRUE FALSE FALSE FALSE TRUE 3 2 1
"11" "A" "158_jalankulkija_ja_suojatie.mp4" 8.942644 12 2 1454660495893 1.342 "present" 1449046420155 NA 0.351636747624076 0.328330206378987 485 "158" FALSE "exp (twice per week or more)" "roaduser" TRUE FALSE FALSE FALSE TRUE TRUE 3 2 1
"11" "A" "150_kaantyva_auto.mp4" 6 13 0 1454660508389 7.352 "notpresent" 1449044843092 NA 0.757689422355589 0.410666666666667 489 "150" FALSE "exp (twice per week or more)" "roaduser" FALSE FALSE FALSE TRUE FALSE TRUE 3 2 1
"11" "A" "150_kaantyva_auto.mp4" 6 13 1 1454660508389 6.424 "present" 1449044863756 NA 0.372093023255814 0.398666666666667 488 "150" FALSE "exp (twice per week or more)" "roaduser" TRUE FALSE FALSE FALSE TRUE TRUE 3 2 1
"11" "A" "150_kaantyva_auto.mp4" 6 13 2 1454660508389 7.353 "notpresent" 1449044889301 "nothing" 0.17854463615904 0.456 490 "150" FALSE "exp (twice per week or more)" "nothing" TRUE TRUE FALSE FALSE FALSE TRUE 3 2 1
"11" "A" "168_PT.vas.Vas.kaantyvat_autot(I)_ja_oikealta_suoraan_auto.mp4" 14.382416 14 0 1454660533635 1.266 "present" 1449047461669 "occlusion" 0.591341077085533 0.420262664165103 491 "168" FALSE "exp (twice per week or more)" "occlusion" TRUE FALSE FALSE FALSE TRUE TRUE 2 1 1
"11" "A" "168_PT.vas.Vas.kaantyvat_autot(I)_ja_oikealta_suoraan_auto.mp4" 14.382416 14 1 1454660533635 2.775 "notpresent" 1449047466429 "nothing" 0.151003167898627 0.422138836772983 492 "168" FALSE "exp (twice per week or more)" "nothing" TRUE TRUE FALSE FALSE FALSE TRUE 2 1 1
"11" "A" "175_autot_ja_jalankulkijat_X-risteys.mp4" 13.7 15 0 1454660554260 1.605 "present" 1449048138103 NA 0.392456676860347 0.425724637681159 493 "175" FALSE "exp (twice per week or more)" "roaduser" TRUE FALSE FALSE FALSE TRUE TRUE 3 2 1
"11" "A" "175_autot_ja_jalankulkijat_X-risteys.mp4" 13.7 15 1 1454660554260 2.488 "present" 1449048143630 NA 0.5480464625132 0.431519699812383 494 "175" FALSE "exp (twice per week or more)" "roaduser" TRUE FALSE FALSE FALSE TRUE TRUE 3 2 1
"11" "A" "175_autot_ja_jalankulkijat_X-risteys.mp4" 13.7 15 2 1454660554260 3.387 "notpresent" 1449048147558 "nothing" 0.130939809926082 0.649155722326454 495 "175" FALSE "exp (twice per week or more)" "nothing" TRUE TRUE FALSE FALSE FALSE TRUE 3 2 1
"11" "A" "120_jalankulkijalapset.mp4" 14.781759 16 0 1454660838803 2.003 "present" 1448873776702 "roaduser" 0.44350580781415 0.367729831144465 496 "120" FALSE "exp (twice per week or more)" "roaduser" TRUE FALSE FALSE FALSE TRUE TRUE 2 1 1
"11" "A" "120_jalankulkijalapset.mp4" 14.781759 16 1 1454660838803 5.426 "notpresent" 1448873802666 "nothing" 0.695881731784583 0.519699812382739 497 "120" FALSE "exp (twice per week or more)" "nothing" TRUE TRUE FALSE FALSE FALSE TRUE 2 1 1
"11" "A" "117_suojatie.mp4" 7.173833 17 0 1454660855650 2.303 "present" 1448873422279 NA 0.396099024756189 0.378666666666667 498 "117" FALSE "exp (twice per week or more)" "roaduser" TRUE FALSE FALSE FALSE TRUE TRUE 3 2 1
"11" "A" "117_suojatie.mp4" 7.173833 17 1 1454660855650 3.806 "notpresent" 1448873429615 "roaduser" 0.697993664202746 0.397748592870544 499 "117" FALSE "exp (twice per week or more)" "roaduser" FALSE FALSE FALSE TRUE FALSE TRUE 3 2 1
"11" "A" "117_suojatie.mp4" 7.173833 17 2 1454660855650 3.807 "notpresent" 1453200295345 "nothing" 0.240570846075433 0.364130434782609 500 "117" FALSE "exp (twice per week or more)" "nothing" TRUE TRUE FALSE FALSE FALSE TRUE 3 2 1
"11" "A" "140_suojatieneteen_pysahtynyt_kuormaauto.mp4" 17.917911 18 0 1454660881831 1.744 "present" 1448875680592 NA 0.141035258814704 0.457333333333333 501 "140" FALSE "exp (twice per week or more)" "roaduser" TRUE FALSE FALSE FALSE TRUE TRUE 3 1 2
"11" "A" "140_suojatieneteen_pysahtynyt_kuormaauto.mp4" 17.917911 18 1 1454660881831 3.358 "notpresent" 1448875683768 "nothing" 0.417854463615904 0.438666666666667 502 "140" FALSE "exp (twice per week or more)" "nothing" TRUE TRUE FALSE FALSE FALSE TRUE 3 1 2
"11" "A" "140_suojatieneteen_pysahtynyt_kuormaauto.mp4" 17.917911 18 2 1454660881831 3.359 "notpresent" 1448875692307 "nothing" 0.790697674418605 0.521333333333333 503 "140" FALSE "exp (twice per week or more)" "nothing" TRUE TRUE FALSE FALSE FALSE TRUE 3 1 2
"11" "A" "130_lapset.mp4" 15.2 19 0 1454660903042 1.465 "present" 1448838689194 NA 0.363914373088685 0.478260869565217 504 "130" FALSE "exp (twice per week or more)" "roaduser" TRUE FALSE FALSE FALSE TRUE TRUE 2 2 0
"11" "A" "130_lapset.mp4" 15.2 19 1 1454660903042 2.202 "present" 1448874755810 NA 0.761440360090022 0.489333333333333 505 "130" FALSE "exp (twice per week or more)" "roaduser" TRUE FALSE FALSE FALSE TRUE TRUE 2 2 0
"11" "A" "103_jalankulkija_ja_auto.risteys.mp4" 4.806 20 0 1454660913255 2.876 "present" 1448871981808 "occlusion" 0.500375093773443 0.369333333333333 506 "103" FALSE "exp (twice per week or more)" "occlusion" TRUE FALSE FALSE FALSE TRUE TRUE 3 2 1
"11" "A" "103_jalankulkija_ja_auto.risteys.mp4" 4.806 20 1 1454660913255 3.338 "present" 1448871994728 NA 0.693173293323331 0.369333333333333 507 "103" FALSE "exp (twice per week or more)" "roaduser" TRUE FALSE FALSE FALSE TRUE TRUE 3 2 1
"11" "A" "103_jalankulkija_ja_auto.risteys.mp4" 4.806 20 2 1454660913255 4.317 "notpresent" 1448872143386 "nothing" 0.201050262565641 0.413333333333333 508 "103" FALSE "exp (twice per week or more)" "nothing" TRUE TRUE FALSE FALSE FALSE TRUE 3 2 1
"11" "A" "143_hameentie.mp4" 12.5 21 0 1454660933640 1.972 "present" 1448875899919 NA 0.350580781414995 0.371482176360225 509 "143" FALSE "exp (twice per week or more)" "roaduser" TRUE FALSE FALSE FALSE TRUE TRUE 2 2 0
"11" "A" "143_hameentie.mp4" 12.5 21 1 1454660933640 2.789 "present" 1448875904919 "occlusion" 0.582893347412883 0.392120075046904 510 "143" FALSE "exp (twice per week or more)" "occlusion" TRUE FALSE FALSE FALSE TRUE TRUE 2 2 0
"11" "A" "136_pasilanasema.mp4" 11.21175 22 0 1454660951673 1.811 "present" 1448875214922 "roaduser_car" 0.558139534883721 0.426666666666667 511 "136" FALSE "exp (twice per week or more)" "roaduser" TRUE FALSE FALSE FALSE TRUE TRUE 2 1 1
"11" "A" "136_pasilanasema.mp4" 11.21175 22 1 1454660951673 2.967 "notpresent" 1448875220361 "nothing" 0.304576144036009 0.408 512 "136" FALSE "exp (twice per week or more)" "nothing" TRUE TRUE FALSE FALSE FALSE TRUE 2 1 1
"11" "A" "171_pyorailija_tienyli.mp4" 11.979375 23 0 1454660969050 5.357 "present" 1449047879975 "roaduser" 0.0645161290322581 0.457333333333333 513 "171" FALSE "exp (twice per week or more)" "roaduser" TRUE FALSE FALSE FALSE TRUE TRUE 3 1 2
"11" "A" "171_pyorailija_tienyli.mp4" 11.979375 23 1 1454660969050 6.883 "notpresent" 1449047900110 "nothing" 0.466737064413939 0.422138836772983 514 "171" FALSE "exp (twice per week or more)" "nothing" TRUE TRUE FALSE FALSE FALSE TRUE 3 1 2
"11" "A" "171_pyorailija_tienyli.mp4" 11.979375 23 2 1454660969050 6.884 "notpresent" 1449047904718 "nothing" 0.837381203801478 0.425891181988743 515 "171" FALSE "exp (twice per week or more)" "nothing" TRUE TRUE FALSE FALSE FALSE TRUE 3 1 2
"11" "A" "506_oik.kaant.auto.mp4" 16.2 24 0 1454660994950 2.262 "present" 1449048634590 NA 0.403600900225056 0.405333333333333 516 "506" FALSE "exp (twice per week or more)" "roaduser" TRUE FALSE FALSE FALSE TRUE TRUE 3 2 1
"11" "A" "506_oik.kaant.auto.mp4" 16.2 24 1 1454660994950 2.907 "present" 1449048638014 "occlusion" 0.600900225056264 0.361333333333333 517 "506" FALSE "exp (twice per week or more)" "occlusion" TRUE FALSE FALSE FALSE TRUE TRUE 3 2 1
"11" "A" "506_oik.kaant.auto.mp4" 16.2 24 2 1454660994950 3.831 "notpresent" 1449048644054 "nothing" 0.214553638409602 0.501333333333333 518 "506" FALSE "exp (twice per week or more)" "nothing" TRUE TRUE FALSE FALSE FALSE TRUE 3 2 1
"11" "A" "163_jalankulkijat_suojatie.mp4" 6.540458 25 0 1454661007496 1.36 "present" 1452591691559 NA 0.563885955649419 0.354596622889306 519 "163" FALSE "exp (twice per week or more)" "roaduser" TRUE FALSE FALSE FALSE TRUE TRUE 3 2 1
"11" "A" "163_jalankulkijat_suojatie.mp4" 6.540458 25 1 1454661007496 3.197 "notpresent" 1452591701016 "occlusion" 0.72544878563886 0.322701688555347 520 "163" FALSE "exp (twice per week or more)" "occlusion" FALSE FALSE FALSE TRUE FALSE TRUE 3 2 1
"11" "A" "163_jalankulkijat_suojatie.mp4" 6.540458 25 2 1454661007496 3.198 "notpresent" 1452591715519 "nothing" 0.234424498416051 0.369606003752345 521 "163" FALSE "exp (twice per week or more)" "nothing" TRUE TRUE FALSE FALSE FALSE TRUE 3 2 1
"11" "A" "153_pasila.mp4" 24.192625 26 0 1454661037779 1.723 "present" 1448871088092 NA 0.391763463569166 0.439024390243902 522 "153" FALSE "exp (twice per week or more)" "roaduser" TRUE FALSE FALSE FALSE TRUE TRUE 3 2 1
"11" "A" "153_pasila.mp4" 24.192625 26 1 1454661037779 2.165 "present" 1448871172219 "occlusion" 0.568109820485744 0.425891181988743 523 "153" FALSE "exp (twice per week or more)" "occlusion" TRUE FALSE FALSE FALSE TRUE TRUE 3 2 1
"11" "A" "153_pasila.mp4" 24.192625 26 2 1454661037779 2.948 "notpresent" 1449045461703 "nothing" 0.0781414994720169 0.397748592870544 524 "153" FALSE "exp (twice per week or more)" "nothing" TRUE TRUE FALSE FALSE FALSE TRUE 3 2 1
"11" "A" "123_tolpat_jalankulkija.NE.mp4" 18.1 27 0 1454661060798 1.697 "present" 1448873983081 "occlusion" 0.424057084607543 0.371376811594203 525 "123" FALSE "exp (twice per week or more)" "occlusion" TRUE FALSE FALSE FALSE TRUE TRUE 2 1 1
"11" "A" "123_tolpat_jalankulkija.NE.mp4" 18.1 27 1 1454661060798 2.129 "present" 1448873989585 "nothing" 0.180428134556575 0.34963768115942 526 "123" FALSE "exp (twice per week or more)" "nothing" FALSE FALSE TRUE FALSE FALSE TRUE 2 1 1
"11" "A" "173_vastaantulijat.mp4" 10.2 28 0 1454661077432 2.304 "present" 1449047988399 NA 0.452599388379205 0.423913043478261 527 "173" FALSE "exp (twice per week or more)" "roaduser" TRUE FALSE FALSE FALSE TRUE TRUE 3 2 1
"11" "A" "173_vastaantulijat.mp4" 10.2 28 1 1454661077432 3.477 "present" 1449047992487 NA 0.291446673706441 0.410881801125704 528 "173" FALSE "exp (twice per week or more)" "roaduser" TRUE FALSE FALSE FALSE TRUE TRUE 3 2 1
"11" "A" "173_vastaantulijat.mp4" 10.2 28 2 1454661077432 4.491 "notpresent" 1449047995728 "nothing" 0.664202745512144 0.422138836772983 529 "173" FALSE "exp (twice per week or more)" "nothing" TRUE TRUE FALSE FALSE FALSE TRUE 3 2 1
"11" "A" "170_pyorailijat.mp4" 7.275145 29 0 1454661092003 1.725 "present" 1449047708159 NA 0.396099024756189 0.430666666666667 530 "170" FALSE "exp (twice per week or more)" "roaduser" TRUE FALSE FALSE FALSE TRUE TRUE 2 1 1
"11" "A" "170_pyorailijat.mp4" 7.275145 29 1 1454661092003 2.727 "notpresent" 1449047712511 "nothing" 0.842460615153788 0.493333333333333 531 "170" FALSE "exp (twice per week or more)" "nothing" TRUE TRUE FALSE FALSE FALSE TRUE 2 1 1
"12" "C" "120_jalankulkijalapset.mp4" 14.781759 0 0 1454915848670 5.106 "present" 1448873776702 "roaduser" 0.44350580781415 0.367729831144465 542 "120" FALSE "child" "roaduser" TRUE FALSE FALSE FALSE TRUE TRUE 2 1 1
"12" "C" "120_jalankulkijalapset.mp4" 14.781759 0 1 1454915848670 6.059 "notpresent" 1448873802666 "nothing" 0.695881731784583 0.519699812382739 543 "120" FALSE "child" "nothing" TRUE TRUE FALSE FALSE FALSE TRUE 2 1 1
"12" "C" "157_isoroba.mp4" 14.2 1 0 1454915874202 3.434 "notpresent" 1449046194892 NA 0.27231807951988 0.478666666666667 545 "157" FALSE "child" "roaduser" FALSE FALSE FALSE TRUE FALSE TRUE 3 1 2
"12" "C" "157_isoroba.mp4" 14.2 1 1 1454915874202 3.435 "notpresent" 1449046200021 "nothing" 0.482370592648162 0.469333333333333 546 "157" FALSE "child" "nothing" TRUE TRUE FALSE FALSE FALSE TRUE 3 1 2
"12" "C" "157_isoroba.mp4" 14.2 1 2 1454915874202 2.352 "present" 1452591353502 "nothing" 0.0770855332629356 0.425891181988743 544 "157" FALSE "child" "nothing" FALSE FALSE TRUE FALSE FALSE TRUE 3 1 2
"12" "C" "175_autot_ja_jalankulkijat_X-risteys.mp4" 13.7 2 0 1454915905605 7.106 "notpresent" 1449048138103 NA 0.392456676860347 0.425724637681159 548 "175" FALSE "child" "roaduser" FALSE FALSE FALSE TRUE FALSE TRUE 3 2 1
"12" "C" "175_autot_ja_jalankulkijat_X-risteys.mp4" 13.7 2 1 1454915905605 5.956 "present" 1449048143630 NA 0.5480464625132 0.431519699812383 547 "175" FALSE "child" "roaduser" TRUE FALSE FALSE FALSE TRUE TRUE 3 2 1
"12" "C" "175_autot_ja_jalankulkijat_X-risteys.mp4" 13.7 2 2 1454915905605 7.108 "notpresent" 1449048147558 "nothing" 0.130939809926082 0.649155722326454 549 "175" FALSE "child" "nothing" TRUE TRUE FALSE FALSE FALSE TRUE 3 2 1
"12" "C" "150_kaantyva_auto.mp4" 6 3 0 1454915928492 7.396 "notpresent" 1449044843092 NA 0.757689422355589 0.410666666666667 550 "150" FALSE "child" "roaduser" FALSE FALSE FALSE TRUE FALSE TRUE 3 2 1
"12" "C" "150_kaantyva_auto.mp4" 6 3 1 1454915928492 7.397 "notpresent" 1449044863756 NA 0.372093023255814 0.398666666666667 551 "150" FALSE "child" "roaduser" FALSE FALSE FALSE TRUE FALSE TRUE 3 2 1
"12" "C" "150_kaantyva_auto.mp4" 6 3 2 1454915928492 7.399 "notpresent" 1449044889301 "nothing" 0.17854463615904 0.456 552 "150" FALSE "child" "nothing" TRUE TRUE FALSE FALSE FALSE TRUE 3 2 1
"12" "C" "158_jalankulkija_ja_suojatie.mp4" 8.942644 4 0 1454915952572 13.808 "notpresent" 1449046381140 "occlusion" 0.536430834213305 0.347091932457786 557 "158" FALSE "child" "occlusion" FALSE FALSE FALSE TRUE FALSE TRUE 3 2 1
"12" "C" "158_jalankulkija_ja_suojatie.mp4" 8.942644 4 1 1454915952572 13.046 "present" 1449046387684 "nothing" 0.114778694673668 0.341333333333333 556 "158" FALSE "child" "nothing" FALSE FALSE TRUE FALSE FALSE TRUE 3 2 1
"12" "C" "158_jalankulkija_ja_suojatie.mp4" 8.942644 4 2 1454915952572 6.174 "present" 1449046420155 NA 0.351636747624076 0.328330206378987 553 "158" FALSE "child" "roaduser" TRUE FALSE FALSE FALSE TRUE TRUE 3 2 1
"12" "C" "102_bussi.risteys.mp4" 19.6 5 0 1454915993476 1.314 "present" 1453710685880 NA 0.95648912228057 0.406666666666667 558 "102" FALSE "child" "roaduser" TRUE FALSE FALSE FALSE TRUE TRUE 3 1 2
"12" "C" "102_bussi.risteys.mp4" 19.6 5 1 1454915993476 5.53 "notpresent" 1453710693248 "nothing" 0.489872468117029 0.388 560 "102" FALSE "child" "nothing" TRUE TRUE FALSE FALSE FALSE TRUE 3 1 2
"12" "C" "102_bussi.risteys.mp4" 19.6 5 2 1454915993476 4.699 "present" 1453710704040 "nothing" 0.132033008252063 0.36 559 "102" FALSE "child" "nothing" FALSE FALSE TRUE FALSE FALSE TRUE 3 1 2
"12" "C" "136_pasilanasema.mp4" 11.21175 6 0 1454916017886 5.599 "notpresent" 1448875214922 "roaduser_car" 0.558139534883721 0.426666666666667 564 "136" FALSE "child" "roaduser" FALSE FALSE FALSE TRUE FALSE TRUE 2 1 1
"12" "C" "136_pasilanasema.mp4" 11.21175 6 1 1454916017886 3.755 "present" 1448875220361 "nothing" 0.304576144036009 0.408 563 "136" FALSE "child" "nothing" FALSE FALSE TRUE FALSE FALSE TRUE 2 1 1
"12" "C" "117_suojatie.mp4" 7.173833 7 0 1454916038505 2.826 "present" 1448873422279 NA 0.396099024756189 0.378666666666667 565 "117" FALSE "child" "roaduser" TRUE FALSE FALSE FALSE TRUE TRUE 3 2 1
"12" "C" "117_suojatie.mp4" 7.173833 7 1 1454916038505 3.88 "notpresent" 1448873429615 "roaduser" 0.697993664202746 0.397748592870544 566 "117" FALSE "child" "roaduser" FALSE FALSE FALSE TRUE FALSE TRUE 3 2 1
"12" "C" "117_suojatie.mp4" 7.173833 7 2 1454916038505 3.881 "notpresent" 1453200295345 "nothing" 0.240570846075433 0.364130434782609 567 "117" FALSE "child" "nothing" TRUE TRUE FALSE FALSE FALSE TRUE 3 2 1
"12" "C" "163_jalankulkijat_suojatie.mp4" 6.540458 8 0 1454916052882 4.62 "present" 1452591691559 NA 0.563885955649419 0.354596622889306 571 "163" FALSE "child" "roaduser" TRUE FALSE FALSE FALSE TRUE TRUE 3 2 1
"12" "C" "163_jalankulkijat_suojatie.mp4" 6.540458 8 1 1454916052882 3.752 "present" 1452591701016 "occlusion" 0.72544878563886 0.322701688555347 570 "163" FALSE "child" "occlusion" TRUE FALSE FALSE FALSE TRUE TRUE 3 2 1
"12" "C" "163_jalankulkijat_suojatie.mp4" 6.540458 8 2 1454916052882 5.947 "notpresent" 1452591715519 "nothing" 0.234424498416051 0.369606003752345 572 "163" FALSE "child" "nothing" TRUE TRUE FALSE FALSE FALSE TRUE 3 2 1
"12" "C" "132_leikkipuisto.mp4" 6.27 9 0 1454916072708 1.061 "present" 1448874849779 NA 0.786952089704383 0.519927536231884 573 "132" FALSE "child" "roaduser" TRUE FALSE FALSE FALSE TRUE TRUE 3 1 2
"12" "C" "132_leikkipuisto.mp4" 6.27 9 1 1454916072708 3.421 "notpresent" 1448874853611 "nothing" 0.0607651912978245 0.546666666666667 575 "132" FALSE "child" "nothing" TRUE TRUE FALSE FALSE FALSE TRUE 3 1 2
"12" "C" "132_leikkipuisto.mp4" 6.27 9 2 1454916072708 2.824 "present" 1448874867074 "nothing" 0.483120780195049 0.602666666666667 574 "132" FALSE "child" "nothing" FALSE FALSE TRUE FALSE FALSE TRUE 3 1 2
"12" "C" "169_pyorailija_porttikongi.mp4" 6.006708 10 0 1454916088306 2.31 "present" 1449047587382 NA 0.349587396849212 0.382666666666667 577 "169" FALSE "child" "roaduser" TRUE FALSE FALSE FALSE TRUE TRUE 3 2 1
"12" "C" "169_pyorailija_porttikongi.mp4" 6.006708 10 1 1454916088306 1.364 "present" 1449047592870 "occlusion" 0.68642160540135 0.392 576 "169" FALSE "child" "occlusion" TRUE FALSE FALSE FALSE TRUE TRUE 3 2 1
"12" "C" "169_pyorailija_porttikongi.mp4" 6.006708 10 2 1454916088306 2.964 "notpresent" 1453200850465 "nothing" 0.889908256880734 0.422101449275362 578 "169" FALSE "child" "nothing" TRUE TRUE FALSE FALSE FALSE TRUE 3 2 1
"12" "C" "165_jalankulkijoita_ja_pyorailija.mp4" 18.151916 11 0 1454916115156 2.693 "present" 1449047076073 NA 0.186046511627907 0.401333333333333 580 "165" FALSE "child" "roaduser" TRUE FALSE FALSE FALSE TRUE TRUE 3 2 1
"12" "C" "165_jalankulkijoita_ja_pyorailija.mp4" 18.151916 11 1 1454916115156 1.07 "present" 1449047079850 "occlusion" 0.724681170292573 0.426666666666667 579 "165" FALSE "child" "occlusion" TRUE FALSE FALSE FALSE TRUE TRUE 3 2 1
"12" "C" "165_jalankulkijoita_ja_pyorailija.mp4" 18.151916 11 2 1454916115156 3.37 "notpresent" 1449047086786 "nothing" 0.50112528132033 0.42 581 "165" FALSE "child" "nothing" TRUE TRUE FALSE FALSE FALSE TRUE 3 2 1
"12" "C" "509_tilataksi_oikealle_eteen.mp4" 8.409 12 0 1454916132488 1.678 "present" 1449048777797 NA 0.177044261065266 0.421333333333333 583 "509" FALSE "child" "roaduser" TRUE FALSE FALSE FALSE TRUE TRUE 3 1 2
"12" "C" "509_tilataksi_oikealle_eteen.mp4" 8.409 12 1 1454916132488 2.599 "notpresent" 1449048782765 "nothing" 0.782445611402851 0.624 584 "509" FALSE "child" "nothing" TRUE TRUE FALSE FALSE FALSE TRUE 3 1 2
"12" "C" "509_tilataksi_oikealle_eteen.mp4" 8.409 12 2 1454916132488 1.185 "present" 1449048791933 "nothing" 0.515378844711178 0.438666666666667 582 "509" FALSE "child" "nothing" FALSE FALSE TRUE FALSE FALSE TRUE 3 1 2
"12" "C" "146_itapasila3.mp4" 8.641976 13 0 1454916148232 2.166 "notpresent" 1448876058590 "roaduser_car" 0.294073518379595 0.382666666666667 586 "146" FALSE "child" "roaduser" FALSE FALSE FALSE TRUE FALSE TRUE 2 1 1
"12" "C" "146_itapasila3.mp4" 8.641976 13 1 1454916148232 1.526 "present" 1448876063174 "nothing" 0.708460754332314 0.436594202898551 585 "146" FALSE "child" "nothing" FALSE FALSE TRUE FALSE FALSE TRUE 2 1 1
"12" "C" "171_pyorailija_tienyli.mp4" 11.979375 14 0 1454916167295 1.214 "present" 1449047879975 "roaduser" 0.0645161290322581 0.457333333333333 587 "171" FALSE "child" "roaduser" TRUE FALSE FALSE FALSE TRUE TRUE 3 1 2
"12" "C" "171_pyorailija_tienyli.mp4" 11.979375 14 1 1454916167295 4.266 "present" 1449047900110 "nothing" 0.466737064413939 0.422138836772983 588 "171" FALSE "child" "nothing" FALSE FALSE TRUE FALSE FALSE TRUE 3 1 2
"12" "C" "171_pyorailija_tienyli.mp4" 11.979375 14 2 1454916167295 4.905 "notpresent" 1449047904718 "nothing" 0.837381203801478 0.425891181988743 589 "171" FALSE "child" "nothing" TRUE TRUE FALSE FALSE FALSE TRUE 3 1 2
"12" "C" "506_oik.kaant.auto.mp4" 16.2 15 0 1454916191824 1.287 "present" 1449048634590 NA 0.403600900225056 0.405333333333333 590 "506" FALSE "child" "roaduser" TRUE FALSE FALSE FALSE TRUE TRUE 3 2 1
"12" "C" "506_oik.kaant.auto.mp4" 16.2 15 1 1454916191824 2.89 "present" 1449048638014 "occlusion" 0.600900225056264 0.361333333333333 591 "506" FALSE "child" "occlusion" TRUE FALSE FALSE FALSE TRUE TRUE 3 2 1
"12" "C" "506_oik.kaant.auto.mp4" 16.2 15 2 1454916191824 3.433 "notpresent" 1449048644054 "nothing" 0.214553638409602 0.501333333333333 592 "506" FALSE "child" "nothing" TRUE TRUE FALSE FALSE FALSE TRUE 3 2 1
"12" "C" "130_lapset.mp4" 15.2 16 0 1454916448779 1.111 "present" 1448838689194 NA 0.363914373088685 0.478260869565217 593 "130" FALSE "child" "roaduser" TRUE FALSE FALSE FALSE TRUE TRUE 2 2 0
"12" "C" "130_lapset.mp4" 15.2 16 1 1454916448779 1.867 "present" 1448874755810 NA 0.761440360090022 0.489333333333333 594 "130" FALSE "child" "roaduser" TRUE FALSE FALSE FALSE TRUE TRUE 2 2 0
"12" "C" "143_hameentie.mp4" 12.5 17 0 1454916470186 1.739 "present" 1448875899919 NA 0.350580781414995 0.371482176360225 596 "143" FALSE "child" "roaduser" TRUE FALSE FALSE FALSE TRUE TRUE 2 2 0
"12" "C" "143_hameentie.mp4" 12.5 17 1 1454916470186 1.248 "present" 1448875904919 "occlusion" 0.582893347412883 0.392120075046904 595 "143" FALSE "child" "occlusion" TRUE FALSE FALSE FALSE TRUE TRUE 2 2 0
"12" "C" "125_hameentie2.mp4" 5.807269 18 0 1454916484051 1.036 "present" 1452677862343 NA 0.550158394931362 0.393996247654784 597 "125" FALSE "child" "roaduser" TRUE FALSE FALSE FALSE TRUE TRUE 2 1 1
"12" "C" "125_hameentie2.mp4" 5.807269 18 1 1454916484051 1.422 "present" 1452677892590 "nothing" 0.143611404435058 0.384615384615385 598 "125" FALSE "child" "nothing" FALSE FALSE TRUE FALSE FALSE TRUE 2 1 1
"12" "C" "121_kaantyva_auto.mp4" 8.508703 19 0 1454916497934 2.323 "present" 1448545022229 "roaduser" 0.94341675734494 0.524177949709865 600 "121" FALSE "child" "roaduser" TRUE FALSE FALSE FALSE TRUE TRUE 2 1 1
"12" "C" "121_kaantyva_auto.mp4" 8.508703 19 1 1454916497934 1.163 "present" 1448873886354 "nothing" 0.265047518479409 0.410881801125704 599 "121" FALSE "child" "nothing" FALSE FALSE TRUE FALSE FALSE TRUE 2 1 1
"12" "C" "153_pasila.mp4" 24.192625 20 0 1454916529646 3.725 "present" 1448871088092 NA 0.391763463569166 0.439024390243902 603 "153" FALSE "child" "roaduser" TRUE FALSE FALSE FALSE TRUE TRUE 3 2 1
"12" "C" "153_pasila.mp4" 24.192625 20 1 1454916529646 1.115 "present" 1448871172219 "occlusion" 0.568109820485744 0.425891181988743 601 "153" FALSE "child" "occlusion" TRUE FALSE FALSE FALSE TRUE TRUE 3 2 1
"12" "C" "153_pasila.mp4" 24.192625 20 2 1454916529646 1.81 "present" 1449045461703 "nothing" 0.0781414994720169 0.397748592870544 602 "153" FALSE "child" "nothing" FALSE FALSE TRUE FALSE FALSE TRUE 3 2 1
"12" "C" "168_PT.vas.Vas.kaantyvat_autot(I)_ja_oikealta_suoraan_auto.mp4" 14.382416 21 0 1454916554287 0.954 "present" 1449047461669 "occlusion" 0.591341077085533 0.420262664165103 604 "168" FALSE "child" "occlusion" TRUE FALSE FALSE FALSE TRUE TRUE 2 1 1
"12" "C" "168_PT.vas.Vas.kaantyvat_autot(I)_ja_oikealta_suoraan_auto.mp4" 14.382416 21 1 1454916554287 2.239 "notpresent" 1449047466429 "nothing" 0.151003167898627 0.422138836772983 605 "168" FALSE "child" "nothing" TRUE TRUE FALSE FALSE FALSE TRUE 2 1 1
"12" "C" "104_Jalankulkijat.Potkulautailija.mp4" 14.681442 22 0 1454916577240 1.861 "present" 1448530068382 NA 0.595317725752508 0.43452380952381 607 "104" FALSE "child" "roaduser" TRUE FALSE FALSE FALSE TRUE TRUE 3 2 1
"12" "C" "104_Jalankulkijat.Potkulautailija.mp4" 14.681442 22 1 1454916577240 2.514 "notpresent" 1448530125249 "roaduser" 0.302006335797254 0.405253283302064 608 "104" FALSE "child" "roaduser" FALSE FALSE FALSE TRUE FALSE TRUE 3 2 1
"12" "C" "104_Jalankulkijat.Potkulautailija.mp4" 14.681442 22 2 1454916577240 1.635 "present" 1448872304771 "nothing" 0.809378185524975 0.550724637681159 606 "104" FALSE "child" "nothing" FALSE FALSE TRUE FALSE FALSE TRUE 3 2 1
"12" "C" "173_vastaantulijat.mp4" 10.2 23 0 1454916595032 2.449 "present" 1449047988399 NA 0.452599388379205 0.423913043478261 609 "173" FALSE "child" "roaduser" TRUE FALSE FALSE FALSE TRUE TRUE 3 2 1
"12" "C" "173_vastaantulijat.mp4" 10.2 23 1 1454916595032 2.86 "present" 1449047992487 NA 0.291446673706441 0.410881801125704 610 "173" FALSE "child" "roaduser" TRUE FALSE FALSE FALSE TRUE TRUE 3 2 1
"12" "C" "173_vastaantulijat.mp4" 10.2 23 2 1454916595032 3.329 "notpresent" 1449047995728 "nothing" 0.664202745512144 0.422138836772983 611 "173" FALSE "child" "nothing" TRUE TRUE FALSE FALSE FALSE TRUE 3 2 1
"12" "C" "123_tolpat_jalankulkija.NE.mp4" 18.1 24 0 1454916623046 3.239 "present" 1448873983081 "occlusion" 0.424057084607543 0.371376811594203 613 "123" FALSE "child" "occlusion" TRUE FALSE FALSE FALSE TRUE TRUE 2 1 1
"12" "C" "123_tolpat_jalankulkija.NE.mp4" 18.1 24 1 1454916623046 1.993 "present" 1448873989585 "nothing" 0.180428134556575 0.34963768115942 612 "123" FALSE "child" "nothing" FALSE FALSE TRUE FALSE FALSE TRUE 2 1 1
"12" "C" "135_paaskylanrinne.NE.mp4" 6.906978 25 0 1454916641022 7.076 "present" 1448875032826 "occlusion" 0.672918229557389 0.390666666666667 620 "135" FALSE "child" "occlusion" TRUE FALSE FALSE FALSE TRUE TRUE 3 2 1
"12" "C" "135_paaskylanrinne.NE.mp4" 6.906978 25 1 1454916641022 7.316 "present" 1448875038866 "occlusion" 0.471867966991748 0.402666666666667 621 "135" FALSE "child" "occlusion" TRUE FALSE FALSE FALSE TRUE TRUE 3 2 1
"12" "C" "135_paaskylanrinne.NE.mp4" 6.906978 25 2 1454916641022 7.813 "notpresent" 1448875043970 "nothing" 0.0817704426106527 0.541333333333333 622 "135" FALSE "child" "nothing" TRUE TRUE FALSE FALSE FALSE TRUE 3 2 1
"12" "C" "140_suojatieneteen_pysahtynyt_kuormaauto.mp4" 17.917911 26 0 1454916677214 1.586 "present" 1448875680592 NA 0.141035258814704 0.457333333333333 623 "140" FALSE "child" "roaduser" TRUE FALSE FALSE FALSE TRUE TRUE 3 1 2
"12" "C" "140_suojatieneteen_pysahtynyt_kuormaauto.mp4" 17.917911 26 1 1454916677214 3.064 "notpresent" 1448875683768 "nothing" 0.417854463615904 0.438666666666667 625 "140" FALSE "child" "nothing" TRUE TRUE FALSE FALSE FALSE TRUE 3 1 2
"12" "C" "140_suojatieneteen_pysahtynyt_kuormaauto.mp4" 17.917911 26 2 1454916677214 2.538 "present" 1448875692307 "nothing" 0.790697674418605 0.521333333333333 624 "140" FALSE "child" "nothing" FALSE FALSE TRUE FALSE FALSE TRUE 3 1 2
"12" "C" "124_alppila_jalankulkija_pyoratie.mp4" 5.739124 27 0 1454916691689 2.926 "present" 1448874316889 "roaduser" 0.379154078549849 0.420134228187919 628 "124" FALSE "child" "roaduser" TRUE FALSE FALSE FALSE TRUE TRUE 2 1 1
"12" "C" "124_alppila_jalankulkija_pyoratie.mp4" 5.739124 27 1 1454916691689 3.466 "present" 1448874384338 "nothing" 0.625377643504532 0.551677852348993 629 "124" FALSE "child" "nothing" FALSE FALSE TRUE FALSE FALSE TRUE 2 1 1
"12" "C" "170_pyorailijat.mp4" 7.275145 28 0 1454916707563 1.085 "present" 1449047708159 NA 0.396099024756189 0.430666666666667 630 "170" FALSE "child" "roaduser" TRUE FALSE FALSE FALSE TRUE TRUE 2 1 1
"12" "C" "170_pyorailijat.mp4" 7.275145 28 1 1454916707563 1.815 "present" 1449047712511 "nothing" 0.842460615153788 0.493333333333333 631 "170" FALSE "child" "nothing" FALSE FALSE TRUE FALSE FALSE TRUE 2 1 1
"12" "C" "103_jalankulkija_ja_auto.risteys.mp4" 4.806 29 0 1454916717410 2.004 "notpresent" 1448871981808 "occlusion" 0.500375093773443 0.369333333333333 633 "103" FALSE "child" "occlusion" FALSE FALSE FALSE TRUE FALSE TRUE 3 2 1
"12" "C" "103_jalankulkija_ja_auto.risteys.mp4" 4.806 29 1 1454916717410 1.321 "present" 1448871994728 NA 0.693173293323331 0.369333333333333 632 "103" FALSE "child" "roaduser" TRUE FALSE FALSE FALSE TRUE TRUE 3 2 1
"12" "C" "103_jalankulkija_ja_auto.risteys.mp4" 4.806 29 2 1454916717410 2.006 "notpresent" 1448872143386 "nothing" 0.201050262565641 0.413333333333333 634 "103" FALSE "child" "nothing" TRUE TRUE FALSE FALSE FALSE TRUE 3 2 1
"13" "C" "140_suojatieneteen_pysahtynyt_kuormaauto.mp4" 17.917911 0 0 1454917548977 4.162 "present" 1448875680592 NA 0.141035258814704 0.457333333333333 643 "140" FALSE "child" "roaduser" TRUE FALSE FALSE FALSE TRUE TRUE 3 1 2
"13" "C" "140_suojatieneteen_pysahtynyt_kuormaauto.mp4" 17.917911 0 1 1454917548977 9.686 "notpresent" 1448875683768 "nothing" 0.417854463615904 0.438666666666667 644 "140" FALSE "child" "nothing" TRUE TRUE FALSE FALSE FALSE TRUE 3 1 2
"13" "C" "140_suojatieneteen_pysahtynyt_kuormaauto.mp4" 17.917911 0 2 1454917548977 9.688 "notpresent" 1448875692307 "nothing" 0.790697674418605 0.521333333333333 645 "140" FALSE "child" "nothing" TRUE TRUE FALSE FALSE FALSE TRUE 3 1 2
"13" "C" "157_isoroba.mp4" 14.2 1 0 1454917578694 4.298 "present" 1449046194892 NA 0.27231807951988 0.478666666666667 646 "157" FALSE "child" "roaduser" TRUE FALSE FALSE FALSE TRUE TRUE 3 1 2
"13" "C" "157_isoroba.mp4" 14.2 1 1 1454917578694 8.108 "notpresent" 1449046200021 "nothing" 0.482370592648162 0.469333333333333 647 "157" FALSE "child" "nothing" TRUE TRUE FALSE FALSE FALSE TRUE 3 1 2
"13" "C" "157_isoroba.mp4" 14.2 1 2 1454917578694 8.109 "notpresent" 1452591353502 "nothing" 0.0770855332629356 0.425891181988743 648 "157" FALSE "child" "nothing" TRUE TRUE FALSE FALSE FALSE TRUE 3 1 2
"13" "C" "125_hameentie2.mp4" 5.807269 2 0 1454917596220 2.777 "present" 1452677862343 NA 0.550158394931362 0.393996247654784 649 "125" FALSE "child" "roaduser" TRUE FALSE FALSE FALSE TRUE TRUE 2 1 1
"13" "C" "125_hameentie2.mp4" 5.807269 2 1 1454917596220 4.039 "notpresent" 1452677892590 "nothing" 0.143611404435058 0.384615384615385 650 "125" FALSE "child" "nothing" TRUE TRUE FALSE FALSE FALSE TRUE 2 1 1
"13" "C" "117_suojatie.mp4" 7.173833 3 0 1454917610965 8.111 "notpresent" 1448873422279 NA 0.396099024756189 0.378666666666667 652 "117" FALSE "child" "roaduser" FALSE FALSE FALSE TRUE FALSE TRUE 3 2 1
"13" "C" "117_suojatie.mp4" 7.173833 3 1 1454917610965 8.112 "notpresent" 1448873429615 "roaduser" 0.697993664202746 0.397748592870544 653 "117" FALSE "child" "roaduser" FALSE FALSE FALSE TRUE FALSE TRUE 3 2 1
"13" "C" "117_suojatie.mp4" 7.173833 3 2 1454917610965 4.54 "present" 1453200295345 "nothing" 0.240570846075433 0.364130434782609 651 "117" FALSE "child" "nothing" FALSE FALSE TRUE FALSE FALSE TRUE 3 2 1
"13" "C" "135_paaskylanrinne.NE.mp4" 6.906978 4 0 1454917632629 6.3 "present" 1448875032826 "occlusion" 0.672918229557389 0.390666666666667 655 "135" FALSE "child" "occlusion" TRUE FALSE FALSE FALSE TRUE TRUE 3 2 1
"13" "C" "135_paaskylanrinne.NE.mp4" 6.906978 4 1 1454917632629 5.38 "present" 1448875038866 "occlusion" 0.471867966991748 0.402666666666667 654 "135" FALSE "child" "occlusion" TRUE FALSE FALSE FALSE TRUE TRUE 3 2 1
"13" "C" "135_paaskylanrinne.NE.mp4" 6.906978 4 2 1454917632629 6.929 "notpresent" 1448875043970 "nothing" 0.0817704426106527 0.541333333333333 656 "135" FALSE "child" "nothing" TRUE TRUE FALSE FALSE FALSE TRUE 3 2 1
"13" "C" "173_vastaantulijat.mp4" 10.2 5 0 1454917652839 7.36 "notpresent" 1449047988399 NA 0.452599388379205 0.423913043478261 659 "173" FALSE "child" "roaduser" FALSE FALSE FALSE TRUE FALSE TRUE 3 2 1
"13" "C" "173_vastaantulijat.mp4" 10.2 5 1 1454917652839 2.451 "present" 1449047992487 NA 0.291446673706441 0.410881801125704 657 "173" FALSE "child" "roaduser" TRUE FALSE FALSE FALSE TRUE TRUE 3 2 1
"13" "C" "173_vastaantulijat.mp4" 10.2 5 2 1454917652839 6.689 "present" 1449047995728 "nothing" 0.664202745512144 0.422138836772983 658 "173" FALSE "child" "nothing" FALSE FALSE TRUE FALSE FALSE TRUE 3 2 1
"13" "C" "168_PT.vas.Vas.kaantyvat_autot(I)_ja_oikealta_suoraan_auto.mp4" 14.382416 6 0 1454917680457 5.585 "present" 1449047461669 "occlusion" 0.591341077085533 0.420262664165103 660 "168" FALSE "child" "occlusion" TRUE FALSE FALSE FALSE TRUE TRUE 2 1 1
"13" "C" "168_PT.vas.Vas.kaantyvat_autot(I)_ja_oikealta_suoraan_auto.mp4" 14.382416 6 1 1454917680457 6.684 "notpresent" 1449047466429 "nothing" 0.151003167898627 0.422138836772983 661 "168" FALSE "child" "nothing" TRUE TRUE FALSE FALSE FALSE TRUE 2 1 1
"13" "C" "132_leikkipuisto.mp4" 6.27 7 0 1454917697860 2.374 "present" 1448874849779 NA 0.786952089704383 0.519927536231884 662 "132" FALSE "child" "roaduser" TRUE FALSE FALSE FALSE TRUE TRUE 3 1 2
"13" "C" "132_leikkipuisto.mp4" 6.27 7 1 1454917697860 4.416 "notpresent" 1448874853611 "nothing" 0.0607651912978245 0.546666666666667 663 "132" FALSE "child" "nothing" TRUE TRUE FALSE FALSE FALSE TRUE 3 1 2
"13" "C" "132_leikkipuisto.mp4" 6.27 7 2 1454917697860 4.417 "notpresent" 1448874867074 "nothing" 0.483120780195049 0.602666666666667 664 "132" FALSE "child" "nothing" TRUE TRUE FALSE FALSE FALSE TRUE 3 1 2
"13" "C" "509_tilataksi_oikealle_eteen.mp4" 8.409 8 0 1454917713309 1.825 "present" 1449048777797 NA 0.177044261065266 0.421333333333333 665 "509" FALSE "child" "roaduser" TRUE FALSE FALSE FALSE TRUE TRUE 3 1 2
"13" "C" "509_tilataksi_oikealle_eteen.mp4" 8.409 8 1 1454917713309 3.809 "notpresent" 1449048782765 "nothing" 0.782445611402851 0.624 666 "509" FALSE "child" "nothing" TRUE TRUE FALSE FALSE FALSE TRUE 3 1 2
"13" "C" "509_tilataksi_oikealle_eteen.mp4" 8.409 8 2 1454917713309 3.81 "notpresent" 1449048791933 "nothing" 0.515378844711178 0.438666666666667 667 "509" FALSE "child" "nothing" TRUE TRUE FALSE FALSE FALSE TRUE 3 1 2
"13" "C" "153_pasila.mp4" 24.192625 9 0 1454917744317 1.818 "present" 1448871088092 NA 0.391763463569166 0.439024390243902 668 "153" FALSE "child" "roaduser" TRUE FALSE FALSE FALSE TRUE TRUE 3 2 1
"13" "C" "153_pasila.mp4" 24.192625 9 1 1454917744317 3.134 "notpresent" 1448871172219 "occlusion" 0.568109820485744 0.425891181988743 669 "153" FALSE "child" "occlusion" FALSE FALSE FALSE TRUE FALSE TRUE 3 2 1
"13" "C" "153_pasila.mp4" 24.192625 9 2 1454917744317 3.135 "notpresent" 1449045461703 "nothing" 0.0781414994720169 0.397748592870544 670 "153" FALSE "child" "nothing" TRUE TRUE FALSE FALSE FALSE TRUE 3 2 1
"13" "C" "165_jalankulkijoita_ja_pyorailija.mp4" 18.151916 10 0 1454917771369 2.606 "present" 1449047076073 NA 0.186046511627907 0.401333333333333 671 "165" FALSE "child" "roaduser" TRUE FALSE FALSE FALSE TRUE TRUE 3 2 1
"13" "C" "165_jalankulkijoita_ja_pyorailija.mp4" 18.151916 10 1 1454917771369 4.142 "present" 1449047079850 "occlusion" 0.724681170292573 0.426666666666667 672 "165" FALSE "child" "occlusion" TRUE FALSE FALSE FALSE TRUE TRUE 3 2 1
"13" "C" "165_jalankulkijoita_ja_pyorailija.mp4" 18.151916 10 2 1454917771369 5.273 "notpresent" 1449047086786 "nothing" 0.50112528132033 0.42 673 "165" FALSE "child" "nothing" TRUE TRUE FALSE FALSE FALSE TRUE 3 2 1
"13" "C" "169_pyorailija_porttikongi.mp4" 6.006708 11 0 1454917786246 1.916 "present" 1449047587382 NA 0.349587396849212 0.382666666666667 674 "169" FALSE "child" "roaduser" TRUE FALSE FALSE FALSE TRUE TRUE 3 2 1
"13" "C" "169_pyorailija_porttikongi.mp4" 6.006708 11 1 1454917786246 3.884 "notpresent" 1449047592870 "occlusion" 0.68642160540135 0.392 676 "169" FALSE "child" "occlusion" FALSE FALSE FALSE TRUE FALSE TRUE 3 2 1
"13" "C" "169_pyorailija_porttikongi.mp4" 6.006708 11 2 1454917786246 3.245 "present" 1453200850465 "nothing" 0.889908256880734 0.422101449275362 675 "169" FALSE "child" "nothing" FALSE FALSE TRUE FALSE FALSE TRUE 3 2 1
"13" "C" "124_alppila_jalankulkija_pyoratie.mp4" 5.739124 12 0 1454917802051 1.682 "present" 1448874316889 "roaduser" 0.379154078549849 0.420134228187919 677 "124" FALSE "child" "roaduser" TRUE FALSE FALSE FALSE TRUE TRUE 2 1 1
"13" "C" "124_alppila_jalankulkija_pyoratie.mp4" 5.739124 12 1 1454917802051 2.23 "notpresent" 1448874384338 "nothing" 0.625377643504532 0.551677852348993 678 "124" FALSE "child" "nothing" TRUE TRUE FALSE FALSE FALSE TRUE 2 1 1
"13" "C" "123_tolpat_jalankulkija.NE.mp4" 18.1 13 0 1454917826357 3.522 "notpresent" 1448873983081 "occlusion" 0.424057084607543 0.371376811594203 680 "123" FALSE "child" "occlusion" FALSE FALSE FALSE TRUE FALSE TRUE 2 1 1
"13" "C" "123_tolpat_jalankulkija.NE.mp4" 18.1 13 1 1454917826357 2.656 "present" 1448873989585 "nothing" 0.180428134556575 0.34963768115942 679 "123" FALSE "child" "nothing" FALSE FALSE TRUE FALSE FALSE TRUE 2 1 1
"13" "C" "102_bussi.risteys.mp4" 19.6 14 0 1454917855336 3.119 "present" 1453710685880 NA 0.95648912228057 0.406666666666667 681 "102" FALSE "child" "roaduser" TRUE FALSE FALSE FALSE TRUE TRUE 3 1 2
"13" "C" "102_bussi.risteys.mp4" 19.6 14 1 1454917855336 4.581 "notpresent" 1453710693248 "nothing" 0.489872468117029 0.388 682 "102" FALSE "child" "nothing" TRUE TRUE FALSE FALSE FALSE TRUE 3 1 2
"13" "C" "102_bussi.risteys.mp4" 19.6 14 2 1454917855336 4.582 "notpresent" 1453710704040 "nothing" 0.132033008252063 0.36 683 "102" FALSE "child" "nothing" TRUE TRUE FALSE FALSE FALSE TRUE 3 1 2
"13" "C" "120_jalankulkijalapset.mp4" 14.781759 15 0 1454917878050 1.728 "present" 1448873776702 "roaduser" 0.44350580781415 0.367729831144465 684 "120" FALSE "child" "roaduser" TRUE FALSE FALSE FALSE TRUE TRUE 2 1 1
"13" "C" "120_jalankulkijalapset.mp4" 14.781759 15 1 1454917878050 2.894 "present" 1448873802666 "nothing" 0.695881731784583 0.519699812382739 685 "120" FALSE "child" "nothing" FALSE FALSE TRUE FALSE FALSE TRUE 2 1 1
"13" "C" "103_jalankulkija_ja_auto.risteys.mp4" 4.806 16 0 1454918100766 4.13 "notpresent" 1448871981808 "occlusion" 0.500375093773443 0.369333333333333 688 "103" FALSE "child" "occlusion" FALSE FALSE FALSE TRUE FALSE TRUE 3 2 1
"13" "C" "103_jalankulkija_ja_auto.risteys.mp4" 4.806 16 1 1454918100766 2.397 "present" 1448871994728 NA 0.693173293323331 0.369333333333333 686 "103" FALSE "child" "roaduser" TRUE FALSE FALSE FALSE TRUE TRUE 3 2 1
"13" "C" "103_jalankulkija_ja_auto.risteys.mp4" 4.806 16 2 1454918100766 3.214 "present" 1448872143386 "nothing" 0.201050262565641 0.413333333333333 687 "103" FALSE "child" "nothing" FALSE FALSE TRUE FALSE FALSE TRUE 3 2 1
"13" "C" "175_autot_ja_jalankulkijat_X-risteys.mp4" 13.7 17 0 1454918124901 2.686 "present" 1449048138103 NA 0.392456676860347 0.425724637681159 689 "175" FALSE "child" "roaduser" TRUE FALSE FALSE FALSE TRUE TRUE 3 2 1
"13" "C" "175_autot_ja_jalankulkijat_X-risteys.mp4" 13.7 17 1 1454918124901 4.014 "notpresent" 1449048143630 NA 0.5480464625132 0.431519699812383 690 "175" FALSE "child" "roaduser" FALSE FALSE FALSE TRUE FALSE TRUE 3 2 1
"13" "C" "175_autot_ja_jalankulkijat_X-risteys.mp4" 13.7 17 2 1454918124901 4.015 "notpresent" 1449048147558 "nothing" 0.130939809926082 0.649155722326454 691 "175" FALSE "child" "nothing" TRUE TRUE FALSE FALSE FALSE TRUE 3 2 1
"13" "C" "158_jalankulkija_ja_suojatie.mp4" 8.942644 18 0 1454918141685 2.676 "present" 1449046381140 "occlusion" 0.536430834213305 0.347091932457786 692 "158" FALSE "child" "occlusion" TRUE FALSE FALSE FALSE TRUE TRUE 3 2 1
"13" "C" "158_jalankulkija_ja_suojatie.mp4" 8.942644 18 1 1454918141685 5.189 "notpresent" 1449046387684 "nothing" 0.114778694673668 0.341333333333333 693 "158" FALSE "child" "nothing" TRUE TRUE FALSE FALSE FALSE TRUE 3 2 1
"13" "C" "158_jalankulkija_ja_suojatie.mp4" 8.942644 18 2 1454918141685 5.189 "notpresent" 1449046420155 NA 0.351636747624076 0.328330206378987 694 "158" FALSE "child" "roaduser" FALSE FALSE FALSE TRUE FALSE TRUE 3 2 1
"13" "C" "136_pasilanasema.mp4" 11.21175 19 0 1454918162560 2.423 "present" 1448875214922 "roaduser_car" 0.558139534883721 0.426666666666667 695 "136" FALSE "child" "roaduser" TRUE FALSE FALSE FALSE TRUE TRUE 2 1 1
"13" "C" "136_pasilanasema.mp4" 11.21175 19 1 1454918162560 3.212 "notpresent" 1448875220361 "nothing" 0.304576144036009 0.408 696 "136" FALSE "child" "nothing" TRUE TRUE FALSE FALSE FALSE TRUE 2 1 1
"13" "C" "163_jalankulkijat_suojatie.mp4" 6.540458 20 0 1454918175610 2.381 "present" 1452591691559 NA 0.563885955649419 0.354596622889306 697 "163" FALSE "child" "roaduser" TRUE FALSE FALSE FALSE TRUE TRUE 3 2 1
"13" "C" "163_jalankulkijat_suojatie.mp4" 6.540458 20 1 1454918175610 3.979 "notpresent" 1452591701016 "occlusion" 0.72544878563886 0.322701688555347 698 "163" FALSE "child" "occlusion" FALSE FALSE FALSE TRUE FALSE TRUE 3 2 1
"13" "C" "163_jalankulkijat_suojatie.mp4" 6.540458 20 2 1454918175610 3.98 "notpresent" 1452591715519 "nothing" 0.234424498416051 0.369606003752345 699 "163" FALSE "child" "nothing" TRUE TRUE FALSE FALSE FALSE TRUE 3 2 1
"13" "C" "146_itapasila3.mp4" 8.641976 21 0 1454918191255 3.294 "notpresent" 1448876058590 "roaduser_car" 0.294073518379595 0.382666666666667 701 "146" FALSE "child" "roaduser" FALSE FALSE FALSE TRUE FALSE TRUE 2 1 1
"13" "C" "146_itapasila3.mp4" 8.641976 21 1 1454918191255 2.33 "present" 1448876063174 "nothing" 0.708460754332314 0.436594202898551 700 "146" FALSE "child" "nothing" FALSE FALSE TRUE FALSE FALSE TRUE 2 1 1
"13" "C" "104_Jalankulkijat.Potkulautailija.mp4" 14.681442 22 0 1454918214159 3.07 "present" 1448530068382 NA 0.595317725752508 0.43452380952381 702 "104" FALSE "child" "roaduser" TRUE FALSE FALSE FALSE TRUE TRUE 3 2 1
"13" "C" "104_Jalankulkijat.Potkulautailija.mp4" 14.681442 22 1 1454918214159 4.005 "notpresent" 1448530125249 "roaduser" 0.302006335797254 0.405253283302064 703 "104" FALSE "child" "roaduser" FALSE FALSE FALSE TRUE FALSE TRUE 3 2 1
"13" "C" "104_Jalankulkijat.Potkulautailija.mp4" 14.681442 22 2 1454918214159 4.005 "notpresent" 1448872304771 "nothing" 0.809378185524975 0.550724637681159 704 "104" FALSE "child" "nothing" TRUE TRUE FALSE FALSE FALSE TRUE 3 2 1
"13" "C" "121_kaantyva_auto.mp4" 8.508703 23 0 1454918229897 1.532 "present" 1448545022229 "roaduser" 0.94341675734494 0.524177949709865 705 "121" FALSE "child" "roaduser" TRUE FALSE FALSE FALSE TRUE TRUE 2 1 1
"13" "C" "121_kaantyva_auto.mp4" 8.508703 23 1 1454918229897 3.455 "present" 1448873886354 "nothing" 0.265047518479409 0.410881801125704 706 "121" FALSE "child" "nothing" FALSE FALSE TRUE FALSE FALSE TRUE 2 1 1
"13" "C" "506_oik.kaant.auto.mp4" 16.2 24 0 1454918253041 3.519 "present" 1449048634590 NA 0.403600900225056 0.405333333333333 707 "506" FALSE "child" "roaduser" TRUE FALSE FALSE FALSE TRUE TRUE 3 2 1
"13" "C" "506_oik.kaant.auto.mp4" 16.2 24 1 1454918253041 3.967 "present" 1449048638014 "occlusion" 0.600900225056264 0.361333333333333 708 "506" FALSE "child" "occlusion" TRUE FALSE FALSE FALSE TRUE TRUE 3 2 1
"13" "C" "506_oik.kaant.auto.mp4" 16.2 24 2 1454918253041 5.16 "notpresent" 1449048644054 "nothing" 0.214553638409602 0.501333333333333 709 "506" FALSE "child" "nothing" TRUE TRUE FALSE FALSE FALSE TRUE 3 2 1
"13" "C" "130_lapset.mp4" 15.2 25 0 1454918276212 1.813 "present" 1448838689194 NA 0.363914373088685 0.478260869565217 710 "130" FALSE "child" "roaduser" TRUE FALSE FALSE FALSE TRUE TRUE 2 2 0
"13" "C" "130_lapset.mp4" 15.2 25 1 1454918276212 2.579 "present" 1448874755810 NA 0.761440360090022 0.489333333333333 711 "130" FALSE "child" "roaduser" TRUE FALSE FALSE FALSE TRUE TRUE 2 2 0
"13" "C" "171_pyorailija_tienyli.mp4" 11.979375 26 0 1454918294373 2.911 "present" 1449047879975 "roaduser" 0.0645161290322581 0.457333333333333 712 "171" FALSE "child" "roaduser" TRUE FALSE FALSE FALSE TRUE TRUE 3 1 2
"13" "C" "171_pyorailija_tienyli.mp4" 11.979375 26 1 1454918294373 5.148 "notpresent" 1449047900110 "nothing" 0.466737064413939 0.422138836772983 714 "171" FALSE "child" "nothing" TRUE TRUE FALSE FALSE FALSE TRUE 3 1 2
"13" "C" "171_pyorailija_tienyli.mp4" 11.979375 26 2 1454918294373 4.477 "present" 1449047904718 "nothing" 0.837381203801478 0.425891181988743 713 "171" FALSE "child" "nothing" FALSE FALSE TRUE FALSE FALSE TRUE 3 1 2
"13" "C" "143_hameentie.mp4" 12.5 27 0 1454918315291 3.41 "notpresent" 1448875899919 NA 0.350580781414995 0.371482176360225 716 "143" FALSE "child" "roaduser" FALSE FALSE FALSE TRUE FALSE TRUE 2 2 0
"13" "C" "143_hameentie.mp4" 12.5 27 1 1454918315291 2.413 "present" 1448875904919 "occlusion" 0.582893347412883 0.392120075046904 715 "143" FALSE "child" "occlusion" TRUE FALSE FALSE FALSE TRUE TRUE 2 2 0
"13" "C" "150_kaantyva_auto.mp4" 6 28 0 1454918327339 5.652 "present" 1449044843092 NA 0.757689422355589 0.410666666666667 718 "150" FALSE "child" "roaduser" TRUE FALSE FALSE FALSE TRUE TRUE 3 2 1
"13" "C" "150_kaantyva_auto.mp4" 6 28 1 1454918327339 3.053 "present" 1449044863756 NA 0.372093023255814 0.398666666666667 717 "150" FALSE "child" "roaduser" TRUE FALSE FALSE FALSE TRUE TRUE 3 2 1
"13" "C" "150_kaantyva_auto.mp4" 6 28 2 1454918327339 6.102 "notpresent" 1449044889301 "nothing" 0.17854463615904 0.456 719 "150" FALSE "child" "nothing" TRUE TRUE FALSE FALSE FALSE TRUE 3 2 1
"13" "C" "170_pyorailijat.mp4" 7.275145 29 0 1454918344311 2.47 "present" 1449047708159 NA 0.396099024756189 0.430666666666667 720 "170" FALSE "child" "roaduser" TRUE FALSE FALSE FALSE TRUE TRUE 2 1 1
"13" "C" "170_pyorailijat.mp4" 7.275145 29 1 1454918344311 3.638 "notpresent" 1449047712511 "nothing" 0.842460615153788 0.493333333333333 721 "170" FALSE "child" "nothing" TRUE TRUE FALSE FALSE FALSE TRUE 2 1 1
"14" "C" "132_leikkipuisto.mp4" 6.27 0 0 1454919560178 4.814 "notpresent" 1448874849779 NA 0.786952089704383 0.519927536231884 731 "132" FALSE "child" "roaduser" FALSE FALSE FALSE TRUE FALSE TRUE 3 1 2
"14" "C" "132_leikkipuisto.mp4" 6.27 0 1 1454919560178 4.815 "notpresent" 1448874853611 "nothing" 0.0607651912978245 0.546666666666667 732 "132" FALSE "child" "nothing" TRUE TRUE FALSE FALSE FALSE TRUE 3 1 2
"14" "C" "132_leikkipuisto.mp4" 6.27 0 2 1454919560178 3.479 "present" 1448874867074 "nothing" 0.483120780195049 0.602666666666667 730 "132" FALSE "child" "nothing" FALSE FALSE TRUE FALSE FALSE TRUE 3 1 2
"14" "C" "135_paaskylanrinne.NE.mp4" 6.906978 1 0 1454919578008 4.861 "notpresent" 1448875032826 "occlusion" 0.672918229557389 0.390666666666667 735 "135" FALSE "child" "occlusion" FALSE FALSE FALSE TRUE FALSE TRUE 3 2 1
"14" "C" "135_paaskylanrinne.NE.mp4" 6.906978 1 1 1454919578008 3.779 "present" 1448875038866 "occlusion" 0.471867966991748 0.402666666666667 734 "135" FALSE "child" "occlusion" TRUE FALSE FALSE FALSE TRUE TRUE 3 2 1
"14" "C" "135_paaskylanrinne.NE.mp4" 6.906978 1 2 1454919578008 2.68 "present" 1448875043970 "nothing" 0.0817704426106527 0.541333333333333 733 "135" FALSE "child" "nothing" FALSE FALSE TRUE FALSE FALSE TRUE 3 2 1
"14" "C" "170_pyorailijat.mp4" 7.275145 2 0 1454919594839 2.088 "present" 1449047708159 NA 0.396099024756189 0.430666666666667 736 "170" FALSE "child" "roaduser" TRUE FALSE FALSE FALSE TRUE TRUE 2 1 1
"14" "C" "170_pyorailijat.mp4" 7.275145 2 1 1454919594839 2.797 "notpresent" 1449047712511 "nothing" 0.842460615153788 0.493333333333333 737 "170" FALSE "child" "nothing" TRUE TRUE FALSE FALSE FALSE TRUE 2 1 1
"14" "C" "171_pyorailija_tienyli.mp4" 11.979375 3 0 1454919615040 4.328 "notpresent" 1449047879975 "roaduser" 0.0645161290322581 0.457333333333333 740 "171" FALSE "child" "roaduser" FALSE FALSE FALSE TRUE FALSE TRUE 3 1 2
"14" "C" "171_pyorailija_tienyli.mp4" 11.979375 3 1 1454919615040 3.782 "present" 1449047900110 "nothing" 0.466737064413939 0.422138836772983 739 "171" FALSE "child" "nothing" FALSE FALSE TRUE FALSE FALSE TRUE 3 1 2
"14" "C" "171_pyorailija_tienyli.mp4" 11.979375 3 2 1454919615040 1.405 "present" 1449047904718 "nothing" 0.837381203801478 0.425891181988743 738 "171" FALSE "child" "nothing" FALSE FALSE TRUE FALSE FALSE TRUE 3 1 2
"14" "C" "103_jalankulkija_ja_auto.risteys.mp4" 4.806 4 0 1454919629223 2.421 "present" 1448871981808 "occlusion" 0.500375093773443 0.369333333333333 743 "103" FALSE "child" "occlusion" TRUE FALSE FALSE FALSE TRUE TRUE 3 2 1
"14" "C" "103_jalankulkija_ja_auto.risteys.mp4" 4.806 4 1 1454919629223 1.955 "present" 1448871994728 NA 0.693173293323331 0.369333333333333 742 "103" FALSE "child" "roaduser" TRUE FALSE FALSE FALSE TRUE TRUE 3 2 1
"14" "C" "103_jalankulkija_ja_auto.risteys.mp4" 4.806 4 2 1454919629223 1.323 "present" 1448872143386 "nothing" 0.201050262565641 0.413333333333333 741 "103" FALSE "child" "nothing" FALSE FALSE TRUE FALSE FALSE TRUE 3 2 1
"14" "C" "157_isoroba.mp4" 14.2 5 0 1454919655442 3.262 "present" 1449046194892 NA 0.27231807951988 0.478666666666667 745 "157" FALSE "child" "roaduser" TRUE FALSE FALSE FALSE TRUE TRUE 3 1 2
"14" "C" "157_isoroba.mp4" 14.2 5 1 1454919655442 2.324 "present" 1449046200021 "nothing" 0.482370592648162 0.469333333333333 744 "157" FALSE "child" "nothing" FALSE FALSE TRUE FALSE FALSE TRUE 3 1 2
"14" "C" "157_isoroba.mp4" 14.2 5 2 1454919655442 3.739 "notpresent" 1452591353502 "nothing" 0.0770855332629356 0.425891181988743 746 "157" FALSE "child" "nothing" TRUE TRUE FALSE FALSE FALSE TRUE 3 1 2
"14" "C" "124_alppila_jalankulkija_pyoratie.mp4" 5.739124 6 0 1454919670781 2.104 "present" 1448874316889 "roaduser" 0.379154078549849 0.420134228187919 748 "124" FALSE "child" "roaduser" TRUE FALSE FALSE FALSE TRUE TRUE 2 1 1
"14" "C" "124_alppila_jalankulkija_pyoratie.mp4" 5.739124 6 1 1454919670781 1.667 "present" 1448874384338 "nothing" 0.625377643504532 0.551677852348993 747 "124" FALSE "child" "nothing" FALSE FALSE TRUE FALSE FALSE TRUE 2 1 1
"14" "C" "169_pyorailija_porttikongi.mp4" 6.006708 7 0 1454919683388 3.395 "present" 1449047587382 NA 0.349587396849212 0.382666666666667 750 "169" FALSE "child" "roaduser" TRUE FALSE FALSE FALSE TRUE TRUE 3 2 1
"14" "C" "169_pyorailija_porttikongi.mp4" 6.006708 7 1 1454919683388 2.738 "present" 1449047592870 "occlusion" 0.68642160540135 0.392 749 "169" FALSE "child" "occlusion" TRUE FALSE FALSE FALSE TRUE TRUE 3 2 1
"14" "C" "169_pyorailija_porttikongi.mp4" 6.006708 7 2 1454919683388 4.006 "notpresent" 1453200850465 "nothing" 0.889908256880734 0.422101449275362 751 "169" FALSE "child" "nothing" TRUE TRUE FALSE FALSE FALSE TRUE 3 2 1
"14" "C" "104_Jalankulkijat.Potkulautailija.mp4" 14.681442 8 0 1454919708042 3.965 "notpresent" 1448530068382 NA 0.595317725752508 0.43452380952381 753 "104" FALSE "child" "roaduser" FALSE FALSE FALSE TRUE FALSE TRUE 3 2 1
"14" "C" "104_Jalankulkijat.Potkulautailija.mp4" 14.681442 8 1 1454919708042 3.967 "notpresent" 1448530125249 "roaduser" 0.302006335797254 0.405253283302064 754 "104" FALSE "child" "roaduser" FALSE FALSE FALSE TRUE FALSE TRUE 3 2 1
"14" "C" "104_Jalankulkijat.Potkulautailija.mp4" 14.681442 8 2 1454919708042 3.417 "present" 1448872304771 "nothing" 0.809378185524975 0.550724637681159 752 "104" FALSE "child" "nothing" FALSE FALSE TRUE FALSE FALSE TRUE 3 2 1
"14" "C" "125_hameentie2.mp4" 5.807269 9 0 1454919720734 1.412 "present" 1452677862343 NA 0.550158394931362 0.393996247654784 755 "125" FALSE "child" "roaduser" TRUE FALSE FALSE FALSE TRUE TRUE 2 1 1
"14" "C" "125_hameentie2.mp4" 5.807269 9 1 1454919720734 3.867 "notpresent" 1452677892590 "nothing" 0.143611404435058 0.384615384615385 756 "125" FALSE "child" "nothing" TRUE TRUE FALSE FALSE FALSE TRUE 2 1 1
"14" "C" "136_pasilanasema.mp4" 11.21175 10 0 1454919739316 1.194 "present" 1448875214922 "roaduser_car" 0.558139534883721 0.426666666666667 757 "136" FALSE "child" "roaduser" TRUE FALSE FALSE FALSE TRUE TRUE 2 1 1
"14" "C" "136_pasilanasema.mp4" 11.21175 10 1 1454919739316 2.459 "present" 1448875220361 "nothing" 0.304576144036009 0.408 758 "136" FALSE "child" "nothing" FALSE FALSE TRUE FALSE FALSE TRUE 2 1 1
"14" "C" "153_pasila.mp4" 24.192625 11 0 1454919770353 3.898 "present" 1448871088092 NA 0.391763463569166 0.439024390243902 761 "153" FALSE "child" "roaduser" TRUE FALSE FALSE FALSE TRUE TRUE 3 2 1
"14" "C" "153_pasila.mp4" 24.192625 11 1 1454919770353 2.301 "present" 1448871172219 "occlusion" 0.568109820485744 0.425891181988743 759 "153" FALSE "child" "occlusion" TRUE FALSE FALSE FALSE TRUE TRUE 3 2 1
"14" "C" "153_pasila.mp4" 24.192625 11 2 1454919770353 3.211 "present" 1449045461703 "nothing" 0.0781414994720169 0.397748592870544 760 "153" FALSE "child" "nothing" FALSE FALSE TRUE FALSE FALSE TRUE 3 2 1
"14" "C" "150_kaantyva_auto.mp4" 6 12 0 1454919784263 2.24 "present" 1449044843092 NA 0.757689422355589 0.410666666666667 762 "150" FALSE "child" "roaduser" TRUE FALSE FALSE FALSE TRUE TRUE 3 2 1
"14" "C" "150_kaantyva_auto.mp4" 6 12 1 1454919784263 2.929 "present" 1449044863756 NA 0.372093023255814 0.398666666666667 763 "150" FALSE "child" "roaduser" TRUE FALSE FALSE FALSE TRUE TRUE 3 2 1
"14" "C" "150_kaantyva_auto.mp4" 6 12 2 1454919784263 3.186 "present" 1449044889301 "nothing" 0.17854463615904 0.456 764 "150" FALSE "child" "nothing" FALSE FALSE TRUE FALSE FALSE TRUE 3 2 1
"14" "C" "509_tilataksi_oikealle_eteen.mp4" 8.409 13 0 1454919799979 3.934 "present" 1449048777797 NA 0.177044261065266 0.421333333333333 766 "509" FALSE "child" "roaduser" TRUE FALSE FALSE FALSE TRUE TRUE 3 1 2
"14" "C" "509_tilataksi_oikealle_eteen.mp4" 8.409 13 1 1454919799979 4.428 "notpresent" 1449048782765 "nothing" 0.782445611402851 0.624 767 "509" FALSE "child" "nothing" TRUE TRUE FALSE FALSE FALSE TRUE 3 1 2
"14" "C" "509_tilataksi_oikealle_eteen.mp4" 8.409 13 2 1454919799979 2.265 "present" 1449048791933 "nothing" 0.515378844711178 0.438666666666667 765 "509" FALSE "child" "nothing" FALSE FALSE TRUE FALSE FALSE TRUE 3 1 2
"14" "C" "506_oik.kaant.auto.mp4" 16.2 14 0 1454919823958 2.224 "present" 1449048634590 NA 0.403600900225056 0.405333333333333 770 "506" FALSE "child" "roaduser" TRUE FALSE FALSE FALSE TRUE TRUE 3 2 1
"14" "C" "506_oik.kaant.auto.mp4" 16.2 14 1 1454919823958 1.181 "present" 1449048638014 "occlusion" 0.600900225056264 0.361333333333333 768 "506" FALSE "child" "occlusion" TRUE FALSE FALSE FALSE TRUE TRUE 3 2 1
"14" "C" "506_oik.kaant.auto.mp4" 16.2 14 2 1454919823958 1.827 "present" 1449048644054 "nothing" 0.214553638409602 0.501333333333333 769 "506" FALSE "child" "nothing" FALSE FALSE TRUE FALSE FALSE TRUE 3 2 1
"14" "C" "165_jalankulkijoita_ja_pyorailija.mp4" 18.151916 15 0 1454919847797 1.454 "present" 1449047076073 NA 0.186046511627907 0.401333333333333 771 "165" FALSE "child" "roaduser" TRUE FALSE FALSE FALSE TRUE TRUE 3 2 1
"14" "C" "165_jalankulkijoita_ja_pyorailija.mp4" 18.151916 15 1 1454919847797 2.295 "present" 1449047079850 "occlusion" 0.724681170292573 0.426666666666667 772 "165" FALSE "child" "occlusion" TRUE FALSE FALSE FALSE TRUE TRUE 3 2 1
"14" "C" "165_jalankulkijoita_ja_pyorailija.mp4" 18.151916 15 2 1454919847797 2.93 "notpresent" 1449047086786 "nothing" 0.50112528132033 0.42 773 "165" FALSE "child" "nothing" TRUE TRUE FALSE FALSE FALSE TRUE 3 2 1
"14" "C" "140_suojatieneteen_pysahtynyt_kuormaauto.mp4" 17.917911 16 0 1454920087246 3.704 "present" 1448875680592 NA 0.141035258814704 0.457333333333333 775 "140" FALSE "child" "roaduser" TRUE FALSE FALSE FALSE TRUE TRUE 3 1 2
"14" "C" "140_suojatieneteen_pysahtynyt_kuormaauto.mp4" 17.917911 16 1 1454920087246 4.215 "notpresent" 1448875683768 "nothing" 0.417854463615904 0.438666666666667 776 "140" FALSE "child" "nothing" TRUE TRUE FALSE FALSE FALSE TRUE 3 1 2
"14" "C" "140_suojatieneteen_pysahtynyt_kuormaauto.mp4" 17.917911 16 2 1454920087246 2.642 "present" 1448875692307 "nothing" 0.790697674418605 0.521333333333333 774 "140" FALSE "child" "nothing" FALSE FALSE TRUE FALSE FALSE TRUE 3 1 2
"14" "C" "146_itapasila3.mp4" 8.641976 17 0 1454920106126 2.47 "notpresent" 1448876058590 "roaduser_car" 0.294073518379595 0.382666666666667 778 "146" FALSE "child" "roaduser" FALSE FALSE FALSE TRUE FALSE TRUE 2 1 1
"14" "C" "146_itapasila3.mp4" 8.641976 17 1 1454920106126 1.775 "present" 1448876063174 "nothing" 0.708460754332314 0.436594202898551 777 "146" FALSE "child" "nothing" FALSE FALSE TRUE FALSE FALSE TRUE 2 1 1
"14" "C" "175_autot_ja_jalankulkijat_X-risteys.mp4" 13.7 18 0 1454920124616 1.451 "present" 1449048138103 NA 0.392456676860347 0.425724637681159 779 "175" FALSE "child" "roaduser" TRUE FALSE FALSE FALSE TRUE TRUE 3 2 1
"14" "C" "175_autot_ja_jalankulkijat_X-risteys.mp4" 13.7 18 1 1454920124616 2.932 "present" 1449048143630 NA 0.5480464625132 0.431519699812383 780 "175" FALSE "child" "roaduser" TRUE FALSE FALSE FALSE TRUE TRUE 3 2 1
"14" "C" "175_autot_ja_jalankulkijat_X-risteys.mp4" 13.7 18 2 1454920124616 3.395 "notpresent" 1449048147558 "nothing" 0.130939809926082 0.649155722326454 781 "175" FALSE "child" "nothing" TRUE TRUE FALSE FALSE FALSE TRUE 3 2 1
"14" "C" "123_tolpat_jalankulkija.NE.mp4" 18.1 19 0 1454920151648 3.772 "notpresent" 1448873983081 "occlusion" 0.424057084607543 0.371376811594203 783 "123" FALSE "child" "occlusion" FALSE FALSE FALSE TRUE FALSE TRUE 2 1 1
"14" "C" "123_tolpat_jalankulkija.NE.mp4" 18.1 19 1 1454920151648 2.707 "present" 1448873989585 "nothing" 0.180428134556575 0.34963768115942 782 "123" FALSE "child" "nothing" FALSE FALSE TRUE FALSE FALSE TRUE 2 1 1
"14" "C" "120_jalankulkijalapset.mp4" 14.781759 20 0 1454920173070 1.338 "present" 1448873776702 "roaduser" 0.44350580781415 0.367729831144465 784 "120" FALSE "child" "roaduser" TRUE FALSE FALSE FALSE TRUE TRUE 2 1 1
"14" "C" "120_jalankulkijalapset.mp4" 14.781759 20 1 1454920173070 2.621 "present" 1448873802666 "nothing" 0.695881731784583 0.519699812382739 785 "120" FALSE "child" "nothing" FALSE FALSE TRUE FALSE FALSE TRUE 2 1 1
"14" "C" "163_jalankulkijat_suojatie.mp4" 6.540458 21 0 1454920185422 5.012 "notpresent" 1452591691559 NA 0.563885955649419 0.354596622889306 787 "163" FALSE "child" "roaduser" FALSE FALSE FALSE TRUE FALSE TRUE 3 2 1
"14" "C" "163_jalankulkijat_suojatie.mp4" 6.540458 21 1 1454920185422 4.162 "present" 1452591701016 "occlusion" 0.72544878563886 0.322701688555347 786 "163" FALSE "child" "occlusion" TRUE FALSE FALSE FALSE TRUE TRUE 3 2 1
"14" "C" "163_jalankulkijat_suojatie.mp4" 6.540458 21 2 1454920185422 5.014 "notpresent" 1452591715519 "nothing" 0.234424498416051 0.369606003752345 788 "163" FALSE "child" "nothing" TRUE TRUE FALSE FALSE FALSE TRUE 3 2 1
"14" "C" "130_lapset.mp4" 15.2 22 0 1454920210164 1.622 "present" 1448838689194 NA 0.363914373088685 0.478260869565217 790 "130" FALSE "child" "roaduser" TRUE FALSE FALSE FALSE TRUE TRUE 2 2 0
"14" "C" "130_lapset.mp4" 15.2 22 1 1454920210164 1.178 "present" 1448874755810 NA 0.761440360090022 0.489333333333333 789 "130" FALSE "child" "roaduser" TRUE FALSE FALSE FALSE TRUE TRUE 2 2 0
"14" "C" "168_PT.vas.Vas.kaantyvat_autot(I)_ja_oikealta_suoraan_auto.mp4" 14.382416 23 0 1454920232051 1.431 "present" 1449047461669 "occlusion" 0.591341077085533 0.420262664165103 791 "168" FALSE "child" "occlusion" TRUE FALSE FALSE FALSE TRUE TRUE 2 1 1
"14" "C" "168_PT.vas.Vas.kaantyvat_autot(I)_ja_oikealta_suoraan_auto.mp4" 14.382416 23 1 1454920232051 2.061 "notpresent" 1449047466429 "nothing" 0.151003167898627 0.422138836772983 792 "168" FALSE "child" "nothing" TRUE TRUE FALSE FALSE FALSE TRUE 2 1 1
"14" "C" "117_suojatie.mp4" 7.173833 24 0 1454920244179 2.085 "present" 1448873422279 NA 0.396099024756189 0.378666666666667 793 "117" FALSE "child" "roaduser" TRUE FALSE FALSE FALSE TRUE TRUE 3 2 1
"14" "C" "117_suojatie.mp4" 7.173833 24 1 1454920244179 3.533 "present" 1448873429615 "roaduser" 0.697993664202746 0.397748592870544 794 "117" FALSE "child" "roaduser" TRUE FALSE FALSE FALSE TRUE TRUE 3 2 1
"14" "C" "117_suojatie.mp4" 7.173833 24 2 1454920244179 3.984 "notpresent" 1453200295345 "nothing" 0.240570846075433 0.364130434782609 795 "117" FALSE "child" "nothing" TRUE TRUE FALSE FALSE FALSE TRUE 3 2 1
"14" "C" "143_hameentie.mp4" 12.5 25 0 1454920269511 2.315 "notpresent" 1448875899919 NA 0.350580781414995 0.371482176360225 797 "143" FALSE "child" "roaduser" FALSE FALSE FALSE TRUE FALSE TRUE 2 2 0
"14" "C" "143_hameentie.mp4" 12.5 25 1 1454920269511 1.791 "present" 1448875904919 "occlusion" 0.582893347412883 0.392120075046904 796 "143" FALSE "child" "occlusion" TRUE FALSE FALSE FALSE TRUE TRUE 2 2 0
"14" "C" "102_bussi.risteys.mp4" 19.6 26 0 1454920293519 1.52 "present" 1453710685880 NA 0.95648912228057 0.406666666666667 798 "102" FALSE "child" "roaduser" TRUE FALSE FALSE FALSE TRUE TRUE 3 1 2
"14" "C" "102_bussi.risteys.mp4" 19.6 26 1 1454920293519 2.259 "notpresent" 1453710693248 "nothing" 0.489872468117029 0.388 799 "102" FALSE "child" "nothing" TRUE TRUE FALSE FALSE FALSE TRUE 3 1 2
"14" "C" "102_bussi.risteys.mp4" 19.6 26 2 1454920293519 2.259 "notpresent" 1453710704040 "nothing" 0.132033008252063 0.36 800 "102" FALSE "child" "nothing" TRUE TRUE FALSE FALSE FALSE TRUE 3 1 2
"14" "C" "121_kaantyva_auto.mp4" 8.508703 27 0 1454920307901 1.277 "present" 1448545022229 "roaduser" 0.94341675734494 0.524177949709865 801 "121" FALSE "child" "roaduser" TRUE FALSE FALSE FALSE TRUE TRUE 2 1 1
"14" "C" "121_kaantyva_auto.mp4" 8.508703 27 1 1454920307901 2.707 "present" 1448873886354 "nothing" 0.265047518479409 0.410881801125704 802 "121" FALSE "child" "nothing" FALSE FALSE TRUE FALSE FALSE TRUE 2 1 1
"14" "C" "158_jalankulkija_ja_suojatie.mp4" 8.942644 28 0 1454920323182 3.277 "present" 1449046381140 "occlusion" 0.536430834213305 0.347091932457786 803 "158" FALSE "child" "occlusion" TRUE FALSE FALSE FALSE TRUE TRUE 3 2 1
"14" "C" "158_jalankulkija_ja_suojatie.mp4" 8.942644 28 1 1454920323182 5.235 "notpresent" 1449046387684 "nothing" 0.114778694673668 0.341333333333333 804 "158" FALSE "child" "nothing" TRUE TRUE FALSE FALSE FALSE TRUE 3 2 1
"14" "C" "158_jalankulkija_ja_suojatie.mp4" 8.942644 28 2 1454920323182 5.236 "notpresent" 1449046420155 NA 0.351636747624076 0.328330206378987 805 "158" FALSE "child" "roaduser" FALSE FALSE FALSE TRUE FALSE TRUE 3 2 1
"14" "C" "173_vastaantulijat.mp4" 10.2 29 0 1454920341846 4.248 "notpresent" 1449047988399 NA 0.452599388379205 0.423913043478261 808 "173" FALSE "child" "roaduser" FALSE FALSE FALSE TRUE FALSE TRUE 3 2 1
"14" "C" "173_vastaantulijat.mp4" 10.2 29 1 1454920341846 2.822 "present" 1449047992487 NA 0.291446673706441 0.410881801125704 806 "173" FALSE "child" "roaduser" TRUE FALSE FALSE FALSE TRUE TRUE 3 2 1
"14" "C" "173_vastaantulijat.mp4" 10.2 29 2 1454920341846 3.315 "present" 1449047995728 "nothing" 0.664202745512144 0.422138836772983 807 "173" FALSE "child" "nothing" FALSE FALSE TRUE FALSE FALSE TRUE 3 2 1
"15" "C" "125_hameentie2.mp4" 5.807269 0 0 1454921434060 1.694 "present" 1452677862343 NA 0.550158394931362 0.393996247654784 817 "125" FALSE "child" "roaduser" TRUE FALSE FALSE FALSE TRUE TRUE 2 1 1
"15" "C" "125_hameentie2.mp4" 5.807269 0 1 1454921434060 2.575 "notpresent" 1452677892590 "nothing" 0.143611404435058 0.384615384615385 818 "125" FALSE "child" "nothing" TRUE TRUE FALSE FALSE FALSE TRUE 2 1 1
"15" "C" "171_pyorailija_tienyli.mp4" 11.979375 1 0 1454921456669 9.91 "notpresent" 1449047879975 "roaduser" 0.0645161290322581 0.457333333333333 821 "171" FALSE "child" "roaduser" FALSE FALSE FALSE TRUE FALSE TRUE 3 1 2
"15" "C" "171_pyorailija_tienyli.mp4" 11.979375 1 1 1454921456669 9.367 "present" 1449047900110 "nothing" 0.466737064413939 0.422138836772983 820 "171" FALSE "child" "nothing" FALSE FALSE TRUE FALSE FALSE TRUE 3 1 2
"15" "C" "171_pyorailija_tienyli.mp4" 11.979375 1 2 1454921456669 4.541 "present" 1449047904718 "nothing" 0.837381203801478 0.425891181988743 819 "171" FALSE "child" "nothing" FALSE FALSE TRUE FALSE FALSE TRUE 3 1 2
"15" "C" "158_jalankulkija_ja_suojatie.mp4" 8.942644 2 0 1454921485234 9.067 "present" 1449046381140 "occlusion" 0.536430834213305 0.347091932457786 823 "158" FALSE "child" "occlusion" TRUE FALSE FALSE FALSE TRUE TRUE 3 2 1
"15" "C" "158_jalankulkija_ja_suojatie.mp4" 8.942644 2 1 1454921485234 1.856 "present" 1449046387684 "nothing" 0.114778694673668 0.341333333333333 822 "158" FALSE "child" "nothing" FALSE FALSE TRUE FALSE FALSE TRUE 3 2 1
"15" "C" "158_jalankulkija_ja_suojatie.mp4" 8.942644 2 2 1454921485234 9.858 "notpresent" 1449046420155 NA 0.351636747624076 0.328330206378987 824 "158" FALSE "child" "roaduser" FALSE FALSE FALSE TRUE FALSE TRUE 3 2 1
"15" "C" "117_suojatie.mp4" 7.173833 3 0 1454921514381 2.787 "present" 1448873422279 NA 0.396099024756189 0.378666666666667 825 "117" FALSE "child" "roaduser" TRUE FALSE FALSE FALSE TRUE TRUE 3 2 1
"15" "C" "117_suojatie.mp4" 7.173833 3 1 1454921514381 3.548 "present" 1448873429615 "roaduser" 0.697993664202746 0.397748592870544 826 "117" FALSE "child" "roaduser" TRUE FALSE FALSE FALSE TRUE TRUE 3 2 1
"15" "C" "117_suojatie.mp4" 7.173833 3 2 1454921514381 4.105 "notpresent" 1453200295345 "nothing" 0.240570846075433 0.364130434782609 827 "117" FALSE "child" "nothing" TRUE TRUE FALSE FALSE FALSE TRUE 3 2 1
"15" "C" "123_tolpat_jalankulkija.NE.mp4" 18.1 4 0 1454921542873 4.024 "present" 1448873983081 "occlusion" 0.424057084607543 0.371376811594203 828 "123" FALSE "child" "occlusion" TRUE FALSE FALSE FALSE TRUE TRUE 2 1 1
"15" "C" "123_tolpat_jalankulkija.NE.mp4" 18.1 4 1 1454921542873 4.506 "present" 1448873989585 "nothing" 0.180428134556575 0.34963768115942 829 "123" FALSE "child" "nothing" FALSE FALSE TRUE FALSE FALSE TRUE 2 1 1
"15" "C" "165_jalankulkijoita_ja_pyorailija.mp4" 18.151916 5 0 1454921573895 10.339 "present" 1449047076073 NA 0.186046511627907 0.401333333333333 831 "165" FALSE "child" "roaduser" TRUE FALSE FALSE FALSE TRUE TRUE 3 2 1
"15" "C" "165_jalankulkijoita_ja_pyorailija.mp4" 18.151916 5 1 1454921573895 2.115 "present" 1449047079850 "occlusion" 0.724681170292573 0.426666666666667 830 "165" FALSE "child" "occlusion" TRUE FALSE FALSE FALSE TRUE TRUE 3 2 1
"15" "C" "165_jalankulkijoita_ja_pyorailija.mp4" 18.151916 5 2 1454921573895 10.95 "notpresent" 1449047086786 "nothing" 0.50112528132033 0.42 832 "165" FALSE "child" "nothing" TRUE TRUE FALSE FALSE FALSE TRUE 3 2 1
"15" "C" "103_jalankulkija_ja_auto.risteys.mp4" 4.806 6 0 1454921598915 3.13 "notpresent" 1448871981808 "occlusion" 0.500375093773443 0.369333333333333 835 "103" FALSE "child" "occlusion" FALSE FALSE FALSE TRUE FALSE TRUE 3 2 1
"15" "C" "103_jalankulkija_ja_auto.risteys.mp4" 4.806 6 1 1454921598915 2.246 "present" 1448871994728 NA 0.693173293323331 0.369333333333333 833 "103" FALSE "child" "roaduser" TRUE FALSE FALSE FALSE TRUE TRUE 3 2 1
"15" "C" "103_jalankulkija_ja_auto.risteys.mp4" 4.806 6 2 1454921598915 2.639 "present" 1448872143386 "nothing" 0.201050262565641 0.413333333333333 834 "103" FALSE "child" "nothing" FALSE FALSE TRUE FALSE FALSE TRUE 3 2 1
"15" "C" "150_kaantyva_auto.mp4" 6 7 0 1454921617603 4.615 "present" 1449044843092 NA 0.757689422355589 0.410666666666667 837 "150" FALSE "child" "roaduser" TRUE FALSE FALSE FALSE TRUE TRUE 3 2 1
"15" "C" "150_kaantyva_auto.mp4" 6 7 1 1454921617603 2.239 "present" 1449044863756 NA 0.372093023255814 0.398666666666667 836 "150" FALSE "child" "roaduser" TRUE FALSE FALSE FALSE TRUE TRUE 3 2 1
"15" "C" "150_kaantyva_auto.mp4" 6 7 2 1454921617603 5.404 "notpresent" 1449044889301 "nothing" 0.17854463615904 0.456 838 "150" FALSE "child" "nothing" TRUE TRUE FALSE FALSE FALSE TRUE 3 2 1
"15" "C" "175_autot_ja_jalankulkijat_X-risteys.mp4" 13.7 8 0 1454921643276 14.839 "present" 1449048138103 NA 0.392456676860347 0.425724637681159 840 "175" FALSE "child" "roaduser" TRUE FALSE FALSE FALSE TRUE TRUE 3 2 1
"15" "C" "175_autot_ja_jalankulkijat_X-risteys.mp4" 13.7 8 1 1454921643276 8.225 "present" 1449048143630 NA 0.5480464625132 0.431519699812383 839 "175" FALSE "child" "roaduser" TRUE FALSE FALSE FALSE TRUE TRUE 3 2 1
"15" "C" "175_autot_ja_jalankulkijat_X-risteys.mp4" 13.7 8 2 1454921643276 15.441 "notpresent" 1449048147558 "nothing" 0.130939809926082 0.649155722326454 841 "175" FALSE "child" "nothing" TRUE TRUE FALSE FALSE FALSE TRUE 3 2 1
"15" "C" "132_leikkipuisto.mp4" 6.27 9 0 1454921670959 3.911 "present" 1448874849779 NA 0.786952089704383 0.519927536231884 842 "132" FALSE "child" "roaduser" TRUE FALSE FALSE FALSE TRUE TRUE 3 1 2
"15" "C" "132_leikkipuisto.mp4" 6.27 9 1 1454921670959 4.799 "notpresent" 1448874853611 "nothing" 0.0607651912978245 0.546666666666667 844 "132" FALSE "child" "nothing" TRUE TRUE FALSE FALSE FALSE TRUE 3 1 2
"15" "C" "132_leikkipuisto.mp4" 6.27 9 2 1454921670959 4.304 "present" 1448874867074 "nothing" 0.483120780195049 0.602666666666667 843 "132" FALSE "child" "nothing" FALSE FALSE TRUE FALSE FALSE TRUE 3 1 2
"15" "C" "169_pyorailija_porttikongi.mp4" 6.006708 10 0 1454921690148 7.514 "notpresent" 1449047587382 NA 0.349587396849212 0.382666666666667 847 "169" FALSE "child" "roaduser" FALSE FALSE FALSE TRUE FALSE TRUE 3 2 1
"15" "C" "169_pyorailija_porttikongi.mp4" 6.006708 10 1 1454921690148 6.285 "present" 1449047592870 "occlusion" 0.68642160540135 0.392 845 "169" FALSE "child" "occlusion" TRUE FALSE FALSE FALSE TRUE TRUE 3 2 1
"15" "C" "169_pyorailija_porttikongi.mp4" 6.006708 10 2 1454921690148 7.047 "present" 1453200850465 "nothing" 0.889908256880734 0.422101449275362 846 "169" FALSE "child" "nothing" FALSE FALSE TRUE FALSE FALSE TRUE 3 2 1
"15" "C" "157_isoroba.mp4" 14.2 11 0 1454921717620 4.067 "present" 1449046194892 NA 0.27231807951988 0.478666666666667 848 "157" FALSE "child" "roaduser" TRUE FALSE FALSE FALSE TRUE TRUE 3 1 2
"15" "C" "157_isoroba.mp4" 14.2 11 1 1454921717620 7.133 "notpresent" 1449046200021 "nothing" 0.482370592648162 0.469333333333333 850 "157" FALSE "child" "nothing" TRUE TRUE FALSE FALSE FALSE TRUE 3 1 2
"15" "C" "157_isoroba.mp4" 14.2 11 2 1454921717620 6.505 "present" 1452591353502 "nothing" 0.0770855332629356 0.425891181988743 849 "157" FALSE "child" "nothing" FALSE FALSE TRUE FALSE FALSE TRUE 3 1 2
"15" "C" "121_kaantyva_auto.mp4" 8.508703 12 0 1454921739477 1.789 "present" 1448545022229 "roaduser" 0.94341675734494 0.524177949709865 851 "121" FALSE "child" "roaduser" TRUE FALSE FALSE FALSE TRUE TRUE 2 1 1
"15" "C" "121_kaantyva_auto.mp4" 8.508703 12 1 1454921739477 3.341 "present" 1448873886354 "nothing" 0.265047518479409 0.410881801125704 852 "121" FALSE "child" "nothing" FALSE FALSE TRUE FALSE FALSE TRUE 2 1 1
"15" "C" "102_bussi.risteys.mp4" 19.6 13 0 1454921768317 1.887 "present" 1453710685880 NA 0.95648912228057 0.406666666666667 853 "102" FALSE "child" "roaduser" TRUE FALSE FALSE FALSE TRUE TRUE 3 1 2
"15" "C" "102_bussi.risteys.mp4" 19.6 13 1 1454921768317 2.7 "notpresent" 1453710693248 "nothing" 0.489872468117029 0.388 854 "102" FALSE "child" "nothing" TRUE TRUE FALSE FALSE FALSE TRUE 3 1 2
"15" "C" "102_bussi.risteys.mp4" 19.6 13 2 1454921768317 2.701 "notpresent" 1453710704040 "nothing" 0.132033008252063 0.36 855 "102" FALSE "child" "nothing" TRUE TRUE FALSE FALSE FALSE TRUE 3 1 2
"15" "C" "153_pasila.mp4" 24.192625 14 0 1454921800755 5.051 "present" 1448871088092 NA 0.391763463569166 0.439024390243902 857 "153" FALSE "child" "roaduser" TRUE FALSE FALSE FALSE TRUE TRUE 3 2 1
"15" "C" "153_pasila.mp4" 24.192625 14 1 1454921800755 4.614 "present" 1448871172219 "occlusion" 0.568109820485744 0.425891181988743 856 "153" FALSE "child" "occlusion" TRUE FALSE FALSE FALSE TRUE TRUE 3 2 1
"15" "C" "153_pasila.mp4" 24.192625 14 2 1454921800755 5.629 "notpresent" 1449045461703 "nothing" 0.0781414994720169 0.397748592870544 858 "153" FALSE "child" "nothing" TRUE TRUE FALSE FALSE FALSE TRUE 3 2 1
"15" "C" "170_pyorailijat.mp4" 7.275145 15 0 1454921821213 1.746 "present" 1449047708159 NA 0.396099024756189 0.430666666666667 859 "170" FALSE "child" "roaduser" TRUE FALSE FALSE FALSE TRUE TRUE 2 1 1
"15" "C" "170_pyorailijat.mp4" 7.275145 15 1 1454921821213 2.139 "present" 1449047712511 "nothing" 0.842460615153788 0.493333333333333 860 "170" FALSE "child" "nothing" FALSE FALSE TRUE FALSE FALSE TRUE 2 1 1
"15" "C" "506_oik.kaant.auto.mp4" 16.2 16 0 1454922050870 4.288 "present" 1449048634590 NA 0.403600900225056 0.405333333333333 862 "506" FALSE "child" "roaduser" TRUE FALSE FALSE FALSE TRUE TRUE 3 2 1
"15" "C" "506_oik.kaant.auto.mp4" 16.2 16 1 1454922050870 3.064 "present" 1449048638014 "occlusion" 0.600900225056264 0.361333333333333 861 "506" FALSE "child" "occlusion" TRUE FALSE FALSE FALSE TRUE TRUE 3 2 1
"15" "C" "506_oik.kaant.auto.mp4" 16.2 16 2 1454922050870 4.946 "notpresent" 1449048644054 "nothing" 0.214553638409602 0.501333333333333 863 "506" FALSE "child" "nothing" TRUE TRUE FALSE FALSE FALSE TRUE 3 2 1
"15" "C" "104_Jalankulkijat.Potkulautailija.mp4" 14.681442 17 0 1454922077338 2.575 "present" 1448530068382 NA 0.595317725752508 0.43452380952381 865 "104" FALSE "child" "roaduser" TRUE FALSE FALSE FALSE TRUE TRUE 3 2 1
"15" "C" "104_Jalankulkijat.Potkulautailija.mp4" 14.681442 17 1 1454922077338 3.406 "present" 1448530125249 "roaduser" 0.302006335797254 0.405253283302064 866 "104" FALSE "child" "roaduser" TRUE FALSE FALSE FALSE TRUE TRUE 3 2 1
"15" "C" "104_Jalankulkijat.Potkulautailija.mp4" 14.681442 17 2 1454922077338 1.759 "present" 1448872304771 "nothing" 0.809378185524975 0.550724637681159 864 "104" FALSE "child" "nothing" FALSE FALSE TRUE FALSE FALSE TRUE 3 2 1
"15" "C" "140_suojatieneteen_pysahtynyt_kuormaauto.mp4" 17.917911 18 0 1454922105976 2.416 "present" 1448875680592 NA 0.141035258814704 0.457333333333333 867 "140" FALSE "child" "roaduser" TRUE FALSE FALSE FALSE TRUE TRUE 3 1 2
"15" "C" "140_suojatieneteen_pysahtynyt_kuormaauto.mp4" 17.917911 18 1 1454922105976 5.137 "present" 1448875683768 "nothing" 0.417854463615904 0.438666666666667 868 "140" FALSE "child" "nothing" FALSE FALSE TRUE FALSE FALSE TRUE 3 1 2
"15" "C" "140_suojatieneteen_pysahtynyt_kuormaauto.mp4" 17.917911 18 2 1454922105976 5.65 "present" 1448875692307 "nothing" 0.790697674418605 0.521333333333333 869 "140" FALSE "child" "nothing" FALSE FALSE TRUE FALSE FALSE TRUE 3 1 2
"15" "C" "130_lapset.mp4" 15.2 19 0 1454922132218 2.312 "present" 1448838689194 NA 0.363914373088685 0.478260869565217 871 "130" FALSE "child" "roaduser" TRUE FALSE FALSE FALSE TRUE TRUE 2 2 0
"15" "C" "130_lapset.mp4" 15.2 19 1 1454922132218 1.802 "present" 1448874755810 NA 0.761440360090022 0.489333333333333 870 "130" FALSE "child" "roaduser" TRUE FALSE FALSE FALSE TRUE TRUE 2 2 0
"15" "C" "136_pasilanasema.mp4" 11.21175 20 0 1454922153494 1.604 "present" 1448875214922 "roaduser_car" 0.558139534883721 0.426666666666667 872 "136" FALSE "child" "roaduser" TRUE FALSE FALSE FALSE TRUE TRUE 2 1 1
"15" "C" "136_pasilanasema.mp4" 11.21175 20 1 1454922153494 1.942 "present" 1448875220361 "nothing" 0.304576144036009 0.408 873 "136" FALSE "child" "nothing" FALSE FALSE TRUE FALSE FALSE TRUE 2 1 1
"15" "C" "168_PT.vas.Vas.kaantyvat_autot(I)_ja_oikealta_suoraan_auto.mp4" 14.382416 21 0 1454922174680 1.809 "present" 1449047461669 "occlusion" 0.591341077085533 0.420262664165103 874 "168" FALSE "child" "occlusion" TRUE FALSE FALSE FALSE TRUE TRUE 2 1 1
"15" "C" "168_PT.vas.Vas.kaantyvat_autot(I)_ja_oikealta_suoraan_auto.mp4" 14.382416 21 1 1454922174680 3.923 "notpresent" 1449047466429 "nothing" 0.151003167898627 0.422138836772983 875 "168" FALSE "child" "nothing" TRUE TRUE FALSE FALSE FALSE TRUE 2 1 1
"15" "C" "143_hameentie.mp4" 12.5 22 0 1454922195746 2.84 "notpresent" 1448875899919 NA 0.350580781414995 0.371482176360225 877 "143" FALSE "child" "roaduser" FALSE FALSE FALSE TRUE FALSE TRUE 2 2 0
"15" "C" "143_hameentie.mp4" 12.5 22 1 1454922195746 1.796 "present" 1448875904919 "occlusion" 0.582893347412883 0.392120075046904 876 "143" FALSE "child" "occlusion" TRUE FALSE FALSE FALSE TRUE TRUE 2 2 0
"15" "C" "146_itapasila3.mp4" 8.641976 23 0 1454922212822 2.051 "present" 1448876058590 "roaduser_car" 0.294073518379595 0.382666666666667 879 "146" FALSE "child" "roaduser" TRUE FALSE FALSE FALSE TRUE TRUE 2 1 1
"15" "C" "146_itapasila3.mp4" 8.641976 23 1 1454922212822 1.603 "present" 1448876063174 "nothing" 0.708460754332314 0.436594202898551 878 "146" FALSE "child" "nothing" FALSE FALSE TRUE FALSE FALSE TRUE 2 1 1
"15" "C" "124_alppila_jalankulkija_pyoratie.mp4" 5.739124 24 0 1454922226141 1.728 "present" 1448874316889 "roaduser" 0.379154078549849 0.420134228187919 880 "124" FALSE "child" "roaduser" TRUE FALSE FALSE FALSE TRUE TRUE 2 1 1
"15" "C" "124_alppila_jalankulkija_pyoratie.mp4" 5.739124 24 1 1454922226141 2.257 "notpresent" 1448874384338 "nothing" 0.625377643504532 0.551677852348993 881 "124" FALSE "child" "nothing" TRUE TRUE FALSE FALSE FALSE TRUE 2 1 1
"15" "C" "173_vastaantulijat.mp4" 10.2 25 0 1454922243658 2.501 "present" 1449047988399 NA 0.452599388379205 0.423913043478261 882 "173" FALSE "child" "roaduser" TRUE FALSE FALSE FALSE TRUE TRUE 3 2 1
"15" "C" "173_vastaantulijat.mp4" 10.2 25 1 1454922243658 2.838 "present" 1449047992487 NA 0.291446673706441 0.410881801125704 883 "173" FALSE "child" "roaduser" TRUE FALSE FALSE FALSE TRUE TRUE 3 2 1
"15" "C" "173_vastaantulijat.mp4" 10.2 25 2 1454922243658 3.381 "notpresent" 1449047995728 "nothing" 0.664202745512144 0.422138836772983 884 "173" FALSE "child" "nothing" TRUE TRUE FALSE FALSE FALSE TRUE 3 2 1
"15" "C" "509_tilataksi_oikealle_eteen.mp4" 8.409 26 0 1454922265695 1.615 "present" 1449048777797 NA 0.177044261065266 0.421333333333333 885 "509" FALSE "child" "roaduser" TRUE FALSE FALSE FALSE TRUE TRUE 3 1 2
"15" "C" "509_tilataksi_oikealle_eteen.mp4" 8.409 26 1 1454922265695 3.041 "notpresent" 1449048782765 "nothing" 0.782445611402851 0.624 887 "509" FALSE "child" "nothing" TRUE TRUE FALSE FALSE FALSE TRUE 3 1 2
"15" "C" "509_tilataksi_oikealle_eteen.mp4" 8.409 26 2 1454922265695 2.579 "present" 1449048791933 "nothing" 0.515378844711178 0.438666666666667 886 "509" FALSE "child" "nothing" FALSE FALSE TRUE FALSE FALSE TRUE 3 1 2
"15" "C" "120_jalankulkijalapset.mp4" 14.781759 27 0 1454922290671 1.733 "present" 1448873776702 "roaduser" 0.44350580781415 0.367729831144465 888 "120" FALSE "child" "roaduser" TRUE FALSE FALSE FALSE TRUE TRUE 2 1 1
"15" "C" "120_jalankulkijalapset.mp4" 14.781759 27 1 1454922290671 2.114 "present" 1448873802666 "nothing" 0.695881731784583 0.519699812382739 889 "120" FALSE "child" "nothing" FALSE FALSE TRUE FALSE FALSE TRUE 2 1 1
"15" "C" "135_paaskylanrinne.NE.mp4" 6.906978 28 0 1454922303667 4.097 "notpresent" 1448875032826 "occlusion" 0.672918229557389 0.390666666666667 892 "135" FALSE "child" "occlusion" FALSE FALSE FALSE TRUE FALSE TRUE 3 2 1
"15" "C" "135_paaskylanrinne.NE.mp4" 6.906978 28 1 1454922303667 3.409 "present" 1448875038866 "occlusion" 0.471867966991748 0.402666666666667 891 "135" FALSE "child" "occlusion" TRUE FALSE FALSE FALSE TRUE TRUE 3 2 1
"15" "C" "135_paaskylanrinne.NE.mp4" 6.906978 28 2 1454922303667 2.961 "present" 1448875043970 "nothing" 0.0817704426106527 0.541333333333333 890 "135" FALSE "child" "nothing" FALSE FALSE TRUE FALSE FALSE TRUE 3 2 1
"15" "C" "163_jalankulkijat_suojatie.mp4" 6.540458 29 0 1454922320028 2.918 "present" 1452591691559 NA 0.563885955649419 0.354596622889306 894 "163" FALSE "child" "roaduser" TRUE FALSE FALSE FALSE TRUE TRUE 3 2 1
"15" "C" "163_jalankulkijat_suojatie.mp4" 6.540458 29 1 1454922320028 1.831 "present" 1452591701016 "occlusion" 0.72544878563886 0.322701688555347 893 "163" FALSE "child" "occlusion" TRUE FALSE FALSE FALSE TRUE TRUE 3 2 1
"15" "C" "163_jalankulkijat_suojatie.mp4" 6.540458 29 2 1454922320028 3.502 "notpresent" 1452591715519 "nothing" 0.234424498416051 0.369606003752345 895 "163" FALSE "child" "nothing" TRUE TRUE FALSE FALSE FALSE TRUE 3 2 1
"16" "C" "163_jalankulkijat_suojatie.mp4" 6.540458 0 0 1454923462041 3.263 "present" 1452591691559 NA 0.563885955649419 0.354596622889306 904 "163" FALSE "child" "roaduser" TRUE FALSE FALSE FALSE TRUE TRUE 3 2 1
"16" "C" "163_jalankulkijat_suojatie.mp4" 6.540458 0 1 1454923462041 4.733 "notpresent" 1452591701016 "occlusion" 0.72544878563886 0.322701688555347 905 "163" FALSE "child" "occlusion" FALSE FALSE FALSE TRUE FALSE TRUE 3 2 1
"16" "C" "163_jalankulkijat_suojatie.mp4" 6.540458 0 2 1454923462041 4.734 "notpresent" 1452591715519 "nothing" 0.234424498416051 0.369606003752345 906 "163" FALSE "child" "nothing" TRUE TRUE FALSE FALSE FALSE TRUE 3 2 1
"16" "C" "117_suojatie.mp4" 7.173833 1 0 1454923482148 2.416 "present" 1448873422279 NA 0.396099024756189 0.378666666666667 907 "117" FALSE "child" "roaduser" TRUE FALSE FALSE FALSE TRUE TRUE 3 2 1
"16" "C" "117_suojatie.mp4" 7.173833 1 1 1454923482148 4.691 "notpresent" 1448873429615 "roaduser" 0.697993664202746 0.397748592870544 909 "117" FALSE "child" "roaduser" FALSE FALSE FALSE TRUE FALSE TRUE 3 2 1
"16" "C" "117_suojatie.mp4" 7.173833 1 2 1454923482148 3.817 "present" 1453200295345 "nothing" 0.240570846075433 0.364130434782609 908 "117" FALSE "child" "nothing" FALSE FALSE TRUE FALSE FALSE TRUE 3 2 1
"16" "C" "102_bussi.risteys.mp4" 19.6 2 0 1454923514837 2.406 "present" 1453710685880 NA 0.95648912228057 0.406666666666667 910 "102" FALSE "child" "roaduser" TRUE FALSE FALSE FALSE TRUE TRUE 3 1 2
"16" "C" "102_bussi.risteys.mp4" 19.6 2 1 1454923514837 5.541 "notpresent" 1453710693248 "nothing" 0.489872468117029 0.388 912 "102" FALSE "child" "nothing" TRUE TRUE FALSE FALSE FALSE TRUE 3 1 2
"16" "C" "102_bussi.risteys.mp4" 19.6 2 2 1454923514837 4.672 "present" 1453710704040 "nothing" 0.132033008252063 0.36 911 "102" FALSE "child" "nothing" FALSE FALSE TRUE FALSE FALSE TRUE 3 1 2
"16" "C" "158_jalankulkija_ja_suojatie.mp4" 8.942644 3 0 1454923534582 3.974 "notpresent" 1449046381140 "occlusion" 0.536430834213305 0.347091932457786 915 "158" FALSE "child" "occlusion" FALSE FALSE FALSE TRUE FALSE TRUE 3 2 1
"16" "C" "158_jalankulkija_ja_suojatie.mp4" 8.942644 3 1 1454923534582 1.97 "present" 1449046387684 "nothing" 0.114778694673668 0.341333333333333 913 "158" FALSE "child" "nothing" FALSE FALSE TRUE FALSE FALSE TRUE 3 2 1
"16" "C" "158_jalankulkija_ja_suojatie.mp4" 8.942644 3 2 1454923534582 2.781 "present" 1449046420155 NA 0.351636747624076 0.328330206378987 914 "158" FALSE "child" "roaduser" TRUE FALSE FALSE FALSE TRUE TRUE 3 2 1
"16" "C" "165_jalankulkijoita_ja_pyorailija.mp4" 18.151916 4 0 1454923563036 1.632 "present" 1449047076073 NA 0.186046511627907 0.401333333333333 916 "165" FALSE "child" "roaduser" TRUE FALSE FALSE FALSE TRUE TRUE 3 2 1
"16" "C" "165_jalankulkijoita_ja_pyorailija.mp4" 18.151916 4 1 1454923563036 2.462 "present" 1449047079850 "occlusion" 0.724681170292573 0.426666666666667 917 "165" FALSE "child" "occlusion" TRUE FALSE FALSE FALSE TRUE TRUE 3 2 1
"16" "C" "165_jalankulkijoita_ja_pyorailija.mp4" 18.151916 4 2 1454923563036 3.316 "notpresent" 1449047086786 "nothing" 0.50112528132033 0.42 918 "165" FALSE "child" "nothing" TRUE TRUE FALSE FALSE FALSE TRUE 3 2 1
"16" "C" "135_paaskylanrinne.NE.mp4" 6.906978 5 0 1454923577461 4.742 "notpresent" 1448875032826 "occlusion" 0.672918229557389 0.390666666666667 922 "135" FALSE "child" "occlusion" FALSE FALSE FALSE TRUE FALSE TRUE 3 2 1
"16" "C" "135_paaskylanrinne.NE.mp4" 6.906978 5 1 1454923577461 3.845 "present" 1448875038866 "occlusion" 0.471867966991748 0.402666666666667 921 "135" FALSE "child" "occlusion" TRUE FALSE FALSE FALSE TRUE TRUE 3 2 1
"16" "C" "135_paaskylanrinne.NE.mp4" 6.906978 5 2 1454923577461 4.743 "notpresent" 1448875043970 "nothing" 0.0817704426106527 0.541333333333333 923 "135" FALSE "child" "nothing" TRUE TRUE FALSE FALSE FALSE TRUE 3 2 1
"16" "C" "123_tolpat_jalankulkija.NE.mp4" 18.1 6 0 1454923603782 1.819 "present" 1448873983081 "occlusion" 0.424057084607543 0.371376811594203 924 "123" FALSE "child" "occlusion" TRUE FALSE FALSE FALSE TRUE TRUE 2 1 1
"16" "C" "123_tolpat_jalankulkija.NE.mp4" 18.1 6 1 1454923603782 3.201 "present" 1448873989585 "nothing" 0.180428134556575 0.34963768115942 925 "123" FALSE "child" "nothing" FALSE FALSE TRUE FALSE FALSE TRUE 2 1 1
"16" "C" "143_hameentie.mp4" 12.5 7 0 1454923624033 3.523 "present" 1448875899919 NA 0.350580781414995 0.371482176360225 926 "143" FALSE "child" "roaduser" TRUE FALSE FALSE FALSE TRUE TRUE 2 2 0
"16" "C" "143_hameentie.mp4" 12.5 7 1 1454923624033 4.207 "notpresent" 1448875904919 "occlusion" 0.582893347412883 0.392120075046904 927 "143" FALSE "child" "occlusion" FALSE FALSE FALSE TRUE FALSE TRUE 2 2 0
"16" "C" "146_itapasila3.mp4" 8.641976 8 0 1454923639982 3.494 "present" 1448876058590 "roaduser_car" 0.294073518379595 0.382666666666667 929 "146" FALSE "child" "roaduser" TRUE FALSE FALSE FALSE TRUE TRUE 2 1 1
"16" "C" "146_itapasila3.mp4" 8.641976 8 1 1454923639982 2.983 "present" 1448876063174 "nothing" 0.708460754332314 0.436594202898551 928 "146" FALSE "child" "nothing" FALSE FALSE TRUE FALSE FALSE TRUE 2 1 1
"16" "C" "124_alppila_jalankulkija_pyoratie.mp4" 5.739124 9 0 1454923653442 1.511 "present" 1448874316889 "roaduser" 0.379154078549849 0.420134228187919 930 "124" FALSE "child" "roaduser" TRUE FALSE FALSE FALSE TRUE TRUE 2 1 1
"16" "C" "124_alppila_jalankulkija_pyoratie.mp4" 5.739124 9 1 1454923653442 2.183 "notpresent" 1448874384338 "nothing" 0.625377643504532 0.551677852348993 931 "124" FALSE "child" "nothing" TRUE TRUE FALSE FALSE FALSE TRUE 2 1 1
"16" "C" "130_lapset.mp4" 15.2 10 0 1454923673852 1.552 "present" 1448838689194 NA 0.363914373088685 0.478260869565217 932 "130" FALSE "child" "roaduser" TRUE FALSE FALSE FALSE TRUE TRUE 2 2 0
"16" "C" "130_lapset.mp4" 15.2 10 1 1454923673852 2.154 "present" 1448874755810 NA 0.761440360090022 0.489333333333333 933 "130" FALSE "child" "roaduser" TRUE FALSE FALSE FALSE TRUE TRUE 2 2 0
"16" "C" "157_isoroba.mp4" 14.2 11 0 1454923694394 3.053 "present" 1449046194892 NA 0.27231807951988 0.478666666666667 934 "157" FALSE "child" "roaduser" TRUE FALSE FALSE FALSE TRUE TRUE 3 1 2
"16" "C" "157_isoroba.mp4" 14.2 11 1 1454923694394 3.79 "notpresent" 1449046200021 "nothing" 0.482370592648162 0.469333333333333 935 "157" FALSE "child" "nothing" TRUE TRUE FALSE FALSE FALSE TRUE 3 1 2
"16" "C" "157_isoroba.mp4" 14.2 11 2 1454923694394 3.792 "notpresent" 1452591353502 "nothing" 0.0770855332629356 0.425891181988743 936 "157" FALSE "child" "nothing" TRUE TRUE FALSE FALSE FALSE TRUE 3 1 2
"16" "C" "168_PT.vas.Vas.kaantyvat_autot(I)_ja_oikealta_suoraan_auto.mp4" 14.382416 12 0 1454923716185 1.904 "present" 1449047461669 "occlusion" 0.591341077085533 0.420262664165103 937 "168" FALSE "child" "occlusion" TRUE FALSE FALSE FALSE TRUE TRUE 2 1 1
"16" "C" "168_PT.vas.Vas.kaantyvat_autot(I)_ja_oikealta_suoraan_auto.mp4" 14.382416 12 1 1454923716185 2.488 "notpresent" 1449047466429 "nothing" 0.151003167898627 0.422138836772983 938 "168" FALSE "child" "nothing" TRUE TRUE FALSE FALSE FALSE TRUE 2 1 1
"16" "C" "150_kaantyva_auto.mp4" 6 13 0 1454923727538 2.809 "notpresent" 1449044843092 NA 0.757689422355589 0.410666666666667 940 "150" FALSE "child" "roaduser" FALSE FALSE FALSE TRUE FALSE TRUE 3 2 1
"16" "C" "150_kaantyva_auto.mp4" 6 13 1 1454923727538 2.243 "present" 1449044863756 NA 0.372093023255814 0.398666666666667 939 "150" FALSE "child" "roaduser" TRUE FALSE FALSE FALSE TRUE TRUE 3 2 1
"16" "C" "150_kaantyva_auto.mp4" 6 13 2 1454923727538 2.811 "notpresent" 1449044889301 "nothing" 0.17854463615904 0.456 941 "150" FALSE "child" "nothing" TRUE TRUE FALSE FALSE FALSE TRUE 3 2 1
"16" "C" "125_hameentie2.mp4" 5.807269 14 0 1454923739424 1.332 "present" 1452677862343 NA 0.550158394931362 0.393996247654784 942 "125" FALSE "child" "roaduser" TRUE FALSE FALSE FALSE TRUE TRUE 2 1 1
"16" "C" "125_hameentie2.mp4" 5.807269 14 1 1454923739424 2.103 "notpresent" 1452677892590 "nothing" 0.143611404435058 0.384615384615385 943 "125" FALSE "child" "nothing" TRUE TRUE FALSE FALSE FALSE TRUE 2 1 1
"16" "C" "140_suojatieneteen_pysahtynyt_kuormaauto.mp4" 17.917911 15 0 1454923761545 1.486 "present" 1448875680592 NA 0.141035258814704 0.457333333333333 944 "140" FALSE "child" "roaduser" TRUE FALSE FALSE FALSE TRUE TRUE 3 1 2
"16" "C" "140_suojatieneteen_pysahtynyt_kuormaauto.mp4" 17.917911 15 1 1454923761545 2.845 "notpresent" 1448875683768 "nothing" 0.417854463615904 0.438666666666667 945 "140" FALSE "child" "nothing" TRUE TRUE FALSE FALSE FALSE TRUE 3 1 2
"16" "C" "140_suojatieneteen_pysahtynyt_kuormaauto.mp4" 17.917911 15 2 1454923761545 2.846 "notpresent" 1448875692307 "nothing" 0.790697674418605 0.521333333333333 946 "140" FALSE "child" "nothing" TRUE TRUE FALSE FALSE FALSE TRUE 3 1 2
"16" "C" "170_pyorailijat.mp4" 7.275145 16 0 1454923793719 1.537 "present" 1449047708159 NA 0.396099024756189 0.430666666666667 947 "170" FALSE "child" "roaduser" TRUE FALSE FALSE FALSE TRUE TRUE 2 1 1
"16" "C" "170_pyorailijat.mp4" 7.275145 16 1 1454923793719 3.662 "present" 1449047712511 "nothing" 0.842460615153788 0.493333333333333 948 "170" FALSE "child" "nothing" FALSE FALSE TRUE FALSE FALSE TRUE 2 1 1
"16" "C" "153_pasila.mp4" 24.192625 17 0 1454923825141 1.707 "present" 1448871088092 NA 0.391763463569166 0.439024390243902 949 "153" FALSE "child" "roaduser" TRUE FALSE FALSE FALSE TRUE TRUE 3 2 1
"16" "C" "153_pasila.mp4" 24.192625 17 1 1454923825141 2.416 "notpresent" 1448871172219 "occlusion" 0.568109820485744 0.425891181988743 950 "153" FALSE "child" "occlusion" FALSE FALSE FALSE TRUE FALSE TRUE 3 2 1
"16" "C" "153_pasila.mp4" 24.192625 17 2 1454923825141 2.417 "notpresent" 1449045461703 "nothing" 0.0781414994720169 0.397748592870544 951 "153" FALSE "child" "nothing" TRUE TRUE FALSE FALSE FALSE TRUE 3 2 1
"16" "C" "175_autot_ja_jalankulkijat_X-risteys.mp4" 13.7 18 0 1454923844336 2.479 "present" 1449048138103 NA 0.392456676860347 0.425724637681159 953 "175" FALSE "child" "roaduser" TRUE FALSE FALSE FALSE TRUE TRUE 3 2 1
"16" "C" "175_autot_ja_jalankulkijat_X-risteys.mp4" 13.7 18 1 1454923844336 1.735 "present" 1449048143630 NA 0.5480464625132 0.431519699812383 952 "175" FALSE "child" "roaduser" TRUE FALSE FALSE FALSE TRUE TRUE 3 2 1
"16" "C" "175_autot_ja_jalankulkijat_X-risteys.mp4" 13.7 18 2 1454923844336 3.077 "notpresent" 1449048147558 "nothing" 0.130939809926082 0.649155722326454 954 "175" FALSE "child" "nothing" TRUE TRUE FALSE FALSE FALSE TRUE 3 2 1
"16" "C" "103_jalankulkija_ja_auto.risteys.mp4" 4.806 19 0 1454923854734 2.766 "present" 1448871981808 "occlusion" 0.500375093773443 0.369333333333333 955 "103" FALSE "child" "occlusion" TRUE FALSE FALSE FALSE TRUE TRUE 3 2 1
"16" "C" "103_jalankulkija_ja_auto.risteys.mp4" 4.806 19 1 1454923854734 3.061 "present" 1448871994728 NA 0.693173293323331 0.369333333333333 956 "103" FALSE "child" "roaduser" TRUE FALSE FALSE FALSE TRUE TRUE 3 2 1
"16" "C" "103_jalankulkija_ja_auto.risteys.mp4" 4.806 19 2 1454923854734 3.765 "notpresent" 1448872143386 "nothing" 0.201050262565641 0.413333333333333 957 "103" FALSE "child" "nothing" TRUE TRUE FALSE FALSE FALSE TRUE 3 2 1
"16" "C" "169_pyorailija_porttikongi.mp4" 6.006708 20 0 1454923867071 2.067 "present" 1449047587382 NA 0.349587396849212 0.382666666666667 958 "169" FALSE "child" "roaduser" TRUE FALSE FALSE FALSE TRUE TRUE 3 2 1
"16" "C" "169_pyorailija_porttikongi.mp4" 6.006708 20 1 1454923867071 3.001 "present" 1449047592870 "occlusion" 0.68642160540135 0.392 959 "169" FALSE "child" "occlusion" TRUE FALSE FALSE FALSE TRUE TRUE 3 2 1
"16" "C" "169_pyorailija_porttikongi.mp4" 6.006708 20 2 1454923867071 3.742 "notpresent" 1453200850465 "nothing" 0.889908256880734 0.422101449275362 960 "169" FALSE "child" "nothing" TRUE TRUE FALSE FALSE FALSE TRUE 3 2 1
"16" "C" "120_jalankulkijalapset.mp4" 14.781759 21 0 1454923888441 1.905 "present" 1448873776702 "roaduser" 0.44350580781415 0.367729831144465 961 "120" FALSE "child" "roaduser" TRUE FALSE FALSE FALSE TRUE TRUE 2 1 1
"16" "C" "120_jalankulkijalapset.mp4" 14.781759 21 1 1454923888441 2.666 "notpresent" 1448873802666 "nothing" 0.695881731784583 0.519699812382739 962 "120" FALSE "child" "nothing" TRUE TRUE FALSE FALSE FALSE TRUE 2 1 1
"16" "C" "171_pyorailija_tienyli.mp4" 11.979375 22 0 1454923905329 2.2 "present" 1449047879975 "roaduser" 0.0645161290322581 0.457333333333333 963 "171" FALSE "child" "roaduser" TRUE FALSE FALSE FALSE TRUE TRUE 3 1 2
"16" "C" "171_pyorailija_tienyli.mp4" 11.979375 22 1 1454923905329 3.107 "notpresent" 1449047900110 "nothing" 0.466737064413939 0.422138836772983 964 "171" FALSE "child" "nothing" TRUE TRUE FALSE FALSE FALSE TRUE 3 1 2
"16" "C" "171_pyorailija_tienyli.mp4" 11.979375 22 2 1454923905329 3.108 "notpresent" 1449047904718 "nothing" 0.837381203801478 0.425891181988743 965 "171" FALSE "child" "nothing" TRUE TRUE FALSE FALSE FALSE TRUE 3 1 2
"16" "C" "173_vastaantulijat.mp4" 10.2 23 0 1454923921342 1.958 "present" 1449047988399 NA 0.452599388379205 0.423913043478261 966 "173" FALSE "child" "roaduser" TRUE FALSE FALSE FALSE TRUE TRUE 3 2 1
"16" "C" "173_vastaantulijat.mp4" 10.2 23 1 1454923921342 2.855 "present" 1449047992487 NA 0.291446673706441 0.410881801125704 967 "173" FALSE "child" "roaduser" TRUE FALSE FALSE FALSE TRUE TRUE 3 2 1
"16" "C" "173_vastaantulijat.mp4" 10.2 23 2 1454923921342 3.514 "notpresent" 1449047995728 "nothing" 0.664202745512144 0.422138836772983 968 "173" FALSE "child" "nothing" TRUE TRUE FALSE FALSE FALSE TRUE 3 2 1
"16" "C" "104_Jalankulkijat.Potkulautailija.mp4" 14.681442 24 0 1454923941887 3.628 "present" 1448530068382 NA 0.595317725752508 0.43452380952381 970 "104" FALSE "child" "roaduser" TRUE FALSE FALSE FALSE TRUE TRUE 3 2 1
"16" "C" "104_Jalankulkijat.Potkulautailija.mp4" 14.681442 24 1 1454923941887 2.681 "present" 1448530125249 "roaduser" 0.302006335797254 0.405253283302064 969 "104" FALSE "child" "roaduser" TRUE FALSE FALSE FALSE TRUE TRUE 3 2 1
"16" "C" "104_Jalankulkijat.Potkulautailija.mp4" 14.681442 24 2 1454923941887 4.311 "notpresent" 1448872304771 "nothing" 0.809378185524975 0.550724637681159 971 "104" FALSE "child" "nothing" TRUE TRUE FALSE FALSE FALSE TRUE 3 2 1
"16" "C" "506_oik.kaant.auto.mp4" 16.2 25 0 1454923965427 1.496 "present" 1449048634590 NA 0.403600900225056 0.405333333333333 972 "506" FALSE "child" "roaduser" TRUE FALSE FALSE FALSE TRUE TRUE 3 2 1
"16" "C" "506_oik.kaant.auto.mp4" 16.2 25 1 1454923965427 1.866 "present" 1449048638014 "occlusion" 0.600900225056264 0.361333333333333 973 "506" FALSE "child" "occlusion" TRUE FALSE FALSE FALSE TRUE TRUE 3 2 1
"16" "C" "506_oik.kaant.auto.mp4" 16.2 25 2 1454923965427 2.622 "notpresent" 1449048644054 "nothing" 0.214553638409602 0.501333333333333 974 "506" FALSE "child" "nothing" TRUE TRUE FALSE FALSE FALSE TRUE 3 2 1
"16" "C" "121_kaantyva_auto.mp4" 8.508703 26 0 1454923978550 1.621 "present" 1448545022229 "roaduser" 0.94341675734494 0.524177949709865 975 "121" FALSE "child" "roaduser" TRUE FALSE FALSE FALSE TRUE TRUE 2 1 1
"16" "C" "121_kaantyva_auto.mp4" 8.508703 26 1 1454923978550 2.408 "notpresent" 1448873886354 "nothing" 0.265047518479409 0.410881801125704 976 "121" FALSE "child" "nothing" TRUE TRUE FALSE FALSE FALSE TRUE 2 1 1
"16" "C" "132_leikkipuisto.mp4" 6.27 27 0 1454923989496 1.436 "present" 1448874849779 NA 0.786952089704383 0.519927536231884 977 "132" FALSE "child" "roaduser" TRUE FALSE FALSE FALSE TRUE TRUE 3 1 2
"16" "C" "132_leikkipuisto.mp4" 6.27 27 1 1454923989496 2.04 "notpresent" 1448874853611 "nothing" 0.0607651912978245 0.546666666666667 978 "132" FALSE "child" "nothing" TRUE TRUE FALSE FALSE FALSE TRUE 3 1 2
"16" "C" "132_leikkipuisto.mp4" 6.27 27 2 1454923989496 2.041 "notpresent" 1448874867074 "nothing" 0.483120780195049 0.602666666666667 979 "132" FALSE "child" "nothing" TRUE TRUE FALSE FALSE FALSE TRUE 3 1 2
"16" "C" "136_pasilanasema.mp4" 11.21175 28 0 1454924005265 1.456 "present" 1448875214922 "roaduser_car" 0.558139534883721 0.426666666666667 980 "136" FALSE "child" "roaduser" TRUE FALSE FALSE FALSE TRUE TRUE 2 1 1
"16" "C" "136_pasilanasema.mp4" 11.21175 28 1 1454924005265 3.478 "notpresent" 1448875220361 "nothing" 0.304576144036009 0.408 981 "136" FALSE "child" "nothing" TRUE TRUE FALSE FALSE FALSE TRUE 2 1 1
"16" "C" "509_tilataksi_oikealle_eteen.mp4" 8.409 29 0 1454924018934 1.416 "present" 1449048777797 NA 0.177044261065266 0.421333333333333 982 "509" FALSE "child" "roaduser" TRUE FALSE FALSE FALSE TRUE TRUE 3 1 2
"16" "C" "509_tilataksi_oikealle_eteen.mp4" 8.409 29 1 1454924018934 2.547 "notpresent" 1449048782765 "nothing" 0.782445611402851 0.624 983 "509" FALSE "child" "nothing" TRUE TRUE FALSE FALSE FALSE TRUE 3 1 2
"16" "C" "509_tilataksi_oikealle_eteen.mp4" 8.409 29 2 1454924018934 2.548 "notpresent" 1449048791933 "nothing" 0.515378844711178 0.438666666666667 984 "509" FALSE "child" "nothing" TRUE TRUE FALSE FALSE FALSE TRUE 3 1 2
"17" "C" "120_jalankulkijalapset.mp4" 14.781759 0 0 1454928331749 2.407 "present" 1448873776702 "roaduser" 0.44350580781415 0.367729831144465 993 "120" FALSE "child" "roaduser" TRUE FALSE FALSE FALSE TRUE TRUE 2 1 1
"17" "C" "120_jalankulkijalapset.mp4" 14.781759 0 1 1454928331749 3.028 "present" 1448873802666 "nothing" 0.695881731784583 0.519699812382739 994 "120" FALSE "child" "nothing" FALSE FALSE TRUE FALSE FALSE TRUE 2 1 1
"17" "C" "140_suojatieneteen_pysahtynyt_kuormaauto.mp4" 17.917911 1 0 1454928360637 7.31 "present" 1448875680592 NA 0.141035258814704 0.457333333333333 996 "140" FALSE "child" "roaduser" TRUE FALSE FALSE FALSE TRUE TRUE 3 1 2
"17" "C" "140_suojatieneteen_pysahtynyt_kuormaauto.mp4" 17.917911 1 1 1454928360637 5.633 "present" 1448875683768 "nothing" 0.417854463615904 0.438666666666667 995 "140" FALSE "child" "nothing" FALSE FALSE TRUE FALSE FALSE TRUE 3 1 2
"17" "C" "140_suojatieneteen_pysahtynyt_kuormaauto.mp4" 17.917911 1 2 1454928360637 8.244 "notpresent" 1448875692307 "nothing" 0.790697674418605 0.521333333333333 997 "140" FALSE "child" "nothing" TRUE TRUE FALSE FALSE FALSE TRUE 3 1 2
"17" "C" "146_itapasila3.mp4" 8.641976 2 0 1454928385281 2.196 "present" 1448876058590 "roaduser_car" 0.294073518379595 0.382666666666667 998 "146" FALSE "child" "roaduser" TRUE FALSE FALSE FALSE TRUE TRUE 2 1 1
"17" "C" "146_itapasila3.mp4" 8.641976 2 1 1454928385281 2.978 "notpresent" 1448876063174 "nothing" 0.708460754332314 0.436594202898551 999 "146" FALSE "child" "nothing" TRUE TRUE FALSE FALSE FALSE TRUE 2 1 1
"17" "C" "169_pyorailija_porttikongi.mp4" 6.006708 3 0 1454928399365 2.284 "present" 1449047587382 NA 0.349587396849212 0.382666666666667 1000 "169" FALSE "child" "roaduser" TRUE FALSE FALSE FALSE TRUE TRUE 3 2 1
"17" "C" "169_pyorailija_porttikongi.mp4" 6.006708 3 1 1454928399365 3.8 "present" 1449047592870 "occlusion" 0.68642160540135 0.392 1001 "169" FALSE "child" "occlusion" TRUE FALSE FALSE FALSE TRUE TRUE 3 2 1
"17" "C" "169_pyorailija_porttikongi.mp4" 6.006708 3 2 1454928399365 4.48 "notpresent" 1453200850465 "nothing" 0.889908256880734 0.422101449275362 1002 "169" FALSE "child" "nothing" TRUE TRUE FALSE FALSE FALSE TRUE 3 2 1
"17" "C" "153_pasila.mp4" 24.192625 4 0 1454928433038 1.53 "present" 1448871088092 NA 0.391763463569166 0.439024390243902 1003 "153" FALSE "child" "roaduser" TRUE FALSE FALSE FALSE TRUE TRUE 3 2 1
"17" "C" "153_pasila.mp4" 24.192625 4 1 1454928433038 3.791 "notpresent" 1448871172219 "occlusion" 0.568109820485744 0.425891181988743 1005 "153" FALSE "child" "occlusion" FALSE FALSE FALSE TRUE FALSE TRUE 3 2 1
"17" "C" "153_pasila.mp4" 24.192625 4 2 1454928433038 2.961 "present" 1449045461703 "nothing" 0.0781414994720169 0.397748592870544 1004 "153" FALSE "child" "nothing" FALSE FALSE TRUE FALSE FALSE TRUE 3 2 1
"17" "C" "102_bussi.risteys.mp4" 19.6 5 0 1454928462229 3.901 "present" 1453710685880 NA 0.95648912228057 0.406666666666667 1007 "102" FALSE "child" "roaduser" TRUE FALSE FALSE FALSE TRUE TRUE 3 1 2
"17" "C" "102_bussi.risteys.mp4" 19.6 5 1 1454928462229 3.065 "present" 1453710693248 "nothing" 0.489872468117029 0.388 1006 "102" FALSE "child" "nothing" FALSE FALSE TRUE FALSE FALSE TRUE 3 1 2
"17" "C" "102_bussi.risteys.mp4" 19.6 5 2 1454928462229 4.658 "notpresent" 1453710704040 "nothing" 0.132033008252063 0.36 1008 "102" FALSE "child" "nothing" TRUE TRUE FALSE FALSE FALSE TRUE 3 1 2
"17" "C" "103_jalankulkija_ja_auto.risteys.mp4" 4.806 6 0 1454928479669 3.239 "notpresent" 1448871981808 "occlusion" 0.500375093773443 0.369333333333333 1011 "103" FALSE "child" "occlusion" FALSE FALSE FALSE TRUE FALSE TRUE 3 2 1
"17" "C" "103_jalankulkija_ja_auto.risteys.mp4" 4.806 6 1 1454928479669 1.642 "present" 1448871994728 NA 0.693173293323331 0.369333333333333 1009 "103" FALSE "child" "roaduser" TRUE FALSE FALSE FALSE TRUE TRUE 3 2 1
"17" "C" "103_jalankulkija_ja_auto.risteys.mp4" 4.806 6 2 1454928479669 2.472 "present" 1448872143386 "nothing" 0.201050262565641 0.413333333333333 1010 "103" FALSE "child" "nothing" FALSE FALSE TRUE FALSE FALSE TRUE 3 2 1
"17" "C" "117_suojatie.mp4" 7.173833 7 0 1454928496534 1.574 "present" 1448873422279 NA 0.396099024756189 0.378666666666667 1012 "117" FALSE "child" "roaduser" TRUE FALSE FALSE FALSE TRUE TRUE 3 2 1
"17" "C" "117_suojatie.mp4" 7.173833 7 1 1454928496534 2.311 "present" 1448873429615 "roaduser" 0.697993664202746 0.397748592870544 1013 "117" FALSE "child" "roaduser" TRUE FALSE FALSE FALSE TRUE TRUE 3 2 1
"17" "C" "117_suojatie.mp4" 7.173833 7 2 1454928496534 3.167 "notpresent" 1453200295345 "nothing" 0.240570846075433 0.364130434782609 1014 "117" FALSE "child" "nothing" TRUE TRUE FALSE FALSE FALSE TRUE 3 2 1
"17" "C" "124_alppila_jalankulkija_pyoratie.mp4" 5.739124 8 0 1454928509093 4.387 "present" 1448874316889 "roaduser" 0.379154078549849 0.420134228187919 1015 "124" FALSE "child" "roaduser" TRUE FALSE FALSE FALSE TRUE TRUE 2 1 1
"17" "C" "124_alppila_jalankulkija_pyoratie.mp4" 5.739124 8 1 1454928509093 5.101 "notpresent" 1448874384338 "nothing" 0.625377643504532 0.551677852348993 1016 "124" FALSE "child" "nothing" TRUE TRUE FALSE FALSE FALSE TRUE 2 1 1
"17" "C" "163_jalankulkijat_suojatie.mp4" 6.540458 9 0 1454928523955 2.337 "present" 1452591691559 NA 0.563885955649419 0.354596622889306 1017 "163" FALSE "child" "roaduser" TRUE FALSE FALSE FALSE TRUE TRUE 3 2 1
"17" "C" "163_jalankulkijat_suojatie.mp4" 6.540458 9 1 1454928523955 2.705 "present" 1452591701016 "occlusion" 0.72544878563886 0.322701688555347 1018 "163" FALSE "child" "occlusion" TRUE FALSE FALSE FALSE TRUE TRUE 3 2 1
"17" "C" "163_jalankulkijat_suojatie.mp4" 6.540458 9 2 1454928523955 3.307 "notpresent" 1452591715519 "nothing" 0.234424498416051 0.369606003752345 1019 "163" FALSE "child" "nothing" TRUE TRUE FALSE FALSE FALSE TRUE 3 2 1
"17" "C" "121_kaantyva_auto.mp4" 8.508703 10 0 1454928539955 2.576 "present" 1448545022229 "roaduser" 0.94341675734494 0.524177949709865 1020 "121" FALSE "child" "roaduser" TRUE FALSE FALSE FALSE TRUE TRUE 2 1 1
"17" "C" "121_kaantyva_auto.mp4" 8.508703 10 1 1454928539955 3.716 "notpresent" 1448873886354 "nothing" 0.265047518479409 0.410881801125704 1021 "121" FALSE "child" "nothing" TRUE TRUE FALSE FALSE FALSE TRUE 2 1 1
"17" "C" "509_tilataksi_oikealle_eteen.mp4" 8.409 11 0 1454928555072 1.419 "present" 1449048777797 NA 0.177044261065266 0.421333333333333 1022 "509" FALSE "child" "roaduser" TRUE FALSE FALSE FALSE TRUE TRUE 3 1 2
"17" "C" "509_tilataksi_oikealle_eteen.mp4" 8.409 11 1 1454928555072 1.911 "present" 1449048782765 "nothing" 0.782445611402851 0.624 1023 "509" FALSE "child" "nothing" FALSE FALSE TRUE FALSE FALSE TRUE 3 1 2
"17" "C" "509_tilataksi_oikealle_eteen.mp4" 8.409 11 2 1454928555072 2.784 "notpresent" 1449048791933 "nothing" 0.515378844711178 0.438666666666667 1024 "509" FALSE "child" "nothing" TRUE TRUE FALSE FALSE FALSE TRUE 3 1 2
"17" "C" "168_PT.vas.Vas.kaantyvat_autot(I)_ja_oikealta_suoraan_auto.mp4" 14.382416 12 0 1454928577326 2.515 "present" 1449047461669 "occlusion" 0.591341077085533 0.420262664165103 1025 "168" FALSE "child" "occlusion" TRUE FALSE FALSE FALSE TRUE TRUE 2 1 1
"17" "C" "168_PT.vas.Vas.kaantyvat_autot(I)_ja_oikealta_suoraan_auto.mp4" 14.382416 12 1 1454928577326 3.608 "present" 1449047466429 "nothing" 0.151003167898627 0.422138836772983 1026 "168" FALSE "child" "nothing" FALSE FALSE TRUE FALSE FALSE TRUE 2 1 1
"17" "C" "506_oik.kaant.auto.mp4" 16.2 13 0 1454928600760 4.103 "notpresent" 1449048634590 NA 0.403600900225056 0.405333333333333 1029 "506" FALSE "child" "roaduser" FALSE FALSE FALSE TRUE FALSE TRUE 3 2 1
"17" "C" "506_oik.kaant.auto.mp4" 16.2 13 1 1454928600760 1.786 "present" 1449048638014 "occlusion" 0.600900225056264 0.361333333333333 1027 "506" FALSE "child" "occlusion" TRUE FALSE FALSE FALSE TRUE TRUE 3 2 1
"17" "C" "506_oik.kaant.auto.mp4" 16.2 13 2 1454928600760 3.365 "present" 1449048644054 "nothing" 0.214553638409602 0.501333333333333 1028 "506" FALSE "child" "nothing" FALSE FALSE TRUE FALSE FALSE TRUE 3 2 1
"17" "C" "158_jalankulkija_ja_suojatie.mp4" 8.942644 14 0 1454928617134 2.958 "present" 1449046381140 "occlusion" 0.536430834213305 0.347091932457786 1030 "158" FALSE "child" "occlusion" TRUE FALSE FALSE FALSE TRUE TRUE 3 2 1
"17" "C" "158_jalankulkija_ja_suojatie.mp4" 8.942644 14 1 1454928617134 5.061 "notpresent" 1449046387684 "nothing" 0.114778694673668 0.341333333333333 1031 "158" FALSE "child" "nothing" TRUE TRUE FALSE FALSE FALSE TRUE 3 2 1
"17" "C" "158_jalankulkija_ja_suojatie.mp4" 8.942644 14 2 1454928617134 5.062 "notpresent" 1449046420155 NA 0.351636747624076 0.328330206378987 1032 "158" FALSE "child" "roaduser" FALSE FALSE FALSE TRUE FALSE TRUE 3 2 1
"17" "C" "165_jalankulkijoita_ja_pyorailija.mp4" 18.151916 15 0 1454928644144 4.666 "present" 1449047076073 NA 0.186046511627907 0.401333333333333 1034 "165" FALSE "child" "roaduser" TRUE FALSE FALSE FALSE TRUE TRUE 3 2 1
"17" "C" "165_jalankulkijoita_ja_pyorailija.mp4" 18.151916 15 1 1454928644144 2.719 "present" 1449047079850 "occlusion" 0.724681170292573 0.426666666666667 1033 "165" FALSE "child" "occlusion" TRUE FALSE FALSE FALSE TRUE TRUE 3 2 1
"17" "C" "165_jalankulkijoita_ja_pyorailija.mp4" 18.151916 15 2 1454928644144 5.356 "notpresent" 1449047086786 "nothing" 0.50112528132033 0.42 1035 "165" FALSE "child" "nothing" TRUE TRUE FALSE FALSE FALSE TRUE 3 2 1
"17" "C" "143_hameentie.mp4" 12.5 16 0 1454928873004 3.067 "notpresent" 1448875899919 NA 0.350580781414995 0.371482176360225 1037 "143" FALSE "child" "roaduser" FALSE FALSE FALSE TRUE FALSE TRUE 2 2 0
"17" "C" "143_hameentie.mp4" 12.5 16 1 1454928873004 2.065 "present" 1448875904919 "occlusion" 0.582893347412883 0.392120075046904 1036 "143" FALSE "child" "occlusion" TRUE FALSE FALSE FALSE TRUE TRUE 2 2 0
"17" "C" "125_hameentie2.mp4" 5.807269 17 0 1454928887068 2.944 "present" 1452677862343 NA 0.550158394931362 0.393996247654784 1039 "125" FALSE "child" "roaduser" TRUE FALSE FALSE FALSE TRUE TRUE 2 1 1
"17" "C" "125_hameentie2.mp4" 5.807269 17 1 1454928887068 2.397 "present" 1452677892590 "nothing" 0.143611404435058 0.384615384615385 1038 "125" FALSE "child" "nothing" FALSE FALSE TRUE FALSE FALSE TRUE 2 1 1
"17" "C" "170_pyorailijat.mp4" 7.275145 18 0 1454928901833 2.47 "present" 1449047708159 NA 0.396099024756189 0.430666666666667 1040 "170" FALSE "child" "roaduser" TRUE FALSE FALSE FALSE TRUE TRUE 2 1 1
"17" "C" "170_pyorailijat.mp4" 7.275145 18 1 1454928901833 3.043 "notpresent" 1449047712511 "nothing" 0.842460615153788 0.493333333333333 1041 "170" FALSE "child" "nothing" TRUE TRUE FALSE FALSE FALSE TRUE 2 1 1
"17" "C" "104_Jalankulkijat.Potkulautailija.mp4" 14.681442 19 0 1454928923573 2.434 "present" 1448530068382 NA 0.595317725752508 0.43452380952381 1042 "104" FALSE "child" "roaduser" TRUE FALSE FALSE FALSE TRUE TRUE 3 2 1
"17" "C" "104_Jalankulkijat.Potkulautailija.mp4" 14.681442 19 1 1454928923573 3.35 "notpresent" 1448530125249 "roaduser" 0.302006335797254 0.405253283302064 1044 "104" FALSE "child" "roaduser" FALSE FALSE FALSE TRUE FALSE TRUE 3 2 1
"17" "C" "104_Jalankulkijat.Potkulautailija.mp4" 14.681442 19 2 1454928923573 2.826 "present" 1448872304771 "nothing" 0.809378185524975 0.550724637681159 1043 "104" FALSE "child" "nothing" FALSE FALSE TRUE FALSE FALSE TRUE 3 2 1
"17" "C" "130_lapset.mp4" 15.2 20 0 1454928944887 1.178 "present" 1448838689194 NA 0.363914373088685 0.478260869565217 1045 "130" FALSE "child" "roaduser" TRUE FALSE FALSE FALSE TRUE TRUE 2 2 0
"17" "C" "130_lapset.mp4" 15.2 20 1 1454928944887 1.547 "present" 1448874755810 NA 0.761440360090022 0.489333333333333 1046 "130" FALSE "child" "roaduser" TRUE FALSE FALSE FALSE TRUE TRUE 2 2 0
"17" "C" "136_pasilanasema.mp4" 11.21175 21 0 1454928963368 1.62 "present" 1448875214922 "roaduser_car" 0.558139534883721 0.426666666666667 1047 "136" FALSE "child" "roaduser" TRUE FALSE FALSE FALSE TRUE TRUE 2 1 1
"17" "C" "136_pasilanasema.mp4" 11.21175 21 1 1454928963368 2.669 "notpresent" 1448875220361 "nothing" 0.304576144036009 0.408 1048 "136" FALSE "child" "nothing" TRUE TRUE FALSE FALSE FALSE TRUE 2 1 1
"17" "C" "135_paaskylanrinne.NE.mp4" 6.906978 22 0 1454928975311 2.285 "present" 1448875032826 "occlusion" 0.672918229557389 0.390666666666667 1050 "135" FALSE "child" "occlusion" TRUE FALSE FALSE FALSE TRUE TRUE 3 2 1
"17" "C" "135_paaskylanrinne.NE.mp4" 6.906978 22 1 1454928975311 2.027 "present" 1448875038866 "occlusion" 0.471867966991748 0.402666666666667 1049 "135" FALSE "child" "occlusion" TRUE FALSE FALSE FALSE TRUE TRUE 3 2 1
"17" "C" "135_paaskylanrinne.NE.mp4" 6.906978 22 2 1454928975311 3.54 "notpresent" 1448875043970 "nothing" 0.0817704426106527 0.541333333333333 1051 "135" FALSE "child" "nothing" TRUE TRUE FALSE FALSE FALSE TRUE 3 2 1
"17" "C" "132_leikkipuisto.mp4" 6.27 23 0 1454928988226 1.42 "present" 1448874849779 NA 0.786952089704383 0.519927536231884 1052 "132" FALSE "child" "roaduser" TRUE FALSE FALSE FALSE TRUE TRUE 3 1 2
"17" "C" "132_leikkipuisto.mp4" 6.27 23 1 1454928988226 2.894 "notpresent" 1448874853611 "nothing" 0.0607651912978245 0.546666666666667 1054 "132" FALSE "child" "nothing" TRUE TRUE FALSE FALSE FALSE TRUE 3 1 2
"17" "C" "132_leikkipuisto.mp4" 6.27 23 2 1454928988226 2.39 "present" 1448874867074 "nothing" 0.483120780195049 0.602666666666667 1053 "132" FALSE "child" "nothing" FALSE FALSE TRUE FALSE FALSE TRUE 3 1 2
"17" "C" "123_tolpat_jalankulkija.NE.mp4" 18.1 24 0 1454929013502 3.903 "present" 1448873983081 "occlusion" 0.424057084607543 0.371376811594203 1055 "123" FALSE "child" "occlusion" TRUE FALSE FALSE FALSE TRUE TRUE 2 1 1
"17" "C" "123_tolpat_jalankulkija.NE.mp4" 18.1 24 1 1454929013502 4.518 "notpresent" 1448873989585 "nothing" 0.180428134556575 0.34963768115942 1056 "123" FALSE "child" "nothing" TRUE TRUE FALSE FALSE FALSE TRUE 2 1 1
"17" "C" "171_pyorailija_tienyli.mp4" 11.979375 25 0 1454929032536 3.533 "present" 1449047879975 "roaduser" 0.0645161290322581 0.457333333333333 1058 "171" FALSE "child" "roaduser" TRUE FALSE FALSE FALSE TRUE TRUE 3 1 2
"17" "C" "171_pyorailija_tienyli.mp4" 11.979375 25 1 1454929032536 2.858 "present" 1449047900110 "nothing" 0.466737064413939 0.422138836772983 1057 "171" FALSE "child" "nothing" FALSE FALSE TRUE FALSE FALSE TRUE 3 1 2
"17" "C" "171_pyorailija_tienyli.mp4" 11.979375 25 2 1454929032536 4.186 "notpresent" 1449047904718 "nothing" 0.837381203801478 0.425891181988743 1059 "171" FALSE "child" "nothing" TRUE TRUE FALSE FALSE FALSE TRUE 3 1 2
"17" "C" "157_isoroba.mp4" 14.2 26 0 1454929054943 4.378 "present" 1449046194892 NA 0.27231807951988 0.478666666666667 1061 "157" FALSE "child" "roaduser" TRUE FALSE FALSE FALSE TRUE TRUE 3 1 2
"17" "C" "157_isoroba.mp4" 14.2 26 1 1454929054943 3.985 "present" 1449046200021 "nothing" 0.482370592648162 0.469333333333333 1060 "157" FALSE "child" "nothing" FALSE FALSE TRUE FALSE FALSE TRUE 3 1 2
"17" "C" "157_isoroba.mp4" 14.2 26 2 1454929054943 5.216 "notpresent" 1452591353502 "nothing" 0.0770855332629356 0.425891181988743 1062 "157" FALSE "child" "nothing" TRUE TRUE FALSE FALSE FALSE TRUE 3 1 2
"17" "C" "173_vastaantulijat.mp4" 10.2 27 0 1454929074994 1.708 "present" 1449047988399 NA 0.452599388379205 0.423913043478261 1063 "173" FALSE "child" "roaduser" TRUE FALSE FALSE FALSE TRUE TRUE 3 2 1
"17" "C" "173_vastaantulijat.mp4" 10.2 27 1 1454929074994 2.211 "present" 1449047992487 NA 0.291446673706441 0.410881801125704 1064 "173" FALSE "child" "roaduser" TRUE FALSE FALSE FALSE TRUE TRUE 3 2 1
"17" "C" "173_vastaantulijat.mp4" 10.2 27 2 1454929074994 2.926 "notpresent" 1449047995728 "nothing" 0.664202745512144 0.422138836772983 1065 "173" FALSE "child" "nothing" TRUE TRUE FALSE FALSE FALSE TRUE 3 2 1
"17" "C" "175_autot_ja_jalankulkijat_X-risteys.mp4" 13.7 28 0 1454929096040 2.06 "present" 1449048138103 NA 0.392456676860347 0.425724637681159 1066 "175" FALSE "child" "roaduser" TRUE FALSE FALSE FALSE TRUE TRUE 3 2 1
"17" "C" "175_autot_ja_jalankulkijat_X-risteys.mp4" 13.7 28 1 1454929096040 2.372 "present" 1449048143630 NA 0.5480464625132 0.431519699812383 1067 "175" FALSE "child" "roaduser" TRUE FALSE FALSE FALSE TRUE TRUE 3 2 1
"17" "C" "175_autot_ja_jalankulkijat_X-risteys.mp4" 13.7 28 2 1454929096040 2.81 "notpresent" 1449048147558 "nothing" 0.130939809926082 0.649155722326454 1068 "175" FALSE "child" "nothing" TRUE TRUE FALSE FALSE FALSE TRUE 3 2 1
"17" "C" "150_kaantyva_auto.mp4" 6 29 0 1454929107611 3.12 "present" 1449044843092 NA 0.757689422355589 0.410666666666667 1069 "150" FALSE "child" "roaduser" TRUE FALSE FALSE FALSE TRUE TRUE 3 2 1
"17" "C" "150_kaantyva_auto.mp4" 6 29 1 1454929107611 5.043 "present" 1449044863756 NA 0.372093023255814 0.398666666666667 1070 "150" FALSE "child" "roaduser" TRUE FALSE FALSE FALSE TRUE TRUE 3 2 1
"17" "C" "150_kaantyva_auto.mp4" 6 29 2 1454929107611 5.812 "notpresent" 1449044889301 "nothing" 0.17854463615904 0.456 1071 "150" FALSE "child" "nothing" TRUE TRUE FALSE FALSE FALSE TRUE 3 2 1
"18" "C" "150_kaantyva_auto.mp4" 6 0 0 1454930259616 7.373 "present" 1449044843092 NA 0.757689422355589 0.410666666666667 1081 "150" FALSE "child" "roaduser" TRUE FALSE FALSE FALSE TRUE TRUE 3 2 1
"18" "C" "150_kaantyva_auto.mp4" 6 0 1 1454930259616 10.17 "notpresent" 1449044863756 NA 0.372093023255814 0.398666666666667 1082 "150" FALSE "child" "roaduser" FALSE FALSE FALSE TRUE FALSE TRUE 3 2 1
"18" "C" "150_kaantyva_auto.mp4" 6 0 2 1454930259616 4.82 "present" 1449044889301 "nothing" 0.17854463615904 0.456 1080 "150" FALSE "child" "nothing" FALSE FALSE TRUE FALSE FALSE TRUE 3 2 1
"18" "C" "158_jalankulkija_ja_suojatie.mp4" 8.942644 1 0 1454930290361 9.325 "present" 1449046381140 "occlusion" 0.536430834213305 0.347091932457786 1085 "158" FALSE "child" "occlusion" TRUE FALSE FALSE FALSE TRUE TRUE 3 2 1
"18" "C" "158_jalankulkija_ja_suojatie.mp4" 8.942644 1 1 1454930290361 6.5 "present" 1449046387684 "nothing" 0.114778694673668 0.341333333333333 1084 "158" FALSE "child" "nothing" FALSE FALSE TRUE FALSE FALSE TRUE 3 2 1
"18" "C" "158_jalankulkija_ja_suojatie.mp4" 8.942644 1 2 1454930290361 5.07 "present" 1449046420155 NA 0.351636747624076 0.328330206378987 1083 "158" FALSE "child" "roaduser" TRUE FALSE FALSE FALSE TRUE TRUE 3 2 1
"18" "C" "146_itapasila3.mp4" 8.641976 2 0 1454930315361 3.049 "present" 1448876058590 "roaduser_car" 0.294073518379595 0.382666666666667 1086 "146" FALSE "child" "roaduser" TRUE FALSE FALSE FALSE TRUE TRUE 2 1 1
"18" "C" "146_itapasila3.mp4" 8.641976 2 1 1454930315361 4.106 "notpresent" 1448876063174 "nothing" 0.708460754332314 0.436594202898551 1087 "146" FALSE "child" "nothing" TRUE TRUE FALSE FALSE FALSE TRUE 2 1 1
"18" "C" "140_suojatieneteen_pysahtynyt_kuormaauto.mp4" 17.917911 3 0 1454930343579 2.706 "present" 1448875680592 NA 0.141035258814704 0.457333333333333 1088 "140" FALSE "child" "roaduser" TRUE FALSE FALSE FALSE TRUE TRUE 3 1 2
"18" "C" "140_suojatieneteen_pysahtynyt_kuormaauto.mp4" 17.917911 3 1 1454930343579 5.685 "present" 1448875683768 "nothing" 0.417854463615904 0.438666666666667 1089 "140" FALSE "child" "nothing" FALSE FALSE TRUE FALSE FALSE TRUE 3 1 2
"18" "C" "140_suojatieneteen_pysahtynyt_kuormaauto.mp4" 17.917911 3 2 1454930343579 6.615 "notpresent" 1448875692307 "nothing" 0.790697674418605 0.521333333333333 1090 "140" FALSE "child" "nothing" TRUE TRUE FALSE FALSE FALSE TRUE 3 1 2
"18" "C" "157_isoroba.mp4" 14.2 4 0 1454930376446 2.302 "present" 1449046194892 NA 0.27231807951988 0.478666666666667 1091 "157" FALSE "child" "roaduser" TRUE FALSE FALSE FALSE TRUE TRUE 3 1 2
"18" "C" "157_isoroba.mp4" 14.2 4 1 1454930376446 4.611 "present" 1449046200021 "nothing" 0.482370592648162 0.469333333333333 1092 "157" FALSE "child" "nothing" FALSE FALSE TRUE FALSE FALSE TRUE 3 1 2
"18" "C" "157_isoroba.mp4" 14.2 4 2 1454930376446 5.573 "notpresent" 1452591353502 "nothing" 0.0770855332629356 0.425891181988743 1093 "157" FALSE "child" "nothing" TRUE TRUE FALSE FALSE FALSE TRUE 3 1 2
"18" "C" "165_jalankulkijoita_ja_pyorailija.mp4" 18.151916 5 0 1454930407602 2.358 "present" 1449047076073 NA 0.186046511627907 0.401333333333333 1094 "165" FALSE "child" "roaduser" TRUE FALSE FALSE FALSE TRUE TRUE 3 2 1
"18" "C" "165_jalankulkijoita_ja_pyorailija.mp4" 18.151916 5 1 1454930407602 3.525 "present" 1449047079850 "occlusion" 0.724681170292573 0.426666666666667 1095 "165" FALSE "child" "occlusion" TRUE FALSE FALSE FALSE TRUE TRUE 3 2 1
"18" "C" "165_jalankulkijoita_ja_pyorailija.mp4" 18.151916 5 2 1454930407602 4.498 "notpresent" 1449047086786 "nothing" 0.50112528132033 0.42 1096 "165" FALSE "child" "nothing" TRUE TRUE FALSE FALSE FALSE TRUE 3 2 1
"18" "C" "123_tolpat_jalankulkija.NE.mp4" 18.1 6 0 1454930435789 2.179 "present" 1448873983081 "occlusion" 0.424057084607543 0.371376811594203 1097 "123" FALSE "child" "occlusion" TRUE FALSE FALSE FALSE TRUE TRUE 2 1 1
"18" "C" "123_tolpat_jalankulkija.NE.mp4" 18.1 6 1 1454930435789 3.194 "notpresent" 1448873989585 "nothing" 0.180428134556575 0.34963768115942 1098 "123" FALSE "child" "nothing" TRUE TRUE FALSE FALSE FALSE TRUE 2 1 1
"18" "C" "143_hameentie.mp4" 12.5 7 0 1454930455420 6.373 "notpresent" 1448875899919 NA 0.350580781414995 0.371482176360225 1100 "143" FALSE "child" "roaduser" FALSE FALSE FALSE TRUE FALSE TRUE 2 2 0
"18" "C" "143_hameentie.mp4" 12.5 7 1 1454930455420 5.659 "present" 1448875904919 "occlusion" 0.582893347412883 0.392120075046904 1099 "143" FALSE "child" "occlusion" TRUE FALSE FALSE FALSE TRUE TRUE 2 2 0
"18" "C" "125_hameentie2.mp4" 5.807269 8 0 1454930473097 1.849 "present" 1452677862343 NA 0.550158394931362 0.393996247654784 1101 "125" FALSE "child" "roaduser" TRUE FALSE FALSE FALSE TRUE TRUE 2 1 1
"18" "C" "125_hameentie2.mp4" 5.807269 8 1 1454930473097 5.913 "notpresent" 1452677892590 "nothing" 0.143611404435058 0.384615384615385 1102 "125" FALSE "child" "nothing" TRUE TRUE FALSE FALSE FALSE TRUE 2 1 1
"18" "C" "102_bussi.risteys.mp4" 19.6 9 0 1454930501618 2.501 "present" 1453710685880 NA 0.95648912228057 0.406666666666667 1103 "102" FALSE "child" "roaduser" TRUE FALSE FALSE FALSE TRUE TRUE 3 1 2
"18" "C" "102_bussi.risteys.mp4" 19.6 9 1 1454930501618 3.997 "present" 1453710693248 "nothing" 0.489872468117029 0.388 1104 "102" FALSE "child" "nothing" FALSE FALSE TRUE FALSE FALSE TRUE 3 1 2
"18" "C" "102_bussi.risteys.mp4" 19.6 9 2 1454930501618 4.683 "notpresent" 1453710704040 "nothing" 0.132033008252063 0.36 1105 "102" FALSE "child" "nothing" TRUE TRUE FALSE FALSE FALSE TRUE 3 1 2
"18" "C" "136_pasilanasema.mp4" 11.21175 10 0 1454930522293 1.78 "present" 1448875214922 "roaduser_car" 0.558139534883721 0.426666666666667 1106 "136" FALSE "child" "roaduser" TRUE FALSE FALSE FALSE TRUE TRUE 2 1 1
"18" "C" "136_pasilanasema.mp4" 11.21175 10 1 1454930522293 3.878 "notpresent" 1448875220361 "nothing" 0.304576144036009 0.408 1107 "136" FALSE "child" "nothing" TRUE TRUE FALSE FALSE FALSE TRUE 2 1 1
"18" "C" "103_jalankulkija_ja_auto.risteys.mp4" 4.806 11 0 1454930533387 2.866 "notpresent" 1448871981808 "occlusion" 0.500375093773443 0.369333333333333 1109 "103" FALSE "child" "occlusion" FALSE FALSE FALSE TRUE FALSE TRUE 3 2 1
"18" "C" "103_jalankulkija_ja_auto.risteys.mp4" 4.806 11 1 1454930533387 2.048 "present" 1448871994728 NA 0.693173293323331 0.369333333333333 1108 "103" FALSE "child" "roaduser" TRUE FALSE FALSE FALSE TRUE TRUE 3 2 1
"18" "C" "103_jalankulkija_ja_auto.risteys.mp4" 4.806 11 2 1454930533387 2.868 "notpresent" 1448872143386 "nothing" 0.201050262565641 0.413333333333333 1110 "103" FALSE "child" "nothing" TRUE TRUE FALSE FALSE FALSE TRUE 3 2 1
"18" "C" "130_lapset.mp4" 15.2 12 0 1454930555886 2.014 "present" 1448838689194 NA 0.363914373088685 0.478260869565217 1111 "130" FALSE "child" "roaduser" TRUE FALSE FALSE FALSE TRUE TRUE 2 2 0
"18" "C" "130_lapset.mp4" 15.2 12 1 1454930555886 3.034 "present" 1448874755810 NA 0.761440360090022 0.489333333333333 1112 "130" FALSE "child" "roaduser" TRUE FALSE FALSE FALSE TRUE TRUE 2 2 0
"18" "C" "169_pyorailija_porttikongi.mp4" 6.006708 13 0 1454930569506 1.945 "present" 1449047587382 NA 0.349587396849212 0.382666666666667 1113 "169" FALSE "child" "roaduser" TRUE FALSE FALSE FALSE TRUE TRUE 3 2 1
"18" "C" "169_pyorailija_porttikongi.mp4" 6.006708 13 1 1454930569506 3.442 "present" 1449047592870 "occlusion" 0.68642160540135 0.392 1114 "169" FALSE "child" "occlusion" TRUE FALSE FALSE FALSE TRUE TRUE 3 2 1
"18" "C" "169_pyorailija_porttikongi.mp4" 6.006708 13 2 1454930569506 4.518 "notpresent" 1453200850465 "nothing" 0.889908256880734 0.422101449275362 1115 "169" FALSE "child" "nothing" TRUE TRUE FALSE FALSE FALSE TRUE 3 2 1
"18" "C" "121_kaantyva_auto.mp4" 8.508703 14 0 1454930586069 1.613 "present" 1448545022229 "roaduser" 0.94341675734494 0.524177949709865 1116 "121" FALSE "child" "roaduser" TRUE FALSE FALSE FALSE TRUE TRUE 2 1 1
"18" "C" "121_kaantyva_auto.mp4" 8.508703 14 1 1454930586069 2.394 "notpresent" 1448873886354 "nothing" 0.265047518479409 0.410881801125704 1117 "121" FALSE "child" "nothing" TRUE TRUE FALSE FALSE FALSE TRUE 2 1 1
"18" "C" "135_paaskylanrinne.NE.mp4" 6.906978 15 0 1454930598484 2.506 "present" 1448875032826 "occlusion" 0.672918229557389 0.390666666666667 1119 "135" FALSE "child" "occlusion" TRUE FALSE FALSE FALSE TRUE TRUE 3 2 1
"18" "C" "135_paaskylanrinne.NE.mp4" 6.906978 15 1 1454930598484 1.794 "present" 1448875038866 "occlusion" 0.471867966991748 0.402666666666667 1118 "135" FALSE "child" "occlusion" TRUE FALSE FALSE FALSE TRUE TRUE 3 2 1
"18" "C" "135_paaskylanrinne.NE.mp4" 6.906978 15 2 1454930598484 3.172 "notpresent" 1448875043970 "nothing" 0.0817704426106527 0.541333333333333 1120 "135" FALSE "child" "nothing" TRUE TRUE FALSE FALSE FALSE TRUE 3 2 1
"18" "C" "104_Jalankulkijat.Potkulautailija.mp4" 14.681442 16 0 1454930820510 2.16 "present" 1448530068382 NA 0.595317725752508 0.43452380952381 1121 "104" FALSE "child" "roaduser" TRUE FALSE FALSE FALSE TRUE TRUE 3 2 1
"18" "C" "104_Jalankulkijat.Potkulautailija.mp4" 14.681442 16 1 1454930820510 3.999 "notpresent" 1448530125249 "roaduser" 0.302006335797254 0.405253283302064 1123 "104" FALSE "child" "roaduser" FALSE FALSE FALSE TRUE FALSE TRUE 3 2 1
"18" "C" "104_Jalankulkijat.Potkulautailija.mp4" 14.681442 16 2 1454930820510 3.174 "present" 1448872304771 "nothing" 0.809378185524975 0.550724637681159 1122 "104" FALSE "child" "nothing" FALSE FALSE TRUE FALSE FALSE TRUE 3 2 1
"18" "C" "163_jalankulkijat_suojatie.mp4" 6.540458 17 0 1454930835425 4.552 "present" 1452591691559 NA 0.563885955649419 0.354596622889306 1124 "163" FALSE "child" "roaduser" TRUE FALSE FALSE FALSE TRUE TRUE 3 2 1
"18" "C" "163_jalankulkijat_suojatie.mp4" 6.540458 17 1 1454930835425 5.36 "notpresent" 1452591701016 "occlusion" 0.72544878563886 0.322701688555347 1125 "163" FALSE "child" "occlusion" FALSE FALSE FALSE TRUE FALSE TRUE 3 2 1
"18" "C" "163_jalankulkijat_suojatie.mp4" 6.540458 17 2 1454930835425 5.361 "notpresent" 1452591715519 "nothing" 0.234424498416051 0.369606003752345 1126 "163" FALSE "child" "nothing" TRUE TRUE FALSE FALSE FALSE TRUE 3 2 1
"18" "C" "124_alppila_jalankulkija_pyoratie.mp4" 5.739124 18 0 1454930852172 1.68 "present" 1448874316889 "roaduser" 0.379154078549849 0.420134228187919 1127 "124" FALSE "child" "roaduser" TRUE FALSE FALSE FALSE TRUE TRUE 2 1 1
"18" "C" "124_alppila_jalankulkija_pyoratie.mp4" 5.739124 18 1 1454930852172 2.662 "notpresent" 1448874384338 "nothing" 0.625377643504532 0.551677852348993 1128 "124" FALSE "child" "nothing" TRUE TRUE FALSE FALSE FALSE TRUE 2 1 1
"18" "C" "509_tilataksi_oikealle_eteen.mp4" 8.409 19 0 1454930865710 1.869 "present" 1449048777797 NA 0.177044261065266 0.421333333333333 1129 "509" FALSE "child" "roaduser" TRUE FALSE FALSE FALSE TRUE TRUE 3 1 2
"18" "C" "509_tilataksi_oikealle_eteen.mp4" 8.409 19 1 1454930865710 3.445 "notpresent" 1449048782765 "nothing" 0.782445611402851 0.624 1130 "509" FALSE "child" "nothing" TRUE TRUE FALSE FALSE FALSE TRUE 3 1 2
"18" "C" "509_tilataksi_oikealle_eteen.mp4" 8.409 19 2 1454930865710 3.446 "notpresent" 1449048791933 "nothing" 0.515378844711178 0.438666666666667 1131 "509" FALSE "child" "nothing" TRUE TRUE FALSE FALSE FALSE TRUE 3 1 2
"18" "C" "171_pyorailija_tienyli.mp4" 11.979375 20 0 1454930883590 3.658 "present" 1449047879975 "roaduser" 0.0645161290322581 0.457333333333333 1132 "171" FALSE "child" "roaduser" TRUE FALSE FALSE FALSE TRUE TRUE 3 1 2
"18" "C" "171_pyorailija_tienyli.mp4" 11.979375 20 1 1454930883590 4.661 "notpresent" 1449047900110 "nothing" 0.466737064413939 0.422138836772983 1133 "171" FALSE "child" "nothing" TRUE TRUE FALSE FALSE FALSE TRUE 3 1 2
"18" "C" "171_pyorailija_tienyli.mp4" 11.979375 20 2 1454930883590 4.662 "notpresent" 1449047904718 "nothing" 0.837381203801478 0.425891181988743 1134 "171" FALSE "child" "nothing" TRUE TRUE FALSE FALSE FALSE TRUE 3 1 2
"18" "C" "168_PT.vas.Vas.kaantyvat_autot(I)_ja_oikealta_suoraan_auto.mp4" 14.382416 21 0 1454930905262 2.008 "present" 1449047461669 "occlusion" 0.591341077085533 0.420262664165103 1135 "168" FALSE "child" "occlusion" TRUE FALSE FALSE FALSE TRUE TRUE 2 1 1
"18" "C" "168_PT.vas.Vas.kaantyvat_autot(I)_ja_oikealta_suoraan_auto.mp4" 14.382416 21 1 1454930905262 2.704 "notpresent" 1449047466429 "nothing" 0.151003167898627 0.422138836772983 1136 "168" FALSE "child" "nothing" TRUE TRUE FALSE FALSE FALSE TRUE 2 1 1
"18" "C" "117_suojatie.mp4" 7.173833 22 0 1454930917064 1.855 "present" 1448873422279 NA 0.396099024756189 0.378666666666667 1137 "117" FALSE "child" "roaduser" TRUE FALSE FALSE FALSE TRUE TRUE 3 2 1
"18" "C" "117_suojatie.mp4" 7.173833 22 1 1454930917064 4.442 "present" 1448873429615 "roaduser" 0.697993664202746 0.397748592870544 1140 "117" FALSE "child" "roaduser" TRUE FALSE FALSE FALSE TRUE TRUE 3 2 1
"18" "C" "117_suojatie.mp4" 7.173833 22 2 1454930917064 5.536 "notpresent" 1453200295345 "nothing" 0.240570846075433 0.364130434782609 1141 "117" FALSE "child" "nothing" TRUE TRUE FALSE FALSE FALSE TRUE 3 2 1
"18" "C" "153_pasila.mp4" 24.192625 23 0 1454930948932 1.444 "present" 1448871088092 NA 0.391763463569166 0.439024390243902 1142 "153" FALSE "child" "roaduser" TRUE FALSE FALSE FALSE TRUE TRUE 3 2 1
"18" "C" "153_pasila.mp4" 24.192625 23 1 1454930948932 2.071 "notpresent" 1448871172219 "occlusion" 0.568109820485744 0.425891181988743 1143 "153" FALSE "child" "occlusion" FALSE FALSE FALSE TRUE FALSE TRUE 3 2 1
"18" "C" "153_pasila.mp4" 24.192625 23 2 1454930948932 2.072 "notpresent" 1449045461703 "nothing" 0.0781414994720169 0.397748592870544 1144 "153" FALSE "child" "nothing" TRUE TRUE FALSE FALSE FALSE TRUE 3 2 1
"18" "C" "132_leikkipuisto.mp4" 6.27 24 0 1454930960218 1.323 "present" 1448874849779 NA 0.786952089704383 0.519927536231884 1145 "132" FALSE "child" "roaduser" TRUE FALSE FALSE FALSE TRUE TRUE 3 1 2
"18" "C" "132_leikkipuisto.mp4" 6.27 24 1 1454930960218 3.347 "notpresent" 1448874853611 "nothing" 0.0607651912978245 0.546666666666667 1147 "132" FALSE "child" "nothing" TRUE TRUE FALSE FALSE FALSE TRUE 3 1 2
"18" "C" "132_leikkipuisto.mp4" 6.27 24 2 1454930960218 2.742 "present" 1448874867074 "nothing" 0.483120780195049 0.602666666666667 1146 "132" FALSE "child" "nothing" FALSE FALSE TRUE FALSE FALSE TRUE 3 1 2
"18" "C" "175_autot_ja_jalankulkijat_X-risteys.mp4" 13.7 25 0 1454930980675 1.294 "present" 1449048138103 NA 0.392456676860347 0.425724637681159 1148 "175" FALSE "child" "roaduser" TRUE FALSE FALSE FALSE TRUE TRUE 3 2 1
"18" "C" "175_autot_ja_jalankulkijat_X-risteys.mp4" 13.7 25 1 1454930980675 1.742 "present" 1449048143630 NA 0.5480464625132 0.431519699812383 1149 "175" FALSE "child" "roaduser" TRUE FALSE FALSE FALSE TRUE TRUE 3 2 1
"18" "C" "175_autot_ja_jalankulkijat_X-risteys.mp4" 13.7 25 2 1454930980675 2.744 "notpresent" 1449048147558 "nothing" 0.130939809926082 0.649155722326454 1150 "175" FALSE "child" "nothing" TRUE TRUE FALSE FALSE FALSE TRUE 3 2 1
"18" "C" "173_vastaantulijat.mp4" 10.2 26 0 1454930995758 1.436 "present" 1449047988399 NA 0.452599388379205 0.423913043478261 1151 "173" FALSE "child" "roaduser" TRUE FALSE FALSE FALSE TRUE TRUE 3 2 1
"18" "C" "173_vastaantulijat.mp4" 10.2 26 1 1454930995758 2.105 "present" 1449047992487 NA 0.291446673706441 0.410881801125704 1152 "173" FALSE "child" "roaduser" TRUE FALSE FALSE FALSE TRUE TRUE 3 2 1
"18" "C" "173_vastaantulijat.mp4" 10.2 26 2 1454930995758 3.342 "notpresent" 1449047995728 "nothing" 0.664202745512144 0.422138836772983 1153 "173" FALSE "child" "nothing" TRUE TRUE FALSE FALSE FALSE TRUE 3 2 1
"18" "C" "506_oik.kaant.auto.mp4" 16.2 27 0 1454931017603 2.709 "present" 1449048634590 NA 0.403600900225056 0.405333333333333 1155 "506" FALSE "child" "roaduser" TRUE FALSE FALSE FALSE TRUE TRUE 3 2 1
"18" "C" "506_oik.kaant.auto.mp4" 16.2 27 1 1454931017603 1.793 "present" 1449048638014 "occlusion" 0.600900225056264 0.361333333333333 1154 "506" FALSE "child" "occlusion" TRUE FALSE FALSE FALSE TRUE TRUE 3 2 1
"18" "C" "506_oik.kaant.auto.mp4" 16.2 27 2 1454931017603 3.454 "notpresent" 1449048644054 "nothing" 0.214553638409602 0.501333333333333 1156 "506" FALSE "child" "nothing" TRUE TRUE FALSE FALSE FALSE TRUE 3 2 1
"18" "C" "170_pyorailijat.mp4" 7.275145 28 0 1454931032287 1.246 "present" 1449047708159 NA 0.396099024756189 0.430666666666667 1157 "170" FALSE "child" "roaduser" TRUE FALSE FALSE FALSE TRUE TRUE 2 1 1
"18" "C" "170_pyorailijat.mp4" 7.275145 28 1 1454931032287 1.548 "present" 1449047712511 "nothing" 0.842460615153788 0.493333333333333 1158 "170" FALSE "child" "nothing" FALSE FALSE TRUE FALSE FALSE TRUE 2 1 1
"18" "C" "120_jalankulkijalapset.mp4" 14.781759 29 0 1454931052990 1.412 "present" 1448873776702 "roaduser" 0.44350580781415 0.367729831144465 1159 "120" FALSE "child" "roaduser" TRUE FALSE FALSE FALSE TRUE TRUE 2 1 1
"18" "C" "120_jalankulkijalapset.mp4" 14.781759 29 1 1454931052990 2.115 "notpresent" 1448873802666 "nothing" 0.695881731784583 0.519699812382739 1160 "120" FALSE "child" "nothing" TRUE TRUE FALSE FALSE FALSE TRUE 2 1 1
"19" "C" "506_oik.kaant.auto.mp4" 16.2 0 0 1454932560480 4.41 "notpresent" 1449048634590 NA 0.403600900225056 0.405333333333333 1171 "506" FALSE "child" "roaduser" FALSE FALSE FALSE TRUE FALSE TRUE 3 2 1
"19" "C" "506_oik.kaant.auto.mp4" 16.2 0 1 1454932560480 3.12 "present" 1449048638014 "occlusion" 0.600900225056264 0.361333333333333 1169 "506" FALSE "child" "occlusion" TRUE FALSE FALSE FALSE TRUE TRUE 3 2 1
"19" "C" "506_oik.kaant.auto.mp4" 16.2 0 2 1454932560480 3.647 "present" 1449048644054 "nothing" 0.214553638409602 0.501333333333333 1170 "506" FALSE "child" "nothing" FALSE FALSE TRUE FALSE FALSE TRUE 3 2 1
"19" "C" "104_Jalankulkijat.Potkulautailija.mp4" 14.681442 1 0 1454932585790 3.247 "present" 1448530068382 NA 0.595317725752508 0.43452380952381 1172 "104" FALSE "child" "roaduser" TRUE FALSE FALSE FALSE TRUE TRUE 3 2 1
"19" "C" "104_Jalankulkijat.Potkulautailija.mp4" 14.681442 1 1 1454932585790 6.438 "notpresent" 1448530125249 "roaduser" 0.302006335797254 0.405253283302064 1174 "104" FALSE "child" "roaduser" FALSE FALSE FALSE TRUE FALSE TRUE 3 2 1
"19" "C" "104_Jalankulkijat.Potkulautailija.mp4" 14.681442 1 2 1454932585790 5.692 "present" 1448872304771 "nothing" 0.809378185524975 0.550724637681159 1173 "104" FALSE "child" "nothing" FALSE FALSE TRUE FALSE FALSE TRUE 3 2 1
"19" "C" "140_suojatieneteen_pysahtynyt_kuormaauto.mp4" 17.917911 2 0 1454932615754 2.033 "present" 1448875680592 NA 0.141035258814704 0.457333333333333 1175 "140" FALSE "child" "roaduser" TRUE FALSE FALSE FALSE TRUE TRUE 3 1 2
"19" "C" "140_suojatieneteen_pysahtynyt_kuormaauto.mp4" 17.917911 2 1 1454932615754 3.268 "notpresent" 1448875683768 "nothing" 0.417854463615904 0.438666666666667 1177 "140" FALSE "child" "nothing" TRUE TRUE FALSE FALSE FALSE TRUE 3 1 2
"19" "C" "140_suojatieneteen_pysahtynyt_kuormaauto.mp4" 17.917911 2 2 1454932615754 2.794 "present" 1448875692307 "nothing" 0.790697674418605 0.521333333333333 1176 "140" FALSE "child" "nothing" FALSE FALSE TRUE FALSE FALSE TRUE 3 1 2
"19" "C" "143_hameentie.mp4" 12.5 3 0 1454932639263 3.329 "notpresent" 1448875899919 NA 0.350580781414995 0.371482176360225 1179 "143" FALSE "child" "roaduser" FALSE FALSE FALSE TRUE FALSE TRUE 2 2 0
"19" "C" "143_hameentie.mp4" 12.5 3 1 1454932639263 2.187 "present" 1448875904919 "occlusion" 0.582893347412883 0.392120075046904 1178 "143" FALSE "child" "occlusion" TRUE FALSE FALSE FALSE TRUE TRUE 2 2 0
"19" "C" "168_PT.vas.Vas.kaantyvat_autot(I)_ja_oikealta_suoraan_auto.mp4" 14.382416 4 0 1454932662248 1.766 "present" 1449047461669 "occlusion" 0.591341077085533 0.420262664165103 1180 "168" FALSE "child" "occlusion" TRUE FALSE FALSE FALSE TRUE TRUE 2 1 1
"19" "C" "168_PT.vas.Vas.kaantyvat_autot(I)_ja_oikealta_suoraan_auto.mp4" 14.382416 4 1 1454932662248 2.449 "notpresent" 1449047466429 "nothing" 0.151003167898627 0.422138836772983 1181 "168" FALSE "child" "nothing" TRUE TRUE FALSE FALSE FALSE TRUE 2 1 1
"19" "C" "170_pyorailijat.mp4" 7.275145 5 0 1454932674911 1.33 "present" 1449047708159 NA 0.396099024756189 0.430666666666667 1182 "170" FALSE "child" "roaduser" TRUE FALSE FALSE FALSE TRUE TRUE 2 1 1
"19" "C" "170_pyorailijat.mp4" 7.275145 5 1 1454932674911 2.232 "present" 1449047712511 "nothing" 0.842460615153788 0.493333333333333 1183 "170" FALSE "child" "nothing" FALSE FALSE TRUE FALSE FALSE TRUE 2 1 1
"19" "C" "132_leikkipuisto.mp4" 6.27 6 0 1454932686712 1.266 "present" 1448874849779 NA 0.786952089704383 0.519927536231884 1184 "132" FALSE "child" "roaduser" TRUE FALSE FALSE FALSE TRUE TRUE 3 1 2
"19" "C" "132_leikkipuisto.mp4" 6.27 6 1 1454932686712 2.224 "present" 1448874853611 "nothing" 0.0607651912978245 0.546666666666667 1185 "132" FALSE "child" "nothing" FALSE FALSE TRUE FALSE FALSE TRUE 3 1 2
"19" "C" "132_leikkipuisto.mp4" 6.27 6 2 1454932686712 2.853 "notpresent" 1448874867074 "nothing" 0.483120780195049 0.602666666666667 1186 "132" FALSE "child" "nothing" TRUE TRUE FALSE FALSE FALSE TRUE 3 1 2
"19" "C" "125_hameentie2.mp4" 5.807269 7 0 1454932697967 3.15 "notpresent" 1452677862343 NA 0.550158394931362 0.393996247654784 1188 "125" FALSE "child" "roaduser" FALSE FALSE FALSE TRUE FALSE TRUE 2 1 1
"19" "C" "125_hameentie2.mp4" 5.807269 7 1 1454932697967 2.497 "present" 1452677892590 "nothing" 0.143611404435058 0.384615384615385 1187 "125" FALSE "child" "nothing" FALSE FALSE TRUE FALSE FALSE TRUE 2 1 1
"19" "C" "121_kaantyva_auto.mp4" 8.508703 8 0 1454932711913 2.67 "present" 1448545022229 "roaduser" 0.94341675734494 0.524177949709865 1189 "121" FALSE "child" "roaduser" TRUE FALSE FALSE FALSE TRUE TRUE 2 1 1
"19" "C" "121_kaantyva_auto.mp4" 8.508703 8 1 1454932711913 3.886 "present" 1448873886354 "nothing" 0.265047518479409 0.410881801125704 1190 "121" FALSE "child" "nothing" FALSE FALSE TRUE FALSE FALSE TRUE 2 1 1
"19" "C" "146_itapasila3.mp4" 8.641976 9 0 1454932728522 1.685 "present" 1448876058590 "roaduser_car" 0.294073518379595 0.382666666666667 1192 "146" FALSE "child" "roaduser" TRUE FALSE FALSE FALSE TRUE TRUE 2 1 1
"19" "C" "146_itapasila3.mp4" 8.641976 9 1 1454932728522 1.335 "present" 1448876063174 "nothing" 0.708460754332314 0.436594202898551 1191 "146" FALSE "child" "nothing" FALSE FALSE TRUE FALSE FALSE TRUE 2 1 1
"19" "C" "103_jalankulkija_ja_auto.risteys.mp4" 4.806 10 0 1454932738324 3.027 "notpresent" 1448871981808 "occlusion" 0.500375093773443 0.369333333333333 1195 "103" FALSE "child" "occlusion" FALSE FALSE FALSE TRUE FALSE TRUE 3 2 1
"19" "C" "103_jalankulkija_ja_auto.risteys.mp4" 4.806 10 1 1454932738324 1.267 "present" 1448871994728 NA 0.693173293323331 0.369333333333333 1193 "103" FALSE "child" "roaduser" TRUE FALSE FALSE FALSE TRUE TRUE 3 2 1
"19" "C" "103_jalankulkija_ja_auto.risteys.mp4" 4.806 10 2 1454932738324 2.429 "present" 1448872143386 "nothing" 0.201050262565641 0.413333333333333 1194 "103" FALSE "child" "nothing" FALSE FALSE TRUE FALSE FALSE TRUE 3 2 1
"19" "C" "136_pasilanasema.mp4" 11.21175 11 0 1454932755997 1.386 "present" 1448875214922 "roaduser_car" 0.558139534883721 0.426666666666667 1196 "136" FALSE "child" "roaduser" TRUE FALSE FALSE FALSE TRUE TRUE 2 1 1
"19" "C" "136_pasilanasema.mp4" 11.21175 11 1 1454932755997 2.138 "notpresent" 1448875220361 "nothing" 0.304576144036009 0.408 1197 "136" FALSE "child" "nothing" TRUE TRUE FALSE FALSE FALSE TRUE 2 1 1
"19" "C" "102_bussi.risteys.mp4" 19.6 12 0 1454932782540 1.939 "present" 1453710685880 NA 0.95648912228057 0.406666666666667 1198 "102" FALSE "child" "roaduser" TRUE FALSE FALSE FALSE TRUE TRUE 3 1 2
"19" "C" "102_bussi.risteys.mp4" 19.6 12 1 1454932782540 4.545 "notpresent" 1453710693248 "nothing" 0.489872468117029 0.388 1200 "102" FALSE "child" "nothing" TRUE TRUE FALSE FALSE FALSE TRUE 3 1 2
"19" "C" "102_bussi.risteys.mp4" 19.6 12 2 1454932782540 3.782 "present" 1453710704040 "nothing" 0.132033008252063 0.36 1199 "102" FALSE "child" "nothing" FALSE FALSE TRUE FALSE FALSE TRUE 3 1 2
"19" "C" "509_tilataksi_oikealle_eteen.mp4" 8.409 13 0 1454932798567 1.831 "present" 1449048777797 NA 0.177044261065266 0.421333333333333 1201 "509" FALSE "child" "roaduser" TRUE FALSE FALSE FALSE TRUE TRUE 3 1 2
"19" "C" "509_tilataksi_oikealle_eteen.mp4" 8.409 13 1 1454932798567 2.674 "notpresent" 1449048782765 "nothing" 0.782445611402851 0.624 1202 "509" FALSE "child" "nothing" TRUE TRUE FALSE FALSE FALSE TRUE 3 1 2
"19" "C" "509_tilataksi_oikealle_eteen.mp4" 8.409 13 2 1454932798567 2.675 "notpresent" 1449048791933 "nothing" 0.515378844711178 0.438666666666667 1203 "509" FALSE "child" "nothing" TRUE TRUE FALSE FALSE FALSE TRUE 3 1 2
"19" "C" "117_suojatie.mp4" 7.173833 14 0 1454932811591 3.191 "notpresent" 1448873422279 NA 0.396099024756189 0.378666666666667 1206 "117" FALSE "child" "roaduser" FALSE FALSE FALSE TRUE FALSE TRUE 3 2 1
"19" "C" "117_suojatie.mp4" 7.173833 14 1 1454932811591 2.675 "present" 1448873429615 "roaduser" 0.697993664202746 0.397748592870544 1205 "117" FALSE "child" "roaduser" TRUE FALSE FALSE FALSE TRUE TRUE 3 2 1
"19" "C" "117_suojatie.mp4" 7.173833 14 2 1454932811591 2.046 "present" 1453200295345 "nothing" 0.240570846075433 0.364130434782609 1204 "117" FALSE "child" "nothing" FALSE FALSE TRUE FALSE FALSE TRUE 3 2 1
"19" "C" "163_jalankulkijat_suojatie.mp4" 6.540458 15 0 1454932828873 1.519 "present" 1452591691559 NA 0.563885955649419 0.354596622889306 1207 "163" FALSE "child" "roaduser" TRUE FALSE FALSE FALSE TRUE TRUE 3 2 1
"19" "C" "163_jalankulkijat_suojatie.mp4" 6.540458 15 1 1454932828873 2.036 "present" 1452591701016 "occlusion" 0.72544878563886 0.322701688555347 1208 "163" FALSE "child" "occlusion" TRUE FALSE FALSE FALSE TRUE TRUE 3 2 1
"19" "C" "163_jalankulkijat_suojatie.mp4" 6.540458 15 2 1454932828873 2.805 "notpresent" 1452591715519 "nothing" 0.234424498416051 0.369606003752345 1209 "163" FALSE "child" "nothing" TRUE TRUE FALSE FALSE FALSE TRUE 3 2 1
"19" "C" "135_paaskylanrinne.NE.mp4" 6.906978 16 0 1454933163010 1.96 "present" 1448875032826 "occlusion" 0.672918229557389 0.390666666666667 1211 "135" FALSE "child" "occlusion" TRUE FALSE FALSE FALSE TRUE TRUE 3 2 1
"19" "C" "135_paaskylanrinne.NE.mp4" 6.906978 16 1 1454933163010 1.646 "present" 1448875038866 "occlusion" 0.471867966991748 0.402666666666667 1210 "135" FALSE "child" "occlusion" TRUE FALSE FALSE FALSE TRUE TRUE 3 2 1
"19" "C" "135_paaskylanrinne.NE.mp4" 6.906978 16 2 1454933163010 2.656 "notpresent" 1448875043970 "nothing" 0.0817704426106527 0.541333333333333 1212 "135" FALSE "child" "nothing" TRUE TRUE FALSE FALSE FALSE TRUE 3 2 1
"19" "C" "165_jalankulkijoita_ja_pyorailija.mp4" 18.151916 17 0 1454933187230 1.625 "present" 1449047076073 NA 0.186046511627907 0.401333333333333 1213 "165" FALSE "child" "roaduser" TRUE FALSE FALSE FALSE TRUE TRUE 3 2 1
"19" "C" "165_jalankulkijoita_ja_pyorailija.mp4" 18.151916 17 1 1454933187230 2.085 "present" 1449047079850 "occlusion" 0.724681170292573 0.426666666666667 1214 "165" FALSE "child" "occlusion" TRUE FALSE FALSE FALSE TRUE TRUE 3 2 1
"19" "C" "165_jalankulkijoita_ja_pyorailija.mp4" 18.151916 17 2 1454933187230 3.37 "notpresent" 1449047086786 "nothing" 0.50112528132033 0.42 1215 "165" FALSE "child" "nothing" TRUE TRUE FALSE FALSE FALSE TRUE 3 2 1
"19" "C" "124_alppila_jalankulkija_pyoratie.mp4" 5.739124 18 0 1454933199280 1.969 "present" 1448874316889 "roaduser" 0.379154078549849 0.420134228187919 1216 "124" FALSE "child" "roaduser" TRUE FALSE FALSE FALSE TRUE TRUE 2 1 1
"19" "C" "124_alppila_jalankulkija_pyoratie.mp4" 5.739124 18 1 1454933199280 3.066 "notpresent" 1448874384338 "nothing" 0.625377643504532 0.551677852348993 1217 "124" FALSE "child" "nothing" TRUE TRUE FALSE FALSE FALSE TRUE 2 1 1
"19" "C" "120_jalankulkijalapset.mp4" 14.781759 19 0 1454933219576 2.364 "present" 1448873776702 "roaduser" 0.44350580781415 0.367729831144465 1218 "120" FALSE "child" "roaduser" TRUE FALSE FALSE FALSE TRUE TRUE 2 1 1
"19" "C" "120_jalankulkijalapset.mp4" 14.781759 19 1 1454933219576 3.06 "notpresent" 1448873802666 "nothing" 0.695881731784583 0.519699812382739 1219 "120" FALSE "child" "nothing" TRUE TRUE FALSE FALSE FALSE TRUE 2 1 1
"19" "C" "150_kaantyva_auto.mp4" 6 20 0 1454933232938 2.387 "notpresent" 1449044843092 NA 0.757689422355589 0.410666666666667 1221 "150" FALSE "child" "roaduser" FALSE FALSE FALSE TRUE FALSE TRUE 3 2 1
"19" "C" "150_kaantyva_auto.mp4" 6 20 1 1454933232938 1.795 "present" 1449044863756 NA 0.372093023255814 0.398666666666667 1220 "150" FALSE "child" "roaduser" TRUE FALSE FALSE FALSE TRUE TRUE 3 2 1
"19" "C" "150_kaantyva_auto.mp4" 6 20 2 1454933232938 2.388 "notpresent" 1449044889301 "nothing" 0.17854463615904 0.456 1222 "150" FALSE "child" "nothing" TRUE TRUE FALSE FALSE FALSE TRUE 3 2 1
"19" "C" "169_pyorailija_porttikongi.mp4" 6.006708 21 0 1454933245206 1.382 "present" 1449047587382 NA 0.349587396849212 0.382666666666667 1223 "169" FALSE "child" "roaduser" TRUE FALSE FALSE FALSE TRUE TRUE 3 2 1
"19" "C" "169_pyorailija_porttikongi.mp4" 6.006708 21 1 1454933245206 2.133 "notpresent" 1449047592870 "occlusion" 0.68642160540135 0.392 1224 "169" FALSE "child" "occlusion" FALSE FALSE FALSE TRUE FALSE TRUE 3 2 1
"19" "C" "169_pyorailija_porttikongi.mp4" 6.006708 21 2 1454933245206 2.133 "notpresent" 1453200850465 "nothing" 0.889908256880734 0.422101449275362 1225 "169" FALSE "child" "nothing" TRUE TRUE FALSE FALSE FALSE TRUE 3 2 1
"19" "C" "153_pasila.mp4" 24.192625 22 0 1454933276310 2.725 "notpresent" 1448871088092 NA 0.391763463569166 0.439024390243902 1228 "153" FALSE "child" "roaduser" FALSE FALSE FALSE TRUE FALSE TRUE 3 2 1
"19" "C" "153_pasila.mp4" 24.192625 22 1 1454933276310 1.482 "present" 1448871172219 "occlusion" 0.568109820485744 0.425891181988743 1226 "153" FALSE "child" "occlusion" TRUE FALSE FALSE FALSE TRUE TRUE 3 2 1
"19" "C" "153_pasila.mp4" 24.192625 22 2 1454933276310 1.962 "present" 1449045461703 "nothing" 0.0781414994720169 0.397748592870544 1227 "153" FALSE "child" "nothing" FALSE FALSE TRUE FALSE FALSE TRUE 3 2 1
"19" "C" "175_autot_ja_jalankulkijat_X-risteys.mp4" 13.7 23 0 1454933296521 1.674 "present" 1449048138103 NA 0.392456676860347 0.425724637681159 1229 "175" FALSE "child" "roaduser" TRUE FALSE FALSE FALSE TRUE TRUE 3 2 1
"19" "C" "175_autot_ja_jalankulkijat_X-risteys.mp4" 13.7 23 1 1454933296521 2.134 "present" 1449048143630 NA 0.5480464625132 0.431519699812383 1230 "175" FALSE "child" "roaduser" TRUE FALSE FALSE FALSE TRUE TRUE 3 2 1
"19" "C" "175_autot_ja_jalankulkijat_X-risteys.mp4" 13.7 23 2 1454933296521 3.027 "notpresent" 1449048147558 "nothing" 0.130939809926082 0.649155722326454 1231 "175" FALSE "child" "nothing" TRUE TRUE FALSE FALSE FALSE TRUE 3 2 1
"19" "C" "123_tolpat_jalankulkija.NE.mp4" 18.1 24 0 1454933322281 1.61 "present" 1448873983081 "occlusion" 0.424057084607543 0.371376811594203 1232 "123" FALSE "child" "occlusion" TRUE FALSE FALSE FALSE TRUE TRUE 2 1 1
"19" "C" "123_tolpat_jalankulkija.NE.mp4" 18.1 24 1 1454933322281 3.163 "present" 1448873989585 "nothing" 0.180428134556575 0.34963768115942 1233 "123" FALSE "child" "nothing" FALSE FALSE TRUE FALSE FALSE TRUE 2 1 1
"19" "C" "171_pyorailija_tienyli.mp4" 11.979375 25 0 1454933340616 1.447 "present" 1449047879975 "roaduser" 0.0645161290322581 0.457333333333333 1234 "171" FALSE "child" "roaduser" TRUE FALSE FALSE FALSE TRUE TRUE 3 1 2
"19" "C" "171_pyorailija_tienyli.mp4" 11.979375 25 1 1454933340616 2.246 "notpresent" 1449047900110 "nothing" 0.466737064413939 0.422138836772983 1235 "171" FALSE "child" "nothing" TRUE TRUE FALSE FALSE FALSE TRUE 3 1 2
"19" "C" "171_pyorailija_tienyli.mp4" 11.979375 25 2 1454933340616 2.247 "notpresent" 1449047904718 "nothing" 0.837381203801478 0.425891181988743 1236 "171" FALSE "child" "nothing" TRUE TRUE FALSE FALSE FALSE TRUE 3 1 2
"19" "C" "158_jalankulkija_ja_suojatie.mp4" 8.942644 26 0 1454933354564 1.729 "present" 1449046381140 "occlusion" 0.536430834213305 0.347091932457786 1238 "158" FALSE "child" "occlusion" TRUE FALSE FALSE FALSE TRUE TRUE 3 2 1
"19" "C" "158_jalankulkija_ja_suojatie.mp4" 8.942644 26 1 1454933354564 2.191 "notpresent" 1449046387684 "nothing" 0.114778694673668 0.341333333333333 1239 "158" FALSE "child" "nothing" TRUE TRUE FALSE FALSE FALSE TRUE 3 2 1
"19" "C" "158_jalankulkija_ja_suojatie.mp4" 8.942644 26 2 1454933354564 1.452 "present" 1449046420155 NA 0.351636747624076 0.328330206378987 1237 "158" FALSE "child" "roaduser" TRUE FALSE FALSE FALSE TRUE TRUE 3 2 1
"19" "C" "173_vastaantulijat.mp4" 10.2 27 0 1454933369655 1.353 "present" 1449047988399 NA 0.452599388379205 0.423913043478261 1240 "173" FALSE "child" "roaduser" TRUE FALSE FALSE FALSE TRUE TRUE 3 2 1
"19" "C" "173_vastaantulijat.mp4" 10.2 27 1 1454933369655 2.068 "notpresent" 1449047992487 NA 0.291446673706441 0.410881801125704 1241 "173" FALSE "child" "roaduser" FALSE FALSE FALSE TRUE FALSE TRUE 3 2 1
"19" "C" "173_vastaantulijat.mp4" 10.2 27 2 1454933369655 2.069 "notpresent" 1449047995728 "nothing" 0.664202745512144 0.422138836772983 1242 "173" FALSE "child" "nothing" TRUE TRUE FALSE FALSE FALSE TRUE 3 2 1
"19" "C" "157_isoroba.mp4" 14.2 28 0 1454933388387 1.909 "present" 1449046194892 NA 0.27231807951988 0.478666666666667 1243 "157" FALSE "child" "roaduser" TRUE FALSE FALSE FALSE TRUE TRUE 3 1 2
"19" "C" "157_isoroba.mp4" 14.2 28 1 1454933388387 2.505 "notpresent" 1449046200021 "nothing" 0.482370592648162 0.469333333333333 1244 "157" FALSE "child" "nothing" TRUE TRUE FALSE FALSE FALSE TRUE 3 1 2
"19" "C" "157_isoroba.mp4" 14.2 28 2 1454933388387 2.506 "notpresent" 1452591353502 "nothing" 0.0770855332629356 0.425891181988743 1245 "157" FALSE "child" "nothing" TRUE TRUE FALSE FALSE FALSE TRUE 3 1 2
"19" "C" "130_lapset.mp4" 15.2 29 0 1454933408337 1.183 "present" 1448838689194 NA 0.363914373088685 0.478260869565217 1246 "130" FALSE "child" "roaduser" TRUE FALSE FALSE FALSE TRUE TRUE 2 2 0
"19" "C" "130_lapset.mp4" 15.2 29 1 1454933408337 1.822 "notpresent" 1448874755810 NA 0.761440360090022 0.489333333333333 1247 "130" FALSE "child" "roaduser" FALSE FALSE FALSE TRUE FALSE TRUE 2 2 0
"20" "C" "140_suojatieneteen_pysahtynyt_kuormaauto.mp4" 17.917911 0 0 1454934573140 1.998 "present" 1448875680592 NA 0.141035258814704 0.457333333333333 1256 "140" FALSE "child" "roaduser" TRUE FALSE FALSE FALSE TRUE TRUE 3 1 2
"20" "C" "140_suojatieneteen_pysahtynyt_kuormaauto.mp4" 17.917911 0 1 1454934573140 5.039 "notpresent" 1448875683768 "nothing" 0.417854463615904 0.438666666666667 1258 "140" FALSE "child" "nothing" TRUE TRUE FALSE FALSE FALSE TRUE 3 1 2
"20" "C" "140_suojatieneteen_pysahtynyt_kuormaauto.mp4" 17.917911 0 2 1454934573140 4.136 "present" 1448875692307 "nothing" 0.790697674418605 0.521333333333333 1257 "140" FALSE "child" "nothing" FALSE FALSE TRUE FALSE FALSE TRUE 3 1 2
"20" "C" "169_pyorailija_porttikongi.mp4" 6.006708 1 0 1454934592910 2.575 "present" 1449047587382 NA 0.349587396849212 0.382666666666667 1259 "169" FALSE "child" "roaduser" TRUE FALSE FALSE FALSE TRUE TRUE 3 2 1
"20" "C" "169_pyorailija_porttikongi.mp4" 6.006708 1 1 1454934592910 5.321 "notpresent" 1449047592870 "occlusion" 0.68642160540135 0.392 1261 "169" FALSE "child" "occlusion" FALSE FALSE FALSE TRUE FALSE TRUE 3 2 1
"20" "C" "169_pyorailija_porttikongi.mp4" 6.006708 1 2 1454934592910 4.244 "present" 1453200850465 "nothing" 0.889908256880734 0.422101449275362 1260 "169" FALSE "child" "nothing" FALSE FALSE TRUE FALSE FALSE TRUE 3 2 1
"20" "C" "125_hameentie2.mp4" 5.807269 2 0 1454934610198 1.85 "present" 1452677862343 NA 0.550158394931362 0.393996247654784 1262 "125" FALSE "child" "roaduser" TRUE FALSE FALSE FALSE TRUE TRUE 2 1 1
"20" "C" "125_hameentie2.mp4" 5.807269 2 1 1454934610198 2.802 "present" 1452677892590 "nothing" 0.143611404435058 0.384615384615385 1263 "125" FALSE "child" "nothing" FALSE FALSE TRUE FALSE FALSE TRUE 2 1 1
"20" "C" "120_jalankulkijalapset.mp4" 14.781759 3 0 1454934633484 1.958 "present" 1448873776702 "roaduser" 0.44350580781415 0.367729831144465 1264 "120" FALSE "child" "roaduser" TRUE FALSE FALSE FALSE TRUE TRUE 2 1 1
"20" "C" "120_jalankulkijalapset.mp4" 14.781759 3 1 1454934633484 2.941 "notpresent" 1448873802666 "nothing" 0.695881731784583 0.519699812382739 1265 "120" FALSE "child" "nothing" TRUE TRUE FALSE FALSE FALSE TRUE 2 1 1
"20" "C" "150_kaantyva_auto.mp4" 6 4 0 1454934646833 4.773 "present" 1449044843092 NA 0.757689422355589 0.410666666666667 1266 "150" FALSE "child" "roaduser" TRUE FALSE FALSE FALSE TRUE TRUE 3 2 1
"20" "C" "150_kaantyva_auto.mp4" 6 4 1 1454934646833 6.395 "notpresent" 1449044863756 NA 0.372093023255814 0.398666666666667 1268 "150" FALSE "child" "roaduser" FALSE FALSE FALSE TRUE FALSE TRUE 3 2 1
"20" "C" "150_kaantyva_auto.mp4" 6 4 2 1454934646833 5.786 "present" 1449044889301 "nothing" 0.17854463615904 0.456 1267 "150" FALSE "child" "nothing" FALSE FALSE TRUE FALSE FALSE TRUE 3 2 1
"20" "C" "102_bussi.risteys.mp4" 19.6 5 0 1454934677284 3.083 "present" 1453710685880 NA 0.95648912228057 0.406666666666667 1269 "102" FALSE "child" "roaduser" TRUE FALSE FALSE FALSE TRUE TRUE 3 1 2
"20" "C" "102_bussi.risteys.mp4" 19.6 5 1 1454934677284 3.851 "notpresent" 1453710693248 "nothing" 0.489872468117029 0.388 1270 "102" FALSE "child" "nothing" TRUE TRUE FALSE FALSE FALSE TRUE 3 1 2
"20" "C" "102_bussi.risteys.mp4" 19.6 5 2 1454934677284 3.852 "notpresent" 1453710704040 "nothing" 0.132033008252063 0.36 1271 "102" FALSE "child" "nothing" TRUE TRUE FALSE FALSE FALSE TRUE 3 1 2
"20" "C" "158_jalankulkija_ja_suojatie.mp4" 8.942644 6 0 1454934694552 1.85 "present" 1449046381140 "occlusion" 0.536430834213305 0.347091932457786 1272 "158" FALSE "child" "occlusion" TRUE FALSE FALSE FALSE TRUE TRUE 3 2 1
"20" "C" "158_jalankulkija_ja_suojatie.mp4" 8.942644 6 1 1454934694552 3.664 "notpresent" 1449046387684 "nothing" 0.114778694673668 0.341333333333333 1274 "158" FALSE "child" "nothing" TRUE TRUE FALSE FALSE FALSE TRUE 3 2 1
"20" "C" "158_jalankulkija_ja_suojatie.mp4" 8.942644 6 2 1454934694552 2.74 "present" 1449046420155 NA 0.351636747624076 0.328330206378987 1273 "158" FALSE "child" "roaduser" TRUE FALSE FALSE FALSE TRUE TRUE 3 2 1
"20" "C" "153_pasila.mp4" 24.192625 7 0 1454934726106 4.329 "notpresent" 1448871088092 NA 0.391763463569166 0.439024390243902 1277 "153" FALSE "child" "roaduser" FALSE FALSE FALSE TRUE FALSE TRUE 3 2 1
"20" "C" "153_pasila.mp4" 24.192625 7 1 1454934726106 1.949 "present" 1448871172219 "occlusion" 0.568109820485744 0.425891181988743 1275 "153" FALSE "child" "occlusion" TRUE FALSE FALSE FALSE TRUE TRUE 3 2 1
"20" "C" "153_pasila.mp4" 24.192625 7 2 1454934726106 3.097 "present" 1449045461703 "nothing" 0.0781414994720169 0.397748592870544 1276 "153" FALSE "child" "nothing" FALSE FALSE TRUE FALSE FALSE TRUE 3 2 1
"20" "C" "168_PT.vas.Vas.kaantyvat_autot(I)_ja_oikealta_suoraan_auto.mp4" 14.382416 8 0 1454934749530 4.092 "present" 1449047461669 "occlusion" 0.591341077085533 0.420262664165103 1279 "168" FALSE "child" "occlusion" TRUE FALSE FALSE FALSE TRUE TRUE 2 1 1
"20" "C" "168_PT.vas.Vas.kaantyvat_autot(I)_ja_oikealta_suoraan_auto.mp4" 14.382416 8 1 1454934749530 3.508 "present" 1449047466429 "nothing" 0.151003167898627 0.422138836772983 1278 "168" FALSE "child" "nothing" FALSE FALSE TRUE FALSE FALSE TRUE 2 1 1
"20" "C" "103_jalankulkija_ja_auto.risteys.mp4" 4.806 9 0 1454934763110 3.437 "notpresent" 1448871981808 "occlusion" 0.500375093773443 0.369333333333333 1282 "103" FALSE "child" "occlusion" FALSE FALSE FALSE TRUE FALSE TRUE 3 2 1
"20" "C" "103_jalankulkija_ja_auto.risteys.mp4" 4.806 9 1 1454934763110 2.623 "present" 1448871994728 NA 0.693173293323331 0.369333333333333 1281 "103" FALSE "child" "roaduser" TRUE FALSE FALSE FALSE TRUE TRUE 3 2 1
"20" "C" "103_jalankulkija_ja_auto.risteys.mp4" 4.806 9 2 1454934763110 1.972 "present" 1448872143386 "nothing" 0.201050262565641 0.413333333333333 1280 "103" FALSE "child" "nothing" FALSE FALSE TRUE FALSE FALSE TRUE 3 2 1
"20" "C" "170_pyorailijat.mp4" 7.275145 10 0 1454934778560 1.404 "present" 1449047708159 NA 0.396099024756189 0.430666666666667 1283 "170" FALSE "child" "roaduser" TRUE FALSE FALSE FALSE TRUE TRUE 2 1 1
"20" "C" "170_pyorailijat.mp4" 7.275145 10 1 1454934778560 2.675 "present" 1449047712511 "nothing" 0.842460615153788 0.493333333333333 1284 "170" FALSE "child" "nothing" FALSE FALSE TRUE FALSE FALSE TRUE 2 1 1
"20" "C" "143_hameentie.mp4" 12.5 11 0 1454934798903 2.434 "present" 1448875899919 NA 0.350580781414995 0.371482176360225 1285 "143" FALSE "child" "roaduser" TRUE FALSE FALSE FALSE TRUE TRUE 2 2 0
"20" "C" "143_hameentie.mp4" 12.5 11 1 1454934798903 2.931 "present" 1448875904919 "occlusion" 0.582893347412883 0.392120075046904 1286 "143" FALSE "child" "occlusion" TRUE FALSE FALSE FALSE TRUE TRUE 2 2 0
"20" "C" "175_autot_ja_jalankulkijat_X-risteys.mp4" 13.7 12 0 1454934819693 4.865 "present" 1449048138103 NA 0.392456676860347 0.425724637681159 1287 "175" FALSE "child" "roaduser" TRUE FALSE FALSE FALSE TRUE TRUE 3 2 1
"20" "C" "175_autot_ja_jalankulkijat_X-risteys.mp4" 13.7 12 1 1454934819693 5.364 "present" 1449048143630 NA 0.5480464625132 0.431519699812383 1288 "175" FALSE "child" "roaduser" TRUE FALSE FALSE FALSE TRUE TRUE 3 2 1
"20" "C" "175_autot_ja_jalankulkijat_X-risteys.mp4" 13.7 12 2 1454934819693 5.903 "notpresent" 1449048147558 "nothing" 0.130939809926082 0.649155722326454 1289 "175" FALSE "child" "nothing" TRUE TRUE FALSE FALSE FALSE TRUE 3 2 1
"20" "C" "171_pyorailija_tienyli.mp4" 11.979375 13 0 1454934840983 3.359 "present" 1449047879975 "roaduser" 0.0645161290322581 0.457333333333333 1291 "171" FALSE "child" "roaduser" TRUE FALSE FALSE FALSE TRUE TRUE 3 1 2
"20" "C" "171_pyorailija_tienyli.mp4" 11.979375 13 1 1454934840983 3.995 "notpresent" 1449047900110 "nothing" 0.466737064413939 0.422138836772983 1292 "171" FALSE "child" "nothing" TRUE TRUE FALSE FALSE FALSE TRUE 3 1 2
"20" "C" "171_pyorailija_tienyli.mp4" 11.979375 13 2 1454934840983 1.917 "present" 1449047904718 "nothing" 0.837381203801478 0.425891181988743 1290 "171" FALSE "child" "nothing" FALSE FALSE TRUE FALSE FALSE TRUE 3 1 2
"20" "C" "173_vastaantulijat.mp4" 10.2 14 0 1454934857997 2.922 "present" 1449047988399 NA 0.452599388379205 0.423913043478261 1294 "173" FALSE "child" "roaduser" TRUE FALSE FALSE FALSE TRUE TRUE 3 2 1
"20" "C" "173_vastaantulijat.mp4" 10.2 14 1 1454934857997 3.57 "notpresent" 1449047992487 NA 0.291446673706441 0.410881801125704 1295 "173" FALSE "child" "roaduser" FALSE FALSE FALSE TRUE FALSE TRUE 3 2 1
"20" "C" "173_vastaantulijat.mp4" 10.2 14 2 1454934857997 2.547 "present" 1449047995728 "nothing" 0.664202745512144 0.422138836772983 1293 "173" FALSE "child" "nothing" FALSE FALSE TRUE FALSE FALSE TRUE 3 2 1
"20" "C" "124_alppila_jalankulkija_pyoratie.mp4" 5.739124 15 0 1454934873886 1.349 "present" 1448874316889 "roaduser" 0.379154078549849 0.420134228187919 1296 "124" FALSE "child" "roaduser" TRUE FALSE FALSE FALSE TRUE TRUE 2 1 1
"20" "C" "124_alppila_jalankulkija_pyoratie.mp4" 5.739124 15 1 1454934873886 2.308 "notpresent" 1448874384338 "nothing" 0.625377643504532 0.551677852348993 1297 "124" FALSE "child" "nothing" TRUE TRUE FALSE FALSE FALSE TRUE 2 1 1
"20" "C" "146_itapasila3.mp4" 8.641976 16 0 1454935088034 2.188 "present" 1448876058590 "roaduser_car" 0.294073518379595 0.382666666666667 1299 "146" FALSE "child" "roaduser" TRUE FALSE FALSE FALSE TRUE TRUE 2 1 1
"20" "C" "146_itapasila3.mp4" 8.641976 16 1 1454935088034 1.672 "present" 1448876063174 "nothing" 0.708460754332314 0.436594202898551 1298 "146" FALSE "child" "nothing" FALSE FALSE TRUE FALSE FALSE TRUE 2 1 1
"20" "C" "136_pasilanasema.mp4" 11.21175 17 0 1454935105529 1.632 "present" 1448875214922 "roaduser_car" 0.558139534883721 0.426666666666667 1300 "136" FALSE "child" "roaduser" TRUE FALSE FALSE FALSE TRUE TRUE 2 1 1
"20" "C" "136_pasilanasema.mp4" 11.21175 17 1 1454935105529 2.353 "notpresent" 1448875220361 "nothing" 0.304576144036009 0.408 1301 "136" FALSE "child" "nothing" TRUE TRUE FALSE FALSE FALSE TRUE 2 1 1
"20" "C" "132_leikkipuisto.mp4" 6.27 18 0 1454935117613 5.315 "notpresent" 1448874849779 NA 0.786952089704383 0.519927536231884 1303 "132" FALSE "child" "roaduser" FALSE FALSE FALSE TRUE FALSE TRUE 3 1 2
"20" "C" "132_leikkipuisto.mp4" 6.27 18 1 1454935117613 5.318 "notpresent" 1448874853611 "nothing" 0.0607651912978245 0.546666666666667 1304 "132" FALSE "child" "nothing" TRUE TRUE FALSE FALSE FALSE TRUE 3 1 2
"20" "C" "132_leikkipuisto.mp4" 6.27 18 2 1454935117613 2.937 "present" 1448874867074 "nothing" 0.483120780195049 0.602666666666667 1302 "132" FALSE "child" "nothing" FALSE FALSE TRUE FALSE FALSE TRUE 3 1 2
"20" "C" "104_Jalankulkijat.Potkulautailija.mp4" 14.681442 19 0 1454935142111 1.438 "present" 1448530068382 NA 0.595317725752508 0.43452380952381 1305 "104" FALSE "child" "roaduser" TRUE FALSE FALSE FALSE TRUE TRUE 3 2 1
"20" "C" "104_Jalankulkijat.Potkulautailija.mp4" 14.681442 19 1 1454935142111 3.552 "notpresent" 1448530125249 "roaduser" 0.302006335797254 0.405253283302064 1307 "104" FALSE "child" "roaduser" FALSE FALSE FALSE TRUE FALSE TRUE 3 2 1
"20" "C" "104_Jalankulkijat.Potkulautailija.mp4" 14.681442 19 2 1454935142111 3.01 "present" 1448872304771 "nothing" 0.809378185524975 0.550724637681159 1306 "104" FALSE "child" "nothing" FALSE FALSE TRUE FALSE FALSE TRUE 3 2 1
"20" "C" "506_oik.kaant.auto.mp4" 16.2 20 0 1454935164468 2.94 "present" 1449048634590 NA 0.403600900225056 0.405333333333333 1309 "506" FALSE "child" "roaduser" TRUE FALSE FALSE FALSE TRUE TRUE 3 2 1
"20" "C" "506_oik.kaant.auto.mp4" 16.2 20 1 1454935164468 2.08 "present" 1449048638014 "occlusion" 0.600900225056264 0.361333333333333 1308 "506" FALSE "child" "occlusion" TRUE FALSE FALSE FALSE TRUE TRUE 3 2 1
"20" "C" "506_oik.kaant.auto.mp4" 16.2 20 2 1454935164468 3.422 "notpresent" 1449048644054 "nothing" 0.214553638409602 0.501333333333333 1310 "506" FALSE "child" "nothing" TRUE TRUE FALSE FALSE FALSE TRUE 3 2 1
"20" "C" "165_jalankulkijoita_ja_pyorailija.mp4" 18.151916 21 0 1454935189412 2.815 "present" 1449047076073 NA 0.186046511627907 0.401333333333333 1312 "165" FALSE "child" "roaduser" TRUE FALSE FALSE FALSE TRUE TRUE 3 2 1
"20" "C" "165_jalankulkijoita_ja_pyorailija.mp4" 18.151916 21 1 1454935189412 1.894 "present" 1449047079850 "occlusion" 0.724681170292573 0.426666666666667 1311 "165" FALSE "child" "occlusion" TRUE FALSE FALSE FALSE TRUE TRUE 3 2 1
"20" "C" "165_jalankulkijoita_ja_pyorailija.mp4" 18.151916 21 2 1454935189412 3.382 "notpresent" 1449047086786 "nothing" 0.50112528132033 0.42 1313 "165" FALSE "child" "nothing" TRUE TRUE FALSE FALSE FALSE TRUE 3 2 1
"20" "C" "121_kaantyva_auto.mp4" 8.508703 22 0 1454935204778 2.606 "present" 1448545022229 "roaduser" 0.94341675734494 0.524177949709865 1315 "121" FALSE "child" "roaduser" TRUE FALSE FALSE FALSE TRUE TRUE 2 1 1
"20" "C" "121_kaantyva_auto.mp4" 8.508703 22 1 1454935204778 1.273 "present" 1448873886354 "nothing" 0.265047518479409 0.410881801125704 1314 "121" FALSE "child" "nothing" FALSE FALSE TRUE FALSE FALSE TRUE 2 1 1
"20" "C" "123_tolpat_jalankulkija.NE.mp4" 18.1 23 0 1454935229270 3.314 "notpresent" 1448873983081 "occlusion" 0.424057084607543 0.371376811594203 1317 "123" FALSE "child" "occlusion" FALSE FALSE FALSE TRUE FALSE TRUE 2 1 1
"20" "C" "123_tolpat_jalankulkija.NE.mp4" 18.1 23 1 1454935229270 2.219 "present" 1448873989585 "nothing" 0.180428134556575 0.34963768115942 1316 "123" FALSE "child" "nothing" FALSE FALSE TRUE FALSE FALSE TRUE 2 1 1
"20" "C" "135_paaskylanrinne.NE.mp4" 6.906978 24 0 1454935242981 2.382 "present" 1448875032826 "occlusion" 0.672918229557389 0.390666666666667 1319 "135" FALSE "child" "occlusion" TRUE FALSE FALSE FALSE TRUE TRUE 3 2 1
"20" "C" "135_paaskylanrinne.NE.mp4" 6.906978 24 1 1454935242981 1.995 "present" 1448875038866 "occlusion" 0.471867966991748 0.402666666666667 1318 "135" FALSE "child" "occlusion" TRUE FALSE FALSE FALSE TRUE TRUE 3 2 1
"20" "C" "135_paaskylanrinne.NE.mp4" 6.906978 24 2 1454935242981 2.826 "notpresent" 1448875043970 "nothing" 0.0817704426106527 0.541333333333333 1320 "135" FALSE "child" "nothing" TRUE TRUE FALSE FALSE FALSE TRUE 3 2 1
"20" "C" "157_isoroba.mp4" 14.2 25 0 1454935262455 4.097 "present" 1449046194892 NA 0.27231807951988 0.478666666666667 1322 "157" FALSE "child" "roaduser" TRUE FALSE FALSE FALSE TRUE TRUE 3 1 2
"20" "C" "157_isoroba.mp4" 14.2 25 1 1454935262455 4.633 "notpresent" 1449046200021 "nothing" 0.482370592648162 0.469333333333333 1323 "157" FALSE "child" "nothing" TRUE TRUE FALSE FALSE FALSE TRUE 3 1 2
"20" "C" "157_isoroba.mp4" 14.2 25 2 1454935262455 3.618 "present" 1452591353502 "nothing" 0.0770855332629356 0.425891181988743 1321 "157" FALSE "child" "nothing" FALSE FALSE TRUE FALSE FALSE TRUE 3 1 2
"20" "C" "117_suojatie.mp4" 7.173833 26 0 1454935277045 1.323 "present" 1448873422279 NA 0.396099024756189 0.378666666666667 1324 "117" FALSE "child" "roaduser" TRUE FALSE FALSE FALSE TRUE TRUE 3 2 1
"20" "C" "117_suojatie.mp4" 7.173833 26 1 1454935277045 2.682 "notpresent" 1448873429615 "roaduser" 0.697993664202746 0.397748592870544 1325 "117" FALSE "child" "roaduser" FALSE FALSE FALSE TRUE FALSE TRUE 3 2 1
"20" "C" "117_suojatie.mp4" 7.173833 26 2 1454935277045 2.683 "notpresent" 1453200295345 "nothing" 0.240570846075433 0.364130434782609 1326 "117" FALSE "child" "nothing" TRUE TRUE FALSE FALSE FALSE TRUE 3 2 1
"20" "C" "509_tilataksi_oikealle_eteen.mp4" 8.409 27 0 1454935292830 1.365 "present" 1449048777797 NA 0.177044261065266 0.421333333333333 1327 "509" FALSE "child" "roaduser" TRUE FALSE FALSE FALSE TRUE TRUE 3 1 2
"20" "C" "509_tilataksi_oikealle_eteen.mp4" 8.409 27 1 1454935292830 2.299 "notpresent" 1449048782765 "nothing" 0.782445611402851 0.624 1328 "509" FALSE "child" "nothing" TRUE TRUE FALSE FALSE FALSE TRUE 3 1 2
"20" "C" "509_tilataksi_oikealle_eteen.mp4" 8.409 27 2 1454935292830 2.3 "notpresent" 1449048791933 "nothing" 0.515378844711178 0.438666666666667 1329 "509" FALSE "child" "nothing" TRUE TRUE FALSE FALSE FALSE TRUE 3 1 2
"20" "C" "163_jalankulkijat_suojatie.mp4" 6.540458 28 0 1454935303846 1.231 "present" 1452591691559 NA 0.563885955649419 0.354596622889306 1330 "163" FALSE "child" "roaduser" TRUE FALSE FALSE FALSE TRUE TRUE 3 2 1
"20" "C" "163_jalankulkijat_suojatie.mp4" 6.540458 28 1 1454935303846 1.846 "notpresent" 1452591701016 "occlusion" 0.72544878563886 0.322701688555347 1331 "163" FALSE "child" "occlusion" FALSE FALSE FALSE TRUE FALSE TRUE 3 2 1
"20" "C" "163_jalankulkijat_suojatie.mp4" 6.540458 28 2 1454935303846 1.847 "notpresent" 1452591715519 "nothing" 0.234424498416051 0.369606003752345 1332 "163" FALSE "child" "nothing" TRUE TRUE FALSE FALSE FALSE TRUE 3 2 1
"20" "C" "130_lapset.mp4" 15.2 29 0 1454935324152 1.229 "present" 1448838689194 NA 0.363914373088685 0.478260869565217 1333 "130" FALSE "child" "roaduser" TRUE FALSE FALSE FALSE TRUE TRUE 2 2 0
"20" "C" "130_lapset.mp4" 15.2 29 1 1454935324152 2.827 "notpresent" 1448874755810 NA 0.761440360090022 0.489333333333333 1334 "130" FALSE "child" "roaduser" FALSE FALSE FALSE TRUE FALSE TRUE 2 2 0
"21" "C" "130_lapset.mp4" 15.2 0 0 1455088469390 1.994 "present" 1448838689194 NA 0.363914373088685 0.478260869565217 1343 "130" FALSE "child" "roaduser" TRUE FALSE FALSE FALSE TRUE TRUE 2 2 0
"21" "C" "130_lapset.mp4" 15.2 0 1 1455088469390 4.623 "present" 1448874755810 NA 0.761440360090022 0.489333333333333 1344 "130" FALSE "child" "roaduser" TRUE FALSE FALSE FALSE TRUE TRUE 2 2 0
"21" "C" "123_tolpat_jalankulkija.NE.mp4" 18.1 1 0 1455088498733 3.139 "present" 1448873983081 "occlusion" 0.424057084607543 0.371376811594203 1345 "123" FALSE "child" "occlusion" TRUE FALSE FALSE FALSE TRUE TRUE 2 1 1
"21" "C" "123_tolpat_jalankulkija.NE.mp4" 18.1 1 1 1455088498733 3.757 "notpresent" 1448873989585 "nothing" 0.180428134556575 0.34963768115942 1346 "123" FALSE "child" "nothing" TRUE TRUE FALSE FALSE FALSE TRUE 2 1 1
"21" "C" "121_kaantyva_auto.mp4" 8.508703 2 0 1455088516670 7.522 "present" 1448545022229 "roaduser" 0.94341675734494 0.524177949709865 1348 "121" FALSE "child" "roaduser" TRUE FALSE FALSE FALSE TRUE TRUE 2 1 1
"21" "C" "121_kaantyva_auto.mp4" 8.508703 2 1 1455088516670 3.809 "present" 1448873886354 "nothing" 0.265047518479409 0.410881801125704 1347 "121" FALSE "child" "nothing" FALSE FALSE TRUE FALSE FALSE TRUE 2 1 1
"21" "C" "140_suojatieneteen_pysahtynyt_kuormaauto.mp4" 17.917911 3 0 1455088547880 7.245 "notpresent" 1448875680592 NA 0.141035258814704 0.457333333333333 1350 "140" FALSE "child" "roaduser" FALSE FALSE FALSE TRUE FALSE TRUE 3 1 2
"21" "C" "140_suojatieneteen_pysahtynyt_kuormaauto.mp4" 17.917911 3 1 1455088547880 7.246 "notpresent" 1448875683768 "nothing" 0.417854463615904 0.438666666666667 1351 "140" FALSE "child" "nothing" TRUE TRUE FALSE FALSE FALSE TRUE 3 1 2
"21" "C" "140_suojatieneteen_pysahtynyt_kuormaauto.mp4" 17.917911 3 2 1455088547880 6.696 "present" 1448875692307 "nothing" 0.790697674418605 0.521333333333333 1349 "140" FALSE "child" "nothing" FALSE FALSE TRUE FALSE FALSE TRUE 3 1 2
"21" "C" "125_hameentie2.mp4" 5.807269 4 0 1455088565768 3.519 "present" 1452677862343 NA 0.550158394931362 0.393996247654784 1352 "125" FALSE "child" "roaduser" TRUE FALSE FALSE FALSE TRUE TRUE 2 1 1
"21" "C" "125_hameentie2.mp4" 5.807269 4 1 1455088565768 4.032 "notpresent" 1452677892590 "nothing" 0.143611404435058 0.384615384615385 1353 "125" FALSE "child" "nothing" TRUE TRUE FALSE FALSE FALSE TRUE 2 1 1
"21" "C" "102_bussi.risteys.mp4" 19.6 5 0 1455088594154 2.184 "present" 1453710685880 NA 0.95648912228057 0.406666666666667 1354 "102" FALSE "child" "roaduser" TRUE FALSE FALSE FALSE TRUE TRUE 3 1 2
"21" "C" "102_bussi.risteys.mp4" 19.6 5 1 1455088594154 11.413 "present" 1453710693248 "nothing" 0.489872468117029 0.388 1355 "102" FALSE "child" "nothing" FALSE FALSE TRUE FALSE FALSE TRUE 3 1 2
"21" "C" "102_bussi.risteys.mp4" 19.6 5 2 1455088594154 11.948 "notpresent" 1453710704040 "nothing" 0.132033008252063 0.36 1356 "102" FALSE "child" "nothing" TRUE TRUE FALSE FALSE FALSE TRUE 3 1 2
"21" "C" "124_alppila_jalankulkija_pyoratie.mp4" 5.739124 6 0 1455088617031 7.614 "notpresent" 1448874316889 "roaduser" 0.379154078549849 0.420134228187919 1358 "124" FALSE "child" "roaduser" FALSE FALSE FALSE TRUE FALSE TRUE 2 1 1
"21" "C" "124_alppila_jalankulkija_pyoratie.mp4" 5.739124 6 1 1455088617031 7.048 "present" 1448874384338 "nothing" 0.625377643504532 0.551677852348993 1357 "124" FALSE "child" "nothing" FALSE FALSE TRUE FALSE FALSE TRUE 2 1 1
"21" "C" "506_oik.kaant.auto.mp4" 16.2 7 0 1455088646209 3.286 "notpresent" 1449048634590 NA 0.403600900225056 0.405333333333333 1361 "506" FALSE "child" "roaduser" FALSE FALSE FALSE TRUE FALSE TRUE 3 2 1
"21" "C" "506_oik.kaant.auto.mp4" 16.2 7 1 1455088646209 2.75 "present" 1449048638014 "occlusion" 0.600900225056264 0.361333333333333 1360 "506" FALSE "child" "occlusion" TRUE FALSE FALSE FALSE TRUE TRUE 3 2 1
"21" "C" "506_oik.kaant.auto.mp4" 16.2 7 2 1455088646209 1.852 "present" 1449048644054 "nothing" 0.214553638409602 0.501333333333333 1359 "506" FALSE "child" "nothing" FALSE FALSE TRUE FALSE FALSE TRUE 3 2 1
"21" "C" "171_pyorailija_tienyli.mp4" 11.979375 8 0 1455088666402 7.08 "present" 1449047879975 "roaduser" 0.0645161290322581 0.457333333333333 1363 "171" FALSE "child" "roaduser" TRUE FALSE FALSE FALSE TRUE TRUE 3 1 2
"21" "C" "171_pyorailija_tienyli.mp4" 11.979375 8 1 1455088666402 7.949 "notpresent" 1449047900110 "nothing" 0.466737064413939 0.422138836772983 1364 "171" FALSE "child" "nothing" TRUE TRUE FALSE FALSE FALSE TRUE 3 1 2
"21" "C" "171_pyorailija_tienyli.mp4" 11.979375 8 2 1455088666402 3.964 "present" 1449047904718 "nothing" 0.837381203801478 0.425891181988743 1362 "171" FALSE "child" "nothing" FALSE FALSE TRUE FALSE FALSE TRUE 3 1 2
"21" "C" "165_jalankulkijoita_ja_pyorailija.mp4" 18.151916 9 0 1455088697451 1.405 "present" 1449047076073 NA 0.186046511627907 0.401333333333333 1365 "165" FALSE "child" "roaduser" TRUE FALSE FALSE FALSE TRUE TRUE 3 2 1
"21" "C" "165_jalankulkijoita_ja_pyorailija.mp4" 18.151916 9 1 1455088697451 2.19 "present" 1449047079850 "occlusion" 0.724681170292573 0.426666666666667 1366 "165" FALSE "child" "occlusion" TRUE FALSE FALSE FALSE TRUE TRUE 3 2 1
"21" "C" "165_jalankulkijoita_ja_pyorailija.mp4" 18.151916 9 2 1455088697451 2.843 "notpresent" 1449047086786 "nothing" 0.50112528132033 0.42 1367 "165" FALSE "child" "nothing" TRUE TRUE FALSE FALSE FALSE TRUE 3 2 1
"21" "C" "163_jalankulkijat_suojatie.mp4" 6.540458 10 0 1455088710916 7.329 "notpresent" 1452591691559 NA 0.563885955649419 0.354596622889306 1369 "163" FALSE "child" "roaduser" FALSE FALSE FALSE TRUE FALSE TRUE 3 2 1
"21" "C" "163_jalankulkijat_suojatie.mp4" 6.540458 10 1 1455088710916 3.041 "present" 1452591701016 "occlusion" 0.72544878563886 0.322701688555347 1368 "163" FALSE "child" "occlusion" TRUE FALSE FALSE FALSE TRUE TRUE 3 2 1
"21" "C" "163_jalankulkijat_suojatie.mp4" 6.540458 10 2 1455088710916 7.331 "notpresent" 1452591715519 "nothing" 0.234424498416051 0.369606003752345 1370 "163" FALSE "child" "nothing" TRUE TRUE FALSE FALSE FALSE TRUE 3 2 1
"21" "C" "157_isoroba.mp4" 14.2 11 0 1455088737890 2.164 "present" 1449046194892 NA 0.27231807951988 0.478666666666667 1371 "157" FALSE "child" "roaduser" TRUE FALSE FALSE FALSE TRUE TRUE 3 1 2
"21" "C" "157_isoroba.mp4" 14.2 11 1 1455088737890 8.626 "notpresent" 1449046200021 "nothing" 0.482370592648162 0.469333333333333 1372 "157" FALSE "child" "nothing" TRUE TRUE FALSE FALSE FALSE TRUE 3 1 2
"21" "C" "157_isoroba.mp4" 14.2 11 2 1455088737890 8.627 "notpresent" 1452591353502 "nothing" 0.0770855332629356 0.425891181988743 1373 "157" FALSE "child" "nothing" TRUE TRUE FALSE FALSE FALSE TRUE 3 1 2
"21" "C" "143_hameentie.mp4" 12.5 12 0 1455088763249 3.785 "notpresent" 1448875899919 NA 0.350580781414995 0.371482176360225 1375 "143" FALSE "child" "roaduser" FALSE FALSE FALSE TRUE FALSE TRUE 2 2 0
"21" "C" "143_hameentie.mp4" 12.5 12 1 1455088763249 3.126 "present" 1448875904919 "occlusion" 0.582893347412883 0.392120075046904 1374 "143" FALSE "child" "occlusion" TRUE FALSE FALSE FALSE TRUE TRUE 2 2 0
"21" "C" "169_pyorailija_porttikongi.mp4" 6.006708 13 0 1455088780310 2.918 "present" 1449047587382 NA 0.349587396849212 0.382666666666667 1376 "169" FALSE "child" "roaduser" TRUE FALSE FALSE FALSE TRUE TRUE 3 2 1
"21" "C" "169_pyorailija_porttikongi.mp4" 6.006708 13 1 1455088780310 4.895 "present" 1449047592870 "occlusion" 0.68642160540135 0.392 1377 "169" FALSE "child" "occlusion" TRUE FALSE FALSE FALSE TRUE TRUE 3 2 1
"21" "C" "169_pyorailija_porttikongi.mp4" 6.006708 13 2 1455088780310 5.376 "notpresent" 1453200850465 "nothing" 0.889908256880734 0.422101449275362 1378 "169" FALSE "child" "nothing" TRUE TRUE FALSE FALSE FALSE TRUE 3 2 1
"21" "C" "150_kaantyva_auto.mp4" 6 14 0 1455088795564 7.692 "notpresent" 1449044843092 NA 0.757689422355589 0.410666666666667 1380 "150" FALSE "child" "roaduser" FALSE FALSE FALSE TRUE FALSE TRUE 3 2 1
"21" "C" "150_kaantyva_auto.mp4" 6 14 1 1455088795564 7.693 "notpresent" 1449044863756 NA 0.372093023255814 0.398666666666667 1381 "150" FALSE "child" "roaduser" FALSE FALSE FALSE TRUE FALSE TRUE 3 2 1
"21" "C" "150_kaantyva_auto.mp4" 6 14 2 1455088795564 2.845 "present" 1449044889301 "nothing" 0.17854463615904 0.456 1379 "150" FALSE "child" "nothing" FALSE FALSE TRUE FALSE FALSE TRUE 3 2 1
"21" "C" "135_paaskylanrinne.NE.mp4" 6.906978 15 0 1455088814057 5.689 "present" 1448875032826 "occlusion" 0.672918229557389 0.390666666666667 1383 "135" FALSE "child" "occlusion" TRUE FALSE FALSE FALSE TRUE TRUE 3 2 1
"21" "C" "135_paaskylanrinne.NE.mp4" 6.906978 15 1 1455088814057 3.41 "present" 1448875038866 "occlusion" 0.471867966991748 0.402666666666667 1382 "135" FALSE "child" "occlusion" TRUE FALSE FALSE FALSE TRUE TRUE 3 2 1
"21" "C" "135_paaskylanrinne.NE.mp4" 6.906978 15 2 1455088814057 6.298 "notpresent" 1448875043970 "nothing" 0.0817704426106527 0.541333333333333 1384 "135" FALSE "child" "nothing" TRUE TRUE FALSE FALSE FALSE TRUE 3 2 1
"21" "C" "132_leikkipuisto.mp4" 6.27 16 0 1455089026928 2.738 "present" 1448874849779 NA 0.786952089704383 0.519927536231884 1385 "132" FALSE "child" "roaduser" TRUE FALSE FALSE FALSE TRUE TRUE 3 1 2
"21" "C" "132_leikkipuisto.mp4" 6.27 16 1 1455089026928 4.9 "present" 1448874853611 "nothing" 0.0607651912978245 0.546666666666667 1386 "132" FALSE "child" "nothing" FALSE FALSE TRUE FALSE FALSE TRUE 3 1 2
"21" "C" "132_leikkipuisto.mp4" 6.27 16 2 1455089026928 5.725 "notpresent" 1448874867074 "nothing" 0.483120780195049 0.602666666666667 1387 "132" FALSE "child" "nothing" TRUE TRUE FALSE FALSE FALSE TRUE 3 1 2
"21" "C" "136_pasilanasema.mp4" 11.21175 17 0 1455089048840 2.855 "present" 1448875214922 "roaduser_car" 0.558139534883721 0.426666666666667 1389 "136" FALSE "child" "roaduser" TRUE FALSE FALSE FALSE TRUE TRUE 2 1 1
"21" "C" "136_pasilanasema.mp4" 11.21175 17 1 1455089048840 1.953 "present" 1448875220361 "nothing" 0.304576144036009 0.408 1388 "136" FALSE "child" "nothing" FALSE FALSE TRUE FALSE FALSE TRUE 2 1 1
"21" "C" "153_pasila.mp4" 24.192625 18 0 1455089079918 1.737 "present" 1448871088092 NA 0.391763463569166 0.439024390243902 1390 "153" FALSE "child" "roaduser" TRUE FALSE FALSE FALSE TRUE TRUE 3 2 1
"21" "C" "153_pasila.mp4" 24.192625 18 1 1455089079918 3.303 "notpresent" 1448871172219 "occlusion" 0.568109820485744 0.425891181988743 1391 "153" FALSE "child" "occlusion" FALSE FALSE FALSE TRUE FALSE TRUE 3 2 1
"21" "C" "153_pasila.mp4" 24.192625 18 2 1455089079918 3.304 "notpresent" 1449045461703 "nothing" 0.0781414994720169 0.397748592870544 1392 "153" FALSE "child" "nothing" TRUE TRUE FALSE FALSE FALSE TRUE 3 2 1
"21" "C" "103_jalankulkija_ja_auto.risteys.mp4" 4.806 19 0 1455089092083 5.803 "notpresent" 1448871981808 "occlusion" 0.500375093773443 0.369333333333333 1395 "103" FALSE "child" "occlusion" FALSE FALSE FALSE TRUE FALSE TRUE 3 2 1
"21" "C" "103_jalankulkija_ja_auto.risteys.mp4" 4.806 19 1 1455089092083 2.069 "present" 1448871994728 NA 0.693173293323331 0.369333333333333 1393 "103" FALSE "child" "roaduser" TRUE FALSE FALSE FALSE TRUE TRUE 3 2 1
"21" "C" "103_jalankulkija_ja_auto.risteys.mp4" 4.806 19 2 1455089092083 4.759 "present" 1448872143386 "nothing" 0.201050262565641 0.413333333333333 1394 "103" FALSE "child" "nothing" FALSE FALSE TRUE FALSE FALSE TRUE 3 2 1
"21" "C" "146_itapasila3.mp4" 8.641976 20 0 1455089110399 2.681 "present" 1448876058590 "roaduser_car" 0.294073518379595 0.382666666666667 1397 "146" FALSE "child" "roaduser" TRUE FALSE FALSE FALSE TRUE TRUE 2 1 1
"21" "C" "146_itapasila3.mp4" 8.641976 20 1 1455089110399 1.699 "present" 1448876063174 "nothing" 0.708460754332314 0.436594202898551 1396 "146" FALSE "child" "nothing" FALSE FALSE TRUE FALSE FALSE TRUE 2 1 1
"21" "C" "117_suojatie.mp4" 7.173833 21 0 1455089123591 1.513 "present" 1448873422279 NA 0.396099024756189 0.378666666666667 1398 "117" FALSE "child" "roaduser" TRUE FALSE FALSE FALSE TRUE TRUE 3 2 1
"21" "C" "117_suojatie.mp4" 7.173833 21 1 1455089123591 3.707 "present" 1448873429615 "roaduser" 0.697993664202746 0.397748592870544 1399 "117" FALSE "child" "roaduser" TRUE FALSE FALSE FALSE TRUE TRUE 3 2 1
"21" "C" "117_suojatie.mp4" 7.173833 21 2 1455089123591 4.256 "notpresent" 1453200295345 "nothing" 0.240570846075433 0.364130434782609 1400 "117" FALSE "child" "nothing" TRUE TRUE FALSE FALSE FALSE TRUE 3 2 1
"21" "C" "173_vastaantulijat.mp4" 10.2 22 0 1455089140851 3.207 "present" 1449047988399 NA 0.452599388379205 0.423913043478261 1401 "173" FALSE "child" "roaduser" TRUE FALSE FALSE FALSE TRUE TRUE 3 2 1
"21" "C" "173_vastaantulijat.mp4" 10.2 22 1 1455089140851 4.971 "present" 1449047992487 NA 0.291446673706441 0.410881801125704 1402 "173" FALSE "child" "roaduser" TRUE FALSE FALSE FALSE TRUE TRUE 3 2 1
"21" "C" "173_vastaantulijat.mp4" 10.2 22 2 1455089140851 5.513 "notpresent" 1449047995728 "nothing" 0.664202745512144 0.422138836772983 1403 "173" FALSE "child" "nothing" TRUE TRUE FALSE FALSE FALSE TRUE 3 2 1
"21" "C" "168_PT.vas.Vas.kaantyvat_autot(I)_ja_oikealta_suoraan_auto.mp4" 14.382416 23 0 1455089164308 5.385 "present" 1449047461669 "occlusion" 0.591341077085533 0.420262664165103 1405 "168" FALSE "child" "occlusion" TRUE FALSE FALSE FALSE TRUE TRUE 2 1 1
"21" "C" "168_PT.vas.Vas.kaantyvat_autot(I)_ja_oikealta_suoraan_auto.mp4" 14.382416 23 1 1455089164308 2.787 "present" 1449047466429 "nothing" 0.151003167898627 0.422138836772983 1404 "168" FALSE "child" "nothing" FALSE FALSE TRUE FALSE FALSE TRUE 2 1 1
"21" "C" "175_autot_ja_jalankulkijat_X-risteys.mp4" 13.7 24 0 1455089187243 3.564 "notpresent" 1449048138103 NA 0.392456676860347 0.425724637681159 1408 "175" FALSE "child" "roaduser" FALSE FALSE FALSE TRUE FALSE TRUE 3 2 1
"21" "C" "175_autot_ja_jalankulkijat_X-risteys.mp4" 13.7 24 1 1455089187243 2.447 "present" 1449048143630 NA 0.5480464625132 0.431519699812383 1406 "175" FALSE "child" "roaduser" TRUE FALSE FALSE FALSE TRUE TRUE 3 2 1
"21" "C" "175_autot_ja_jalankulkijat_X-risteys.mp4" 13.7 24 2 1455089187243 3.084 "present" 1449048147558 "nothing" 0.130939809926082 0.649155722326454 1407 "175" FALSE "child" "nothing" FALSE FALSE TRUE FALSE FALSE TRUE 3 2 1
"21" "C" "158_jalankulkija_ja_suojatie.mp4" 8.942644 25 0 1455089203408 2.802 "present" 1449046381140 "occlusion" 0.536430834213305 0.347091932457786 1409 "158" FALSE "child" "occlusion" TRUE FALSE FALSE FALSE TRUE TRUE 3 2 1
"21" "C" "158_jalankulkija_ja_suojatie.mp4" 8.942644 25 1 1455089203408 3.318 "present" 1449046387684 "nothing" 0.114778694673668 0.341333333333333 1410 "158" FALSE "child" "nothing" FALSE FALSE TRUE FALSE FALSE TRUE 3 2 1
"21" "C" "158_jalankulkija_ja_suojatie.mp4" 8.942644 25 2 1455089203408 4.742 "present" 1449046420155 NA 0.351636747624076 0.328330206378987 1411 "158" FALSE "child" "roaduser" TRUE FALSE FALSE FALSE TRUE TRUE 3 2 1
"21" "C" "509_tilataksi_oikealle_eteen.mp4" 8.409 26 0 1455089219974 2.142 "present" 1449048777797 NA 0.177044261065266 0.421333333333333 1412 "509" FALSE "child" "roaduser" TRUE FALSE FALSE FALSE TRUE TRUE 3 1 2
"21" "C" "509_tilataksi_oikealle_eteen.mp4" 8.409 26 1 1455089219974 4.156 "present" 1449048782765 "nothing" 0.782445611402851 0.624 1413 "509" FALSE "child" "nothing" FALSE FALSE TRUE FALSE FALSE TRUE 3 1 2
"21" "C" "509_tilataksi_oikealle_eteen.mp4" 8.409 26 2 1455089219974 5.947 "notpresent" 1449048791933 "nothing" 0.515378844711178 0.438666666666667 1414 "509" FALSE "child" "nothing" TRUE TRUE FALSE FALSE FALSE TRUE 3 1 2
"21" "C" "104_Jalankulkijat.Potkulautailija.mp4" 14.681442 27 0 1455089244097 3.482 "present" 1448530068382 NA 0.595317725752508 0.43452380952381 1416 "104" FALSE "child" "roaduser" TRUE FALSE FALSE FALSE TRUE TRUE 3 2 1
"21" "C" "104_Jalankulkijat.Potkulautailija.mp4" 14.681442 27 1 1455089244097 4.318 "present" 1448530125249 "roaduser" 0.302006335797254 0.405253283302064 1417 "104" FALSE "child" "roaduser" TRUE FALSE FALSE FALSE TRUE TRUE 3 2 1
"21" "C" "104_Jalankulkijat.Potkulautailija.mp4" 14.681442 27 2 1455089244097 2.99 "present" 1448872304771 "nothing" 0.809378185524975 0.550724637681159 1415 "104" FALSE "child" "nothing" FALSE FALSE TRUE FALSE FALSE TRUE 3 2 1
"21" "C" "170_pyorailijat.mp4" 7.275145 28 0 1455089258915 1.371 "present" 1449047708159 NA 0.396099024756189 0.430666666666667 1418 "170" FALSE "child" "roaduser" TRUE FALSE FALSE FALSE TRUE TRUE 2 1 1
"21" "C" "170_pyorailijat.mp4" 7.275145 28 1 1455089258915 1.893 "present" 1449047712511 "nothing" 0.842460615153788 0.493333333333333 1419 "170" FALSE "child" "nothing" FALSE FALSE TRUE FALSE FALSE TRUE 2 1 1
"21" "C" "120_jalankulkijalapset.mp4" 14.781759 29 0 1455089278636 1.972 "present" 1448873776702 "roaduser" 0.44350580781415 0.367729831144465 1420 "120" FALSE "child" "roaduser" TRUE FALSE FALSE FALSE TRUE TRUE 2 1 1
"21" "C" "120_jalankulkijalapset.mp4" 14.781759 29 1 1455089278636 4.699 "present" 1448873802666 "nothing" 0.695881731784583 0.519699812382739 1421 "120" FALSE "child" "nothing" FALSE FALSE TRUE FALSE FALSE TRUE 2 1 1
"22" "C" "120_jalankulkijalapset.mp4" 14.781759 0 0 1455090502436 4.221 "present" 1448873776702 "roaduser" 0.44350580781415 0.367729831144465 1430 "120" FALSE "child" "roaduser" TRUE FALSE FALSE FALSE TRUE TRUE 2 1 1
"22" "C" "120_jalankulkijalapset.mp4" 14.781759 0 1 1455090502436 5.18 "notpresent" 1448873802666 "nothing" 0.695881731784583 0.519699812382739 1431 "120" FALSE "child" "nothing" TRUE TRUE FALSE FALSE FALSE TRUE 2 1 1
"22" "C" "168_PT.vas.Vas.kaantyvat_autot(I)_ja_oikealta_suoraan_auto.mp4" 14.382416 1 0 1455090526630 3.924 "present" 1449047461669 "occlusion" 0.591341077085533 0.420262664165103 1432 "168" FALSE "child" "occlusion" TRUE FALSE FALSE FALSE TRUE TRUE 2 1 1
"22" "C" "168_PT.vas.Vas.kaantyvat_autot(I)_ja_oikealta_suoraan_auto.mp4" 14.382416 1 1 1455090526630 7.553 "notpresent" 1449047466429 "nothing" 0.151003167898627 0.422138836772983 1433 "168" FALSE "child" "nothing" TRUE TRUE FALSE FALSE FALSE TRUE 2 1 1
"22" "C" "124_alppila_jalankulkija_pyoratie.mp4" 5.739124 2 0 1455090543738 4.789 "notpresent" 1448874316889 "roaduser" 0.379154078549849 0.420134228187919 1435 "124" FALSE "child" "roaduser" FALSE FALSE FALSE TRUE FALSE TRUE 2 1 1
"22" "C" "124_alppila_jalankulkija_pyoratie.mp4" 5.739124 2 1 1455090543738 3.455 "present" 1448874384338 "nothing" 0.625377643504532 0.551677852348993 1434 "124" FALSE "child" "nothing" FALSE FALSE TRUE FALSE FALSE TRUE 2 1 1
"22" "C" "103_jalankulkija_ja_auto.risteys.mp4" 4.806 3 0 1455090556699 8.867 "notpresent" 1448871981808 "occlusion" 0.500375093773443 0.369333333333333 1438 "103" FALSE "child" "occlusion" FALSE FALSE FALSE TRUE FALSE TRUE 3 2 1
"22" "C" "103_jalankulkija_ja_auto.risteys.mp4" 4.806 3 1 1455090556699 6.249 "present" 1448871994728 NA 0.693173293323331 0.369333333333333 1436 "103" FALSE "child" "roaduser" TRUE FALSE FALSE FALSE TRUE TRUE 3 2 1
"22" "C" "103_jalankulkija_ja_auto.risteys.mp4" 4.806 3 2 1455090556699 8.125 "present" 1448872143386 "nothing" 0.201050262565641 0.413333333333333 1437 "103" FALSE "child" "nothing" FALSE FALSE TRUE FALSE FALSE TRUE 3 2 1
"22" "C" "173_vastaantulijat.mp4" 10.2 4 0 1455090579346 7.43 "present" 1449047988399 NA 0.452599388379205 0.423913043478261 1439 "173" FALSE "child" "roaduser" TRUE FALSE FALSE FALSE TRUE TRUE 3 2 1
"22" "C" "173_vastaantulijat.mp4" 10.2 4 1 1455090579346 7.879 "present" 1449047992487 NA 0.291446673706441 0.410881801125704 1440 "173" FALSE "child" "roaduser" TRUE FALSE FALSE FALSE TRUE TRUE 3 2 1
"22" "C" "173_vastaantulijat.mp4" 10.2 4 2 1455090579346 8.546 "notpresent" 1449047995728 "nothing" 0.664202745512144 0.422138836772983 1441 "173" FALSE "child" "nothing" TRUE TRUE FALSE FALSE FALSE TRUE 3 2 1
"22" "C" "132_leikkipuisto.mp4" 6.27 5 0 1455090598852 3.793 "present" 1448874849779 NA 0.786952089704383 0.519927536231884 1442 "132" FALSE "child" "roaduser" TRUE FALSE FALSE FALSE TRUE TRUE 3 1 2
"22" "C" "132_leikkipuisto.mp4" 6.27 5 1 1455090598852 4.502 "notpresent" 1448874853611 "nothing" 0.0607651912978245 0.546666666666667 1443 "132" FALSE "child" "nothing" TRUE TRUE FALSE FALSE FALSE TRUE 3 1 2
"22" "C" "132_leikkipuisto.mp4" 6.27 5 2 1455090598852 4.503 "notpresent" 1448874867074 "nothing" 0.483120780195049 0.602666666666667 1444 "132" FALSE "child" "nothing" TRUE TRUE FALSE FALSE FALSE TRUE 3 1 2
"22" "C" "143_hameentie.mp4" 12.5 6 0 1455090619653 3.899 "notpresent" 1448875899919 NA 0.350580781414995 0.371482176360225 1446 "143" FALSE "child" "roaduser" FALSE FALSE FALSE TRUE FALSE TRUE 2 2 0
"22" "C" "143_hameentie.mp4" 12.5 6 1 1455090619653 3.265 "present" 1448875904919 "occlusion" 0.582893347412883 0.392120075046904 1445 "143" FALSE "child" "occlusion" TRUE FALSE FALSE FALSE TRUE TRUE 2 2 0
"22" "C" "121_kaantyva_auto.mp4" 8.508703 7 0 1455090634924 6.689 "notpresent" 1448545022229 "roaduser" 0.94341675734494 0.524177949709865 1448 "121" FALSE "child" "roaduser" FALSE FALSE FALSE TRUE FALSE TRUE 2 1 1
"22" "C" "121_kaantyva_auto.mp4" 8.508703 7 1 1455090634924 5.083 "present" 1448873886354 "nothing" 0.265047518479409 0.410881801125704 1447 "121" FALSE "child" "nothing" FALSE FALSE TRUE FALSE FALSE TRUE 2 1 1
"22" "C" "123_tolpat_jalankulkija.NE.mp4" 18.1 8 0 1455090662507 4.585 "present" 1448873983081 "occlusion" 0.424057084607543 0.371376811594203 1449 "123" FALSE "child" "occlusion" TRUE FALSE FALSE FALSE TRUE TRUE 2 1 1
"22" "C" "123_tolpat_jalankulkija.NE.mp4" 18.1 8 1 1455090662507 7.202 "notpresent" 1448873989585 "nothing" 0.180428134556575 0.34963768115942 1450 "123" FALSE "child" "nothing" TRUE TRUE FALSE FALSE FALSE TRUE 2 1 1
"22" "C" "136_pasilanasema.mp4" 11.21175 9 0 1455090685083 3.39 "present" 1448875214922 "roaduser_car" 0.558139534883721 0.426666666666667 1451 "136" FALSE "child" "roaduser" TRUE FALSE FALSE FALSE TRUE TRUE 2 1 1
"22" "C" "136_pasilanasema.mp4" 11.21175 9 1 1455090685083 4.165 "notpresent" 1448875220361 "nothing" 0.304576144036009 0.408 1452 "136" FALSE "child" "nothing" TRUE TRUE FALSE FALSE FALSE TRUE 2 1 1
"22" "C" "175_autot_ja_jalankulkijat_X-risteys.mp4" 13.7 10 0 1455090706074 3.889 "present" 1449048138103 NA 0.392456676860347 0.425724637681159 1454 "175" FALSE "child" "roaduser" TRUE FALSE FALSE FALSE TRUE TRUE 3 2 1
"22" "C" "175_autot_ja_jalankulkijat_X-risteys.mp4" 13.7 10 1 1455090706074 3.526 "present" 1449048143630 NA 0.5480464625132 0.431519699812383 1453 "175" FALSE "child" "roaduser" TRUE FALSE FALSE FALSE TRUE TRUE 3 2 1
"22" "C" "175_autot_ja_jalankulkijat_X-risteys.mp4" 13.7 10 2 1455090706074 4.524 "notpresent" 1449048147558 "nothing" 0.130939809926082 0.649155722326454 1455 "175" FALSE "child" "nothing" TRUE TRUE FALSE FALSE FALSE TRUE 3 2 1
"22" "C" "125_hameentie2.mp4" 5.807269 11 0 1455090720417 2.615 "present" 1452677862343 NA 0.550158394931362 0.393996247654784 1456 "125" FALSE "child" "roaduser" TRUE FALSE FALSE FALSE TRUE TRUE 2 1 1
"22" "C" "125_hameentie2.mp4" 5.807269 11 1 1455090720417 3.661 "notpresent" 1452677892590 "nothing" 0.143611404435058 0.384615384615385 1457 "125" FALSE "child" "nothing" TRUE TRUE FALSE FALSE FALSE TRUE 2 1 1
"22" "C" "157_isoroba.mp4" 14.2 12 0 1455090741623 3.091 "present" 1449046194892 NA 0.27231807951988 0.478666666666667 1458 "157" FALSE "child" "roaduser" TRUE FALSE FALSE FALSE TRUE TRUE 3 1 2
"22" "C" "157_isoroba.mp4" 14.2 12 1 1455090741623 3.866 "notpresent" 1449046200021 "nothing" 0.482370592648162 0.469333333333333 1459 "157" FALSE "child" "nothing" TRUE TRUE FALSE FALSE FALSE TRUE 3 1 2
"22" "C" "157_isoroba.mp4" 14.2 12 2 1455090741623 3.867 "notpresent" 1452591353502 "nothing" 0.0770855332629356 0.425891181988743 1460 "157" FALSE "child" "nothing" TRUE TRUE FALSE FALSE FALSE TRUE 3 1 2
"22" "C" "135_paaskylanrinne.NE.mp4" 6.906978 13 0 1455090754240 2.39 "present" 1448875032826 "occlusion" 0.672918229557389 0.390666666666667 1462 "135" FALSE "child" "occlusion" TRUE FALSE FALSE FALSE TRUE TRUE 3 2 1
"22" "C" "135_paaskylanrinne.NE.mp4" 6.906978 13 1 1455090754240 2.047 "present" 1448875038866 "occlusion" 0.471867966991748 0.402666666666667 1461 "135" FALSE "child" "occlusion" TRUE FALSE FALSE FALSE TRUE TRUE 3 2 1
"22" "C" "135_paaskylanrinne.NE.mp4" 6.906978 13 2 1455090754240 2.95 "notpresent" 1448875043970 "nothing" 0.0817704426106527 0.541333333333333 1463 "135" FALSE "child" "nothing" TRUE TRUE FALSE FALSE FALSE TRUE 3 2 1
"22" "C" "130_lapset.mp4" 15.2 14 0 1455090774342 2.48 "present" 1448838689194 NA 0.363914373088685 0.478260869565217 1464 "130" FALSE "child" "roaduser" TRUE FALSE FALSE FALSE TRUE TRUE 2 2 0
"22" "C" "130_lapset.mp4" 15.2 14 1 1455090774342 3.271 "present" 1448874755810 NA 0.761440360090022 0.489333333333333 1465 "130" FALSE "child" "roaduser" TRUE FALSE FALSE FALSE TRUE TRUE 2 2 0
"22" "C" "146_itapasila3.mp4" 8.641976 15 0 1455090788679 3.065 "notpresent" 1448876058590 "roaduser_car" 0.294073518379595 0.382666666666667 1467 "146" FALSE "child" "roaduser" FALSE FALSE FALSE TRUE FALSE TRUE 2 1 1
"22" "C" "146_itapasila3.mp4" 8.641976 15 1 1455090788679 2.372 "present" 1448876063174 "nothing" 0.708460754332314 0.436594202898551 1466 "146" FALSE "child" "nothing" FALSE FALSE TRUE FALSE FALSE TRUE 2 1 1
"22" "C" "170_pyorailijat.mp4" 7.275145 16 0 1455091006586 2.488 "present" 1449047708159 NA 0.396099024756189 0.430666666666667 1469 "170" FALSE "child" "roaduser" TRUE FALSE FALSE FALSE TRUE TRUE 2 1 1
"22" "C" "170_pyorailijat.mp4" 7.275145 16 1 1455091006586 2.027 "present" 1449047712511 "nothing" 0.842460615153788 0.493333333333333 1468 "170" FALSE "child" "nothing" FALSE FALSE TRUE FALSE FALSE TRUE 2 1 1
"22" "C" "169_pyorailija_porttikongi.mp4" 6.006708 17 0 1455091020114 2.421 "present" 1449047587382 NA 0.349587396849212 0.382666666666667 1471 "169" FALSE "child" "roaduser" TRUE FALSE FALSE FALSE TRUE TRUE 3 2 1
"22" "C" "169_pyorailija_porttikongi.mp4" 6.006708 17 1 1455091020114 1.999 "present" 1449047592870 "occlusion" 0.68642160540135 0.392 1470 "169" FALSE "child" "occlusion" TRUE FALSE FALSE FALSE TRUE TRUE 3 2 1
"22" "C" "169_pyorailija_porttikongi.mp4" 6.006708 17 2 1455091020114 2.995 "notpresent" 1453200850465 "nothing" 0.889908256880734 0.422101449275362 1472 "169" FALSE "child" "nothing" TRUE TRUE FALSE FALSE FALSE TRUE 3 2 1
"22" "C" "150_kaantyva_auto.mp4" 6 18 0 1455091030812 1.636 "present" 1449044843092 NA 0.757689422355589 0.410666666666667 1473 "150" FALSE "child" "roaduser" TRUE FALSE FALSE FALSE TRUE TRUE 3 2 1
"22" "C" "150_kaantyva_auto.mp4" 6 18 1 1455091030812 2.749 "notpresent" 1449044863756 NA 0.372093023255814 0.398666666666667 1474 "150" FALSE "child" "roaduser" FALSE FALSE FALSE TRUE FALSE TRUE 3 2 1
"22" "C" "150_kaantyva_auto.mp4" 6 18 2 1455091030812 2.749 "notpresent" 1449044889301 "nothing" 0.17854463615904 0.456 1475 "150" FALSE "child" "nothing" TRUE TRUE FALSE FALSE FALSE TRUE 3 2 1
"22" "C" "153_pasila.mp4" 24.192625 19 0 1455091059460 2.338 "present" 1448871088092 NA 0.391763463569166 0.439024390243902 1476 "153" FALSE "child" "roaduser" TRUE FALSE FALSE FALSE TRUE TRUE 3 2 1
"22" "C" "153_pasila.mp4" 24.192625 19 1 1455091059460 2.974 "notpresent" 1448871172219 "occlusion" 0.568109820485744 0.425891181988743 1477 "153" FALSE "child" "occlusion" FALSE FALSE FALSE TRUE FALSE TRUE 3 2 1
"22" "C" "153_pasila.mp4" 24.192625 19 2 1455091059460 2.974 "notpresent" 1449045461703 "nothing" 0.0781414994720169 0.397748592870544 1478 "153" FALSE "child" "nothing" TRUE TRUE FALSE FALSE FALSE TRUE 3 2 1
"22" "C" "104_Jalankulkijat.Potkulautailija.mp4" 14.681442 20 0 1455091078919 2.526 "present" 1448530068382 NA 0.595317725752508 0.43452380952381 1479 "104" FALSE "child" "roaduser" TRUE FALSE FALSE FALSE TRUE TRUE 3 2 1
"22" "C" "104_Jalankulkijat.Potkulautailija.mp4" 14.681442 20 1 1455091078919 3.093 "notpresent" 1448530125249 "roaduser" 0.302006335797254 0.405253283302064 1480 "104" FALSE "child" "roaduser" FALSE FALSE FALSE TRUE FALSE TRUE 3 2 1
"22" "C" "104_Jalankulkijat.Potkulautailija.mp4" 14.681442 20 2 1455091078919 3.094 "notpresent" 1448872304771 "nothing" 0.809378185524975 0.550724637681159 1481 "104" FALSE "child" "nothing" TRUE TRUE FALSE FALSE FALSE TRUE 3 2 1
"22" "C" "102_bussi.risteys.mp4" 19.6 21 0 1455091103533 3.443 "present" 1453710685880 NA 0.95648912228057 0.406666666666667 1482 "102" FALSE "child" "roaduser" TRUE FALSE FALSE FALSE TRUE TRUE 3 1 2
"22" "C" "102_bussi.risteys.mp4" 19.6 21 1 1455091103533 4.279 "notpresent" 1453710693248 "nothing" 0.489872468117029 0.388 1483 "102" FALSE "child" "nothing" TRUE TRUE FALSE FALSE FALSE TRUE 3 1 2
"22" "C" "102_bussi.risteys.mp4" 19.6 21 2 1455091103533 4.28 "notpresent" 1453710704040 "nothing" 0.132033008252063 0.36 1484 "102" FALSE "child" "nothing" TRUE TRUE FALSE FALSE FALSE TRUE 3 1 2
"22" "C" "509_tilataksi_oikealle_eteen.mp4" 8.409 22 0 1455091117900 2.274 "present" 1449048777797 NA 0.177044261065266 0.421333333333333 1485 "509" FALSE "child" "roaduser" TRUE FALSE FALSE FALSE TRUE TRUE 3 1 2
"22" "C" "509_tilataksi_oikealle_eteen.mp4" 8.409 22 1 1455091117900 2.926 "notpresent" 1449048782765 "nothing" 0.782445611402851 0.624 1486 "509" FALSE "child" "nothing" TRUE TRUE FALSE FALSE FALSE TRUE 3 1 2
"22" "C" "509_tilataksi_oikealle_eteen.mp4" 8.409 22 2 1455091117900 2.927 "notpresent" 1449048791933 "nothing" 0.515378844711178 0.438666666666667 1487 "509" FALSE "child" "nothing" TRUE TRUE FALSE FALSE FALSE TRUE 3 1 2
"22" "C" "117_suojatie.mp4" 7.173833 23 0 1455091129639 3.076 "present" 1448873422279 NA 0.396099024756189 0.378666666666667 1488 "117" FALSE "child" "roaduser" TRUE FALSE FALSE FALSE TRUE TRUE 3 2 1
"22" "C" "117_suojatie.mp4" 7.173833 23 1 1455091129639 3.686 "notpresent" 1448873429615 "roaduser" 0.697993664202746 0.397748592870544 1489 "117" FALSE "child" "roaduser" FALSE FALSE FALSE TRUE FALSE TRUE 3 2 1
"22" "C" "117_suojatie.mp4" 7.173833 23 2 1455091129639 3.687 "notpresent" 1453200295345 "nothing" 0.240570846075433 0.364130434782609 1490 "117" FALSE "child" "nothing" TRUE TRUE FALSE FALSE FALSE TRUE 3 2 1
"22" "C" "165_jalankulkijoita_ja_pyorailija.mp4" 18.151916 24 0 1455091153036 1.986 "present" 1449047076073 NA 0.186046511627907 0.401333333333333 1491 "165" FALSE "child" "roaduser" TRUE FALSE FALSE FALSE TRUE TRUE 3 2 1
"22" "C" "165_jalankulkijoita_ja_pyorailija.mp4" 18.151916 24 1 1455091153036 3.15 "notpresent" 1449047079850 "occlusion" 0.724681170292573 0.426666666666667 1493 "165" FALSE "child" "occlusion" FALSE FALSE FALSE TRUE FALSE TRUE 3 2 1
"22" "C" "165_jalankulkijoita_ja_pyorailija.mp4" 18.151916 24 2 1455091153036 2.454 "present" 1449047086786 "nothing" 0.50112528132033 0.42 1492 "165" FALSE "child" "nothing" FALSE FALSE TRUE FALSE FALSE TRUE 3 2 1
"22" "C" "140_suojatieneteen_pysahtynyt_kuormaauto.mp4" 17.917911 25 0 1455091175934 4.46 "present" 1448875680592 NA 0.141035258814704 0.457333333333333 1494 "140" FALSE "child" "roaduser" TRUE FALSE FALSE FALSE TRUE TRUE 3 1 2
"22" "C" "140_suojatieneteen_pysahtynyt_kuormaauto.mp4" 17.917911 25 1 1455091175934 5.449 "notpresent" 1448875683768 "nothing" 0.417854463615904 0.438666666666667 1495 "140" FALSE "child" "nothing" TRUE TRUE FALSE FALSE FALSE TRUE 3 1 2
"22" "C" "140_suojatieneteen_pysahtynyt_kuormaauto.mp4" 17.917911 25 2 1455091175934 5.45 "notpresent" 1448875692307 "nothing" 0.790697674418605 0.521333333333333 1496 "140" FALSE "child" "nothing" TRUE TRUE FALSE FALSE FALSE TRUE 3 1 2
"22" "C" "171_pyorailija_tienyli.mp4" 11.979375 26 0 1455091195012 4.462 "present" 1449047879975 "roaduser" 0.0645161290322581 0.457333333333333 1497 "171" FALSE "child" "roaduser" TRUE FALSE FALSE FALSE TRUE TRUE 3 1 2
"22" "C" "171_pyorailija_tienyli.mp4" 11.979375 26 1 1455091195012 5.243 "notpresent" 1449047900110 "nothing" 0.466737064413939 0.422138836772983 1498 "171" FALSE "child" "nothing" TRUE TRUE FALSE FALSE FALSE TRUE 3 1 2
"22" "C" "171_pyorailija_tienyli.mp4" 11.979375 26 2 1455091195012 5.244 "notpresent" 1449047904718 "nothing" 0.837381203801478 0.425891181988743 1499 "171" FALSE "child" "nothing" TRUE TRUE FALSE FALSE FALSE TRUE 3 1 2
"22" "C" "163_jalankulkijat_suojatie.mp4" 6.540458 27 0 1455091208394 1.768 "present" 1452591691559 NA 0.563885955649419 0.354596622889306 1500 "163" FALSE "child" "roaduser" TRUE FALSE FALSE FALSE TRUE TRUE 3 2 1
"22" "C" "163_jalankulkijat_suojatie.mp4" 6.540458 27 1 1455091208394 2.321 "notpresent" 1452591701016 "occlusion" 0.72544878563886 0.322701688555347 1501 "163" FALSE "child" "occlusion" FALSE FALSE FALSE TRUE FALSE TRUE 3 2 1
"22" "C" "163_jalankulkijat_suojatie.mp4" 6.540458 27 2 1455091208394 2.322 "notpresent" 1452591715519 "nothing" 0.234424498416051 0.369606003752345 1502 "163" FALSE "child" "nothing" TRUE TRUE FALSE FALSE FALSE TRUE 3 2 1
"22" "C" "158_jalankulkija_ja_suojatie.mp4" 8.942644 28 0 1455091222405 2.998 "present" 1449046381140 "occlusion" 0.536430834213305 0.347091932457786 1504 "158" FALSE "child" "occlusion" TRUE FALSE FALSE FALSE TRUE TRUE 3 2 1
"22" "C" "158_jalankulkija_ja_suojatie.mp4" 8.942644 28 1 1455091222405 3.631 "notpresent" 1449046387684 "nothing" 0.114778694673668 0.341333333333333 1505 "158" FALSE "child" "nothing" TRUE TRUE FALSE FALSE FALSE TRUE 3 2 1
"22" "C" "158_jalankulkija_ja_suojatie.mp4" 8.942644 28 2 1455091222405 2.684 "present" 1449046420155 NA 0.351636747624076 0.328330206378987 1503 "158" FALSE "child" "roaduser" TRUE FALSE FALSE FALSE TRUE TRUE 3 2 1
"22" "C" "506_oik.kaant.auto.mp4" 16.2 29 0 1455091243936 2.809 "present" 1449048634590 NA 0.403600900225056 0.405333333333333 1507 "506" FALSE "child" "roaduser" TRUE FALSE FALSE FALSE TRUE TRUE 3 2 1
"22" "C" "506_oik.kaant.auto.mp4" 16.2 29 1 1455091243936 2.477 "present" 1449048638014 "occlusion" 0.600900225056264 0.361333333333333 1506 "506" FALSE "child" "occlusion" TRUE FALSE FALSE FALSE TRUE TRUE 3 2 1
"22" "C" "506_oik.kaant.auto.mp4" 16.2 29 2 1455091243936 3.437 "notpresent" 1449048644054 "nothing" 0.214553638409602 0.501333333333333 1508 "506" FALSE "child" "nothing" TRUE TRUE FALSE FALSE FALSE TRUE 3 2 1
"23" "C" "130_lapset.mp4" 15.2 0 0 1455092663231 1.666 "present" 1448838689194 NA 0.363914373088685 0.478260869565217 1517 "130" FALSE "child" "roaduser" TRUE FALSE FALSE FALSE TRUE TRUE 2 2 0
"23" "C" "130_lapset.mp4" 15.2 0 1 1455092663231 3.085 "present" 1448874755810 NA 0.761440360090022 0.489333333333333 1518 "130" FALSE "child" "roaduser" TRUE FALSE FALSE FALSE TRUE TRUE 2 2 0
"23" "C" "136_pasilanasema.mp4" 11.21175 1 0 1455092682076 2.712 "present" 1448875214922 "roaduser_car" 0.558139534883721 0.426666666666667 1519 "136" FALSE "child" "roaduser" TRUE FALSE FALSE FALSE TRUE TRUE 2 1 1
"23" "C" "136_pasilanasema.mp4" 11.21175 1 1 1455092682076 4.659 "present" 1448875220361 "nothing" 0.304576144036009 0.408 1520 "136" FALSE "child" "nothing" FALSE FALSE TRUE FALSE FALSE TRUE 2 1 1
"23" "C" "163_jalankulkijat_suojatie.mp4" 6.540458 2 0 1455092699659 3.032 "present" 1452591691559 NA 0.563885955649419 0.354596622889306 1521 "163" FALSE "child" "roaduser" TRUE FALSE FALSE FALSE TRUE TRUE 3 2 1
"23" "C" "163_jalankulkijat_suojatie.mp4" 6.540458 2 1 1455092699659 4.899 "present" 1452591701016 "occlusion" 0.72544878563886 0.322701688555347 1522 "163" FALSE "child" "occlusion" TRUE FALSE FALSE FALSE TRUE TRUE 3 2 1
"23" "C" "163_jalankulkijat_suojatie.mp4" 6.540458 2 2 1455092699659 5.537 "notpresent" 1452591715519 "nothing" 0.234424498416051 0.369606003752345 1523 "163" FALSE "child" "nothing" TRUE TRUE FALSE FALSE FALSE TRUE 3 2 1
"23" "C" "168_PT.vas.Vas.kaantyvat_autot(I)_ja_oikealta_suoraan_auto.mp4" 14.382416 3 0 1455092725053 2.205 "present" 1449047461669 "occlusion" 0.591341077085533 0.420262664165103 1524 "168" FALSE "child" "occlusion" TRUE FALSE FALSE FALSE TRUE TRUE 2 1 1
"23" "C" "168_PT.vas.Vas.kaantyvat_autot(I)_ja_oikealta_suoraan_auto.mp4" 14.382416 3 1 1455092725053 3.075 "notpresent" 1449047466429 "nothing" 0.151003167898627 0.422138836772983 1525 "168" FALSE "child" "nothing" TRUE TRUE FALSE FALSE FALSE TRUE 2 1 1
"23" "C" "124_alppila_jalankulkija_pyoratie.mp4" 5.739124 4 0 1455092736637 3.775 "present" 1448874316889 "roaduser" 0.379154078549849 0.420134228187919 1526 "124" FALSE "child" "roaduser" TRUE FALSE FALSE FALSE TRUE TRUE 2 1 1
"23" "C" "124_alppila_jalankulkija_pyoratie.mp4" 5.739124 4 1 1455092736637 4.558 "notpresent" 1448874384338 "nothing" 0.625377643504532 0.551677852348993 1527 "124" FALSE "child" "nothing" TRUE TRUE FALSE FALSE FALSE TRUE 2 1 1
"23" "C" "169_pyorailija_porttikongi.mp4" 6.006708 5 0 1455092749504 1.89 "present" 1449047587382 NA 0.349587396849212 0.382666666666667 1528 "169" FALSE "child" "roaduser" TRUE FALSE FALSE FALSE TRUE TRUE 3 2 1
"23" "C" "169_pyorailija_porttikongi.mp4" 6.006708 5 1 1455092749504 3.014 "present" 1449047592870 "occlusion" 0.68642160540135 0.392 1529 "169" FALSE "child" "occlusion" TRUE FALSE FALSE FALSE TRUE TRUE 3 2 1
"23" "C" "169_pyorailija_porttikongi.mp4" 6.006708 5 2 1455092749504 3.704 "notpresent" 1453200850465 "nothing" 0.889908256880734 0.422101449275362 1530 "169" FALSE "child" "nothing" TRUE TRUE FALSE FALSE FALSE TRUE 3 2 1
"23" "C" "120_jalankulkijalapset.mp4" 14.781759 6 0 1455092771192 1.703 "present" 1448873776702 "roaduser" 0.44350580781415 0.367729831144465 1531 "120" FALSE "child" "roaduser" TRUE FALSE FALSE FALSE TRUE TRUE 2 1 1
"23" "C" "120_jalankulkijalapset.mp4" 14.781759 6 1 1455092771192 2.491 "notpresent" 1448873802666 "nothing" 0.695881731784583 0.519699812382739 1532 "120" FALSE "child" "nothing" TRUE TRUE FALSE FALSE FALSE TRUE 2 1 1
"23" "C" "171_pyorailija_tienyli.mp4" 11.979375 7 0 1455092787898 3.034 "present" 1449047879975 "roaduser" 0.0645161290322581 0.457333333333333 1533 "171" FALSE "child" "roaduser" TRUE FALSE FALSE FALSE TRUE TRUE 3 1 2
"23" "C" "171_pyorailija_tienyli.mp4" 11.979375 7 1 1455092787898 3.928 "notpresent" 1449047900110 "nothing" 0.466737064413939 0.422138836772983 1534 "171" FALSE "child" "nothing" TRUE TRUE FALSE FALSE FALSE TRUE 3 1 2
"23" "C" "171_pyorailija_tienyli.mp4" 11.979375 7 2 1455092787898 3.929 "notpresent" 1449047904718 "nothing" 0.837381203801478 0.425891181988743 1535 "171" FALSE "child" "nothing" TRUE TRUE FALSE FALSE FALSE TRUE 3 1 2
"23" "C" "123_tolpat_jalankulkija.NE.mp4" 18.1 8 0 1455092812414 1.666 "present" 1448873983081 "occlusion" 0.424057084607543 0.371376811594203 1536 "123" FALSE "child" "occlusion" TRUE FALSE FALSE FALSE TRUE TRUE 2 1 1
"23" "C" "123_tolpat_jalankulkija.NE.mp4" 18.1 8 1 1455092812414 2.361 "notpresent" 1448873989585 "nothing" 0.180428134556575 0.34963768115942 1537 "123" FALSE "child" "nothing" TRUE TRUE FALSE FALSE FALSE TRUE 2 1 1
"23" "C" "121_kaantyva_auto.mp4" 8.508703 9 0 1455092825164 2.865 "notpresent" 1448545022229 "roaduser" 0.94341675734494 0.524177949709865 1539 "121" FALSE "child" "roaduser" FALSE FALSE FALSE TRUE FALSE TRUE 2 1 1
"23" "C" "121_kaantyva_auto.mp4" 8.508703 9 1 1455092825164 2.232 "present" 1448873886354 "nothing" 0.265047518479409 0.410881801125704 1538 "121" FALSE "child" "nothing" FALSE FALSE TRUE FALSE FALSE TRUE 2 1 1
"23" "C" "506_oik.kaant.auto.mp4" 16.2 10 0 1455092847011 3.619 "present" 1449048634590 NA 0.403600900225056 0.405333333333333 1541 "506" FALSE "child" "roaduser" TRUE FALSE FALSE FALSE TRUE TRUE 3 2 1
"23" "C" "506_oik.kaant.auto.mp4" 16.2 10 1 1455092847011 3.164 "present" 1449048638014 "occlusion" 0.600900225056264 0.361333333333333 1540 "506" FALSE "child" "occlusion" TRUE FALSE FALSE FALSE TRUE TRUE 3 2 1
"23" "C" "506_oik.kaant.auto.mp4" 16.2 10 2 1455092847011 4.262 "notpresent" 1449048644054 "nothing" 0.214553638409602 0.501333333333333 1542 "506" FALSE "child" "nothing" TRUE TRUE FALSE FALSE FALSE TRUE 3 2 1
"23" "C" "158_jalankulkija_ja_suojatie.mp4" 8.942644 11 0 1455092862016 4.582 "present" 1449046381140 "occlusion" 0.536430834213305 0.347091932457786 1543 "158" FALSE "child" "occlusion" TRUE FALSE FALSE FALSE TRUE TRUE 3 2 1
"23" "C" "158_jalankulkija_ja_suojatie.mp4" 8.942644 11 1 1455092862016 6.66 "notpresent" 1449046387684 "nothing" 0.114778694673668 0.341333333333333 1545 "158" FALSE "child" "nothing" TRUE TRUE FALSE FALSE FALSE TRUE 3 2 1
"23" "C" "158_jalankulkija_ja_suojatie.mp4" 8.942644 11 2 1455092862016 6 "present" 1449046420155 NA 0.351636747624076 0.328330206378987 1544 "158" FALSE "child" "roaduser" TRUE FALSE FALSE FALSE TRUE TRUE 3 2 1
"23" "C" "143_hameentie.mp4" 12.5 12 0 1455092883067 2.459 "notpresent" 1448875899919 NA 0.350580781414995 0.371482176360225 1547 "143" FALSE "child" "roaduser" FALSE FALSE FALSE TRUE FALSE TRUE 2 2 0
"23" "C" "143_hameentie.mp4" 12.5 12 1 1455092883067 1.973 "present" 1448875904919 "occlusion" 0.582893347412883 0.392120075046904 1546 "143" FALSE "child" "occlusion" TRUE FALSE FALSE FALSE TRUE TRUE 2 2 0
"23" "C" "125_hameentie2.mp4" 5.807269 13 0 1455092894125 3.18 "present" 1452677862343 NA 0.550158394931362 0.393996247654784 1548 "125" FALSE "child" "roaduser" TRUE FALSE FALSE FALSE TRUE TRUE 2 1 1
"23" "C" "125_hameentie2.mp4" 5.807269 13 1 1455092894125 3.874 "present" 1452677892590 "nothing" 0.143611404435058 0.384615384615385 1549 "125" FALSE "child" "nothing" FALSE FALSE TRUE FALSE FALSE TRUE 2 1 1
"23" "C" "150_kaantyva_auto.mp4" 6 14 0 1455092906787 3.25 "present" 1449044843092 NA 0.757689422355589 0.410666666666667 1551 "150" FALSE "child" "roaduser" TRUE FALSE FALSE FALSE TRUE TRUE 3 2 1
"23" "C" "150_kaantyva_auto.mp4" 6 14 1 1455092906787 1.787 "present" 1449044863756 NA 0.372093023255814 0.398666666666667 1550 "150" FALSE "child" "roaduser" TRUE FALSE FALSE FALSE TRUE TRUE 3 2 1
"23" "C" "150_kaantyva_auto.mp4" 6 14 2 1455092906787 3.779 "notpresent" 1449044889301 "nothing" 0.17854463615904 0.456 1552 "150" FALSE "child" "nothing" TRUE TRUE FALSE FALSE FALSE TRUE 3 2 1
"23" "C" "117_suojatie.mp4" 7.173833 15 0 1455092920158 2.506 "present" 1448873422279 NA 0.396099024756189 0.378666666666667 1553 "117" FALSE "child" "roaduser" TRUE FALSE FALSE FALSE TRUE TRUE 3 2 1
"23" "C" "117_suojatie.mp4" 7.173833 15 1 1455092920158 2.893 "present" 1448873429615 "roaduser" 0.697993664202746 0.397748592870544 1554 "117" FALSE "child" "roaduser" TRUE FALSE FALSE FALSE TRUE TRUE 3 2 1
"23" "C" "117_suojatie.mp4" 7.173833 15 2 1455092920158 3.398 "notpresent" 1453200295345 "nothing" 0.240570846075433 0.364130434782609 1555 "117" FALSE "child" "nothing" TRUE TRUE FALSE FALSE FALSE TRUE 3 2 1
[truncated: 621,109 more chars]
