# Supplementary material for: Game-based situation awareness training for child and adult cyclists
Source: R Soc Open Sci. 2017 Mar 22;4(3):160823. doi: 10.1098/rsos.160823 (PMC5383826; doi:10.1098/rsos.160823)
Supplement: Datasets and code for the statistical analyses [file rsos160823supp2.zip › data/rsos_answers_practise.txt]

"player_id" "age_grp" "src" "src_stop_time" "query_id" "box_id" "query_started_real_t" "answer_latency" "answer" "target_id" "target_type" "target_x" "target_y" "id" "clip_id" "isPractise" "experience_grp" "targetType3" "correct" "correctRejection" "falseAlarm" "miss" "hit" "isFinalAnswer" "locationsNum" "targetsNum" "emptyNum"
"1" "A" "154_autot_jalankulkijat_pyorailija.mp4" 11.578458 0 0 1454327995246 9.697 "present" 1449045780056 NA 0.285821455363841 0.376 334 "154" TRUE "inexp (twice per month or less)" "roaduser" TRUE FALSE FALSE FALSE TRUE TRUE 3 2 1
"1" "A" "154_autot_jalankulkijat_pyorailija.mp4" 11.578458 0 1 1454327995246 14.077 "notpresent" 1449045788774 NA 0.513128282070518 0.382666666666667 335 "154" TRUE "inexp (twice per month or less)" "roaduser" FALSE FALSE FALSE TRUE FALSE TRUE 3 2 1
"1" "A" "154_autot_jalankulkijat_pyorailija.mp4" 11.578458 0 2 1454327995246 14.078 "notpresent" 1449045802566 "nothing" 0.797449362340585 0.468 336 "154" TRUE "inexp (twice per month or less)" "nothing" TRUE TRUE FALSE FALSE FALSE TRUE 3 2 1
"1" "A" "1_paaty.mp4" 3.5 1 0 1454328033496 5.14 "present" 1453201181850 "occlusion" 0.742099898063201 0.423913043478261 338 "1_p" TRUE "inexp (twice per month or less)" "occlusion" TRUE FALSE FALSE FALSE TRUE TRUE 2 2 0
"1" "A" "1_paaty.mp4" 3.5 1 1 1454328033496 2.909 "present" 1453201241969 NA 0.475025484199796 0.402173913043478 337 "1_p" TRUE "inexp (twice per month or less)" "roaduser" TRUE FALSE FALSE FALSE TRUE TRUE 2 2 0
"1" "A" "119_auto_ja_porttikongi.NE.mp4" 13.7 2 0 1454328066465 9.66 "present" 1448873689201 "occlusion" 0.400211193241816 0.390243902439024 339 "119" TRUE "inexp (twice per month or less)" "occlusion" TRUE FALSE FALSE FALSE TRUE TRUE 3 2 1
"1" "A" "119_auto_ja_porttikongi.NE.mp4" 13.7 2 1 1454328066465 10.544 "present" 1448873697795 "occlusion" 0.57233368532207 0.380863039399625 340 "119" TRUE "inexp (twice per month or less)" "occlusion" TRUE FALSE FALSE FALSE TRUE TRUE 3 2 1
"1" "A" "119_auto_ja_porttikongi.NE.mp4" 13.7 2 2 1454328066465 13.022 "notpresent" 1448873704116 "nothing" 0.114044350580781 0.429643527204503 341 "119" TRUE "inexp (twice per month or less)" "nothing" TRUE TRUE FALSE FALSE FALSE TRUE 3 2 1
"2" "A" "154_autot_jalankulkijat_pyorailija.mp4" 11.578458 0 0 1454399950419 13.573 "present" 1449045780056 NA 0.285821455363841 0.376 1 "154" TRUE "inexp (twice per month or less)" "roaduser" TRUE FALSE FALSE FALSE TRUE TRUE 3 2 1
"2" "A" "154_autot_jalankulkijat_pyorailija.mp4" 11.578458 0 1 1454399950419 16.483 "notpresent" 1449045788774 NA 0.513128282070518 0.382666666666667 2 "154" TRUE "inexp (twice per month or less)" "roaduser" FALSE FALSE FALSE TRUE FALSE TRUE 3 2 1
"2" "A" "154_autot_jalankulkijat_pyorailija.mp4" 11.578458 0 2 1454399950419 16.484 "notpresent" 1449045802566 "nothing" 0.797449362340585 0.468 3 "154" TRUE "inexp (twice per month or less)" "nothing" TRUE TRUE FALSE FALSE FALSE TRUE 3 2 1
"2" "A" "1_paaty.mp4" 3.5 1 0 1454399978341 2.741 "notpresent" 1453201181850 "occlusion" 0.742099898063201 0.423913043478261 5 "1_p" TRUE "inexp (twice per month or less)" "occlusion" FALSE FALSE FALSE TRUE FALSE TRUE 2 2 0
"2" "A" "1_paaty.mp4" 3.5 1 1 1454399978341 1.229 "present" 1453201241969 NA 0.475025484199796 0.402173913043478 4 "1_p" TRUE "inexp (twice per month or less)" "roaduser" TRUE FALSE FALSE FALSE TRUE TRUE 2 2 0
"2" "A" "119_auto_ja_porttikongi.NE.mp4" 13.7 2 0 1454400000529 6.408 "present" 1448873689201 "occlusion" 0.400211193241816 0.390243902439024 7 "119" TRUE "inexp (twice per month or less)" "occlusion" TRUE FALSE FALSE FALSE TRUE TRUE 3 2 1
"2" "A" "119_auto_ja_porttikongi.NE.mp4" 13.7 2 1 1454400000529 6.844 "present" 1448873697795 "occlusion" 0.57233368532207 0.380863039399625 8 "119" TRUE "inexp (twice per month or less)" "occlusion" TRUE FALSE FALSE FALSE TRUE TRUE 3 2 1
"2" "A" "119_auto_ja_porttikongi.NE.mp4" 13.7 2 2 1454400000529 4.799 "present" 1448873704116 "nothing" 0.114044350580781 0.429643527204503 6 "119" TRUE "inexp (twice per month or less)" "nothing" FALSE FALSE TRUE FALSE FALSE TRUE 3 2 1
"3" "A" "154_autot_jalankulkijat_pyorailija.mp4" 11.578458 0 0 1454414483717 2.91 "present" 1449045780056 NA 0.285821455363841 0.376 88 "154" TRUE "exp (twice per week or more)" "roaduser" TRUE FALSE FALSE FALSE TRUE TRUE 3 2 1
"3" "A" "154_autot_jalankulkijat_pyorailija.mp4" 11.578458 0 1 1454414483717 5.089 "present" 1449045788774 NA 0.513128282070518 0.382666666666667 89 "154" TRUE "exp (twice per week or more)" "roaduser" TRUE FALSE FALSE FALSE TRUE TRUE 3 2 1
"3" "A" "154_autot_jalankulkijat_pyorailija.mp4" 11.578458 0 2 1454414483717 7.314 "notpresent" 1449045802566 "nothing" 0.797449362340585 0.468 90 "154" TRUE "exp (twice per week or more)" "nothing" TRUE TRUE FALSE FALSE FALSE TRUE 3 2 1
"3" "A" "1_paaty.mp4" 3.5 1 0 1454414507946 3.51 "notpresent" 1453201181850 "occlusion" 0.742099898063201 0.423913043478261 92 "1_p" TRUE "exp (twice per week or more)" "occlusion" FALSE FALSE FALSE TRUE FALSE TRUE 2 2 0
"3" "A" "1_paaty.mp4" 3.5 1 1 1454414507946 2.011 "present" 1453201241969 NA 0.475025484199796 0.402173913043478 91 "1_p" TRUE "exp (twice per week or more)" "roaduser" TRUE FALSE FALSE FALSE TRUE TRUE 2 2 0
"3" "A" "119_auto_ja_porttikongi.NE.mp4" 13.7 2 0 1454414532011 9.593 "notpresent" 1448873689201 "occlusion" 0.400211193241816 0.390243902439024 95 "119" TRUE "exp (twice per week or more)" "occlusion" FALSE FALSE FALSE TRUE FALSE TRUE 3 2 1
"3" "A" "119_auto_ja_porttikongi.NE.mp4" 13.7 2 1 1454414532011 8.887 "present" 1448873697795 "occlusion" 0.57233368532207 0.380863039399625 94 "119" TRUE "exp (twice per week or more)" "occlusion" TRUE FALSE FALSE FALSE TRUE TRUE 3 2 1
"3" "A" "119_auto_ja_porttikongi.NE.mp4" 13.7 2 2 1454414532011 6.928 "present" 1448873704116 "nothing" 0.114044350580781 0.429643527204503 93 "119" TRUE "exp (twice per week or more)" "nothing" FALSE FALSE TRUE FALSE FALSE TRUE 3 2 1
"4" "A" "154_autot_jalankulkijat_pyorailija.mp4" 11.578458 0 0 1454500933095 6.508 "present" 1449045780056 NA 0.285821455363841 0.376 511 "154" TRUE "exp (twice per week or more)" "roaduser" TRUE FALSE FALSE FALSE TRUE TRUE 3 2 1
"4" "A" "154_autot_jalankulkijat_pyorailija.mp4" 11.578458 0 1 1454500933095 7.269 "present" 1449045788774 NA 0.513128282070518 0.382666666666667 512 "154" TRUE "exp (twice per week or more)" "roaduser" TRUE FALSE FALSE FALSE TRUE TRUE 3 2 1
"4" "A" "154_autot_jalankulkijat_pyorailija.mp4" 11.578458 0 2 1454500933095 8.431 "notpresent" 1449045802566 "nothing" 0.797449362340585 0.468 513 "154" TRUE "exp (twice per week or more)" "nothing" TRUE TRUE FALSE FALSE FALSE TRUE 3 2 1
"4" "A" "1_paaty.mp4" 3.5 1 0 1454500954341 2.158 "notpresent" 1453201181850 "occlusion" 0.742099898063201 0.423913043478261 515 "1_p" TRUE "exp (twice per week or more)" "occlusion" FALSE FALSE FALSE TRUE FALSE TRUE 2 2 0
"4" "A" "1_paaty.mp4" 3.5 1 1 1454500954341 1.365 "present" 1453201241969 NA 0.475025484199796 0.402173913043478 514 "1_p" TRUE "exp (twice per week or more)" "roaduser" TRUE FALSE FALSE FALSE TRUE TRUE 2 2 0
"4" "A" "119_auto_ja_porttikongi.NE.mp4" 13.7 2 0 1454500981380 1.829 "present" 1448873689201 "occlusion" 0.400211193241816 0.390243902439024 516 "119" TRUE "exp (twice per week or more)" "occlusion" TRUE FALSE FALSE FALSE TRUE TRUE 3 2 1
"4" "A" "119_auto_ja_porttikongi.NE.mp4" 13.7 2 1 1454500981380 2.37 "present" 1448873697795 "occlusion" 0.57233368532207 0.380863039399625 517 "119" TRUE "exp (twice per week or more)" "occlusion" TRUE FALSE FALSE FALSE TRUE TRUE 3 2 1
"4" "A" "119_auto_ja_porttikongi.NE.mp4" 13.7 2 2 1454500981380 3.117 "notpresent" 1448873704116 "nothing" 0.114044350580781 0.429643527204503 518 "119" TRUE "exp (twice per week or more)" "nothing" TRUE TRUE FALSE FALSE FALSE TRUE 3 2 1
"5" "A" "154_autot_jalankulkijat_pyorailija.mp4" 11.578458 0 0 1454507877408 4.277 "present" 1449045780056 NA 0.285821455363841 0.376 598 "154" TRUE "exp (twice per week or more)" "roaduser" TRUE FALSE FALSE FALSE TRUE TRUE 3 2 1
"5" "A" "154_autot_jalankulkijat_pyorailija.mp4" 11.578458 0 1 1454507877408 7.582 "notpresent" 1449045788774 NA 0.513128282070518 0.382666666666667 599 "154" TRUE "exp (twice per week or more)" "roaduser" FALSE FALSE FALSE TRUE FALSE TRUE 3 2 1
"5" "A" "154_autot_jalankulkijat_pyorailija.mp4" 11.578458 0 2 1454507877408 7.583 "notpresent" 1449045802566 "nothing" 0.797449362340585 0.468 600 "154" TRUE "exp (twice per week or more)" "nothing" TRUE TRUE FALSE FALSE FALSE TRUE 3 2 1
"5" "A" "1_paaty.mp4" 3.5 1 0 1454507900391 1.942 "notpresent" 1453201181850 "occlusion" 0.742099898063201 0.423913043478261 602 "1_p" TRUE "exp (twice per week or more)" "occlusion" FALSE FALSE FALSE TRUE FALSE TRUE 2 2 0
"5" "A" "1_paaty.mp4" 3.5 1 1 1454507900391 1.229 "present" 1453201241969 NA 0.475025484199796 0.402173913043478 601 "1_p" TRUE "exp (twice per week or more)" "roaduser" TRUE FALSE FALSE FALSE TRUE TRUE 2 2 0
"5" "A" "119_auto_ja_porttikongi.NE.mp4" 13.7 2 0 1454507924358 7.423 "present" 1448873689201 "occlusion" 0.400211193241816 0.390243902439024 604 "119" TRUE "exp (twice per week or more)" "occlusion" TRUE FALSE FALSE FALSE TRUE TRUE 3 2 1
"5" "A" "119_auto_ja_porttikongi.NE.mp4" 13.7 2 1 1454507924358 6.379 "present" 1448873697795 "occlusion" 0.57233368532207 0.380863039399625 603 "119" TRUE "exp (twice per week or more)" "occlusion" TRUE FALSE FALSE FALSE TRUE TRUE 3 2 1
"5" "A" "119_auto_ja_porttikongi.NE.mp4" 13.7 2 2 1454507924358 8.106 "notpresent" 1448873704116 "nothing" 0.114044350580781 0.429643527204503 605 "119" TRUE "exp (twice per week or more)" "nothing" TRUE TRUE FALSE FALSE FALSE TRUE 3 2 1
"6" "A" "154_autot_jalankulkijat_pyorailija.mp4" 11.578458 0 0 1454573028556 6.533 "notpresent" 1449045780056 NA 0.285821455363841 0.376 5 "154" TRUE "exp (twice per week or more)" "roaduser" FALSE FALSE FALSE TRUE FALSE TRUE 3 2 1
"6" "A" "154_autot_jalankulkijat_pyorailija.mp4" 11.578458 0 1 1454573028556 5.059 "present" 1449045788774 NA 0.513128282070518 0.382666666666667 4 "154" TRUE "exp (twice per week or more)" "roaduser" TRUE FALSE FALSE FALSE TRUE TRUE 3 2 1
"6" "A" "154_autot_jalankulkijat_pyorailija.mp4" 11.578458 0 2 1454573028556 6.535 "notpresent" 1449045802566 "nothing" 0.797449362340585 0.468 6 "154" TRUE "exp (twice per week or more)" "nothing" TRUE TRUE FALSE FALSE FALSE TRUE 3 2 1
"6" "A" "1_paaty.mp4" 3.5 1 0 1454573048560 3.208 "notpresent" 1453201181850 "occlusion" 0.742099898063201 0.423913043478261 8 "1_p" TRUE "exp (twice per week or more)" "occlusion" FALSE FALSE FALSE TRUE FALSE TRUE 2 2 0
"6" "A" "1_paaty.mp4" 3.5 1 1 1454573048560 1.836 "present" 1453201241969 NA 0.475025484199796 0.402173913043478 7 "1_p" TRUE "exp (twice per week or more)" "roaduser" TRUE FALSE FALSE FALSE TRUE TRUE 2 2 0
"6" "A" "119_auto_ja_porttikongi.NE.mp4" 13.7 2 0 1454573073320 9.876 "present" 1448873689201 "occlusion" 0.400211193241816 0.390243902439024 10 "119" TRUE "exp (twice per week or more)" "occlusion" TRUE FALSE FALSE FALSE TRUE TRUE 3 2 1
"6" "A" "119_auto_ja_porttikongi.NE.mp4" 13.7 2 1 1454573073320 10.418 "present" 1448873697795 "occlusion" 0.57233368532207 0.380863039399625 11 "119" TRUE "exp (twice per week or more)" "occlusion" TRUE FALSE FALSE FALSE TRUE TRUE 3 2 1
"6" "A" "119_auto_ja_porttikongi.NE.mp4" 13.7 2 2 1454573073320 7.809 "present" 1448873704116 "nothing" 0.114044350580781 0.429643527204503 9 "119" TRUE "exp (twice per week or more)" "nothing" FALSE FALSE TRUE FALSE FALSE TRUE 3 2 1
"7" "A" "154_autot_jalankulkijat_pyorailija.mp4" 11.578458 0 0 1454576459715 1.323 "present" 1449045780056 NA 0.285821455363841 0.376 91 "154" TRUE "exp (twice per week or more)" "roaduser" TRUE FALSE FALSE FALSE TRUE TRUE 3 2 1
"7" "A" "154_autot_jalankulkijat_pyorailija.mp4" 11.578458 0 1 1454576459715 2.793 "notpresent" 1449045788774 NA 0.513128282070518 0.382666666666667 92 "154" TRUE "exp (twice per week or more)" "roaduser" FALSE FALSE FALSE TRUE FALSE TRUE 3 2 1
"7" "A" "154_autot_jalankulkijat_pyorailija.mp4" 11.578458 0 2 1454576459715 2.794 "notpresent" 1449045802566 "nothing" 0.797449362340585 0.468 93 "154" TRUE "exp (twice per week or more)" "nothing" TRUE TRUE FALSE FALSE FALSE TRUE 3 2 1
"7" "A" "1_paaty.mp4" 3.5 1 0 1454576469178 1.775 "notpresent" 1453201181850 "occlusion" 0.742099898063201 0.423913043478261 95 "1_p" TRUE "exp (twice per week or more)" "occlusion" FALSE FALSE FALSE TRUE FALSE TRUE 2 2 0
"7" "A" "1_paaty.mp4" 3.5 1 1 1454576469178 1.122 "present" 1453201241969 NA 0.475025484199796 0.402173913043478 94 "1_p" TRUE "exp (twice per week or more)" "roaduser" TRUE FALSE FALSE FALSE TRUE TRUE 2 2 0
"7" "A" "119_auto_ja_porttikongi.NE.mp4" 13.7 2 0 1454576501444 1.454 "present" 1448873689201 "occlusion" 0.400211193241816 0.390243902439024 96 "119" TRUE "exp (twice per week or more)" "occlusion" TRUE FALSE FALSE FALSE TRUE TRUE 3 2 1
"7" "A" "119_auto_ja_porttikongi.NE.mp4" 13.7 2 1 1454576501444 1.719 "present" 1448873697795 "occlusion" 0.57233368532207 0.380863039399625 97 "119" TRUE "exp (twice per week or more)" "occlusion" TRUE FALSE FALSE FALSE TRUE TRUE 3 2 1
"7" "A" "119_auto_ja_porttikongi.NE.mp4" 13.7 2 2 1454576501444 2.3 "notpresent" 1448873704116 "nothing" 0.114044350580781 0.429643527204503 98 "119" TRUE "exp (twice per week or more)" "nothing" TRUE TRUE FALSE FALSE FALSE TRUE 3 2 1
"8" "A" "154_autot_jalankulkijat_pyorailija.mp4" 11.578458 0 0 1454583567301 28.277 "notpresent" 1449045780056 NA 0.285821455363841 0.376 179 "154" TRUE "exp (twice per week or more)" "roaduser" FALSE FALSE FALSE TRUE FALSE TRUE 3 2 1
"8" "A" "154_autot_jalankulkijat_pyorailija.mp4" 11.578458 0 1 1454583567301 24.547 "present" 1449045788774 NA 0.513128282070518 0.382666666666667 178 "154" TRUE "exp (twice per week or more)" "roaduser" TRUE FALSE FALSE FALSE TRUE TRUE 3 2 1
"8" "A" "154_autot_jalankulkijat_pyorailija.mp4" 11.578458 0 2 1454583567301 28.278 "notpresent" 1449045802566 "nothing" 0.797449362340585 0.468 180 "154" TRUE "exp (twice per week or more)" "nothing" TRUE TRUE FALSE FALSE FALSE TRUE 3 2 1
"8" "A" "1_paaty.mp4" 3.5 1 0 1454583618558 8.192 "present" 1453201181850 "occlusion" 0.742099898063201 0.423913043478261 182 "1_p" TRUE "exp (twice per week or more)" "occlusion" TRUE FALSE FALSE FALSE TRUE TRUE 2 2 0
"8" "A" "1_paaty.mp4" 3.5 1 1 1454583618558 4.194 "present" 1453201241969 NA 0.475025484199796 0.402173913043478 181 "1_p" TRUE "exp (twice per week or more)" "roaduser" TRUE FALSE FALSE FALSE TRUE TRUE 2 2 0
"8" "A" "119_auto_ja_porttikongi.NE.mp4" 13.7 2 0 1454583646866 11.729 "present" 1448873689201 "occlusion" 0.400211193241816 0.390243902439024 183 "119" TRUE "exp (twice per week or more)" "occlusion" TRUE FALSE FALSE FALSE TRUE TRUE 3 2 1
"8" "A" "119_auto_ja_porttikongi.NE.mp4" 13.7 2 1 1454583646866 18.141 "present" 1448873697795 "occlusion" 0.57233368532207 0.380863039399625 184 "119" TRUE "exp (twice per week or more)" "occlusion" TRUE FALSE FALSE FALSE TRUE TRUE 3 2 1
"8" "A" "119_auto_ja_porttikongi.NE.mp4" 13.7 2 2 1454583646866 25.495 "notpresent" 1448873704116 "nothing" 0.114044350580781 0.429643527204503 185 "119" TRUE "exp (twice per week or more)" "nothing" TRUE TRUE FALSE FALSE FALSE TRUE 3 2 1
"9" "A" "154_autot_jalankulkijat_pyorailija.mp4" 11.578458 0 0 1454590642863 2.158 "present" 1449045780056 NA 0.285821455363841 0.376 269 "154" TRUE "inexp (twice per month or less)" "roaduser" TRUE FALSE FALSE FALSE TRUE TRUE 3 2 1
"9" "A" "154_autot_jalankulkijat_pyorailija.mp4" 11.578458 0 1 1454590642863 2.705 "present" 1449045788774 NA 0.513128282070518 0.382666666666667 270 "154" TRUE "inexp (twice per month or less)" "roaduser" TRUE FALSE FALSE FALSE TRUE TRUE 3 2 1
"9" "A" "154_autot_jalankulkijat_pyorailija.mp4" 11.578458 0 2 1454590642863 4.961 "notpresent" 1449045802566 "nothing" 0.797449362340585 0.468 271 "154" TRUE "inexp (twice per month or less)" "nothing" TRUE TRUE FALSE FALSE FALSE TRUE 3 2 1
"9" "A" "1_paaty.mp4" 3.5 1 0 1454590658086 2.689 "notpresent" 1453201181850 "occlusion" 0.742099898063201 0.423913043478261 273 "1_p" TRUE "inexp (twice per month or less)" "occlusion" FALSE FALSE FALSE TRUE FALSE TRUE 2 2 0
"9" "A" "1_paaty.mp4" 3.5 1 1 1454590658086 1.411 "present" 1453201241969 NA 0.475025484199796 0.402173913043478 272 "1_p" TRUE "inexp (twice per month or less)" "roaduser" TRUE FALSE FALSE FALSE TRUE TRUE 2 2 0
"9" "A" "119_auto_ja_porttikongi.NE.mp4" 13.7 2 0 1454590687533 1.922 "present" 1448873689201 "occlusion" 0.400211193241816 0.390243902439024 274 "119" TRUE "inexp (twice per month or less)" "occlusion" TRUE FALSE FALSE FALSE TRUE TRUE 3 2 1
"9" "A" "119_auto_ja_porttikongi.NE.mp4" 13.7 2 1 1454590687533 2.284 "present" 1448873697795 "occlusion" 0.57233368532207 0.380863039399625 275 "119" TRUE "inexp (twice per month or less)" "occlusion" TRUE FALSE FALSE FALSE TRUE TRUE 3 2 1
"9" "A" "119_auto_ja_porttikongi.NE.mp4" 13.7 2 2 1454590687533 3.576 "notpresent" 1448873704116 "nothing" 0.114044350580781 0.429643527204503 276 "119" TRUE "inexp (twice per month or less)" "nothing" TRUE TRUE FALSE FALSE FALSE TRUE 3 2 1
"10" "A" "154_autot_jalankulkijat_pyorailija.mp4" 11.578458 0 0 1454594095686 14.847 "present" 1449045780056 NA 0.285821455363841 0.376 356 "154" TRUE "inexp (twice per month or less)" "roaduser" TRUE FALSE FALSE FALSE TRUE TRUE 3 2 1
"10" "A" "154_autot_jalankulkijat_pyorailija.mp4" 11.578458 0 1 1454594095686 15.504 "present" 1449045788774 NA 0.513128282070518 0.382666666666667 357 "154" TRUE "inexp (twice per month or less)" "roaduser" TRUE FALSE FALSE FALSE TRUE TRUE 3 2 1
"10" "A" "154_autot_jalankulkijat_pyorailija.mp4" 11.578458 0 2 1454594095686 16.249 "notpresent" 1449045802566 "nothing" 0.797449362340585 0.468 358 "154" TRUE "inexp (twice per month or less)" "nothing" TRUE TRUE FALSE FALSE FALSE TRUE 3 2 1
"10" "A" "1_paaty.mp4" 3.5 1 0 1454594123478 2.698 "notpresent" 1453201181850 "occlusion" 0.742099898063201 0.423913043478261 360 "1_p" TRUE "inexp (twice per month or less)" "occlusion" FALSE FALSE FALSE TRUE FALSE TRUE 2 2 0
"10" "A" "1_paaty.mp4" 3.5 1 1 1454594123478 1.525 "present" 1453201241969 NA 0.475025484199796 0.402173913043478 359 "1_p" TRUE "inexp (twice per month or less)" "roaduser" TRUE FALSE FALSE FALSE TRUE TRUE 2 2 0
"10" "A" "119_auto_ja_porttikongi.NE.mp4" 13.7 2 0 1454594150057 10.447 "present" 1448873689201 "occlusion" 0.400211193241816 0.390243902439024 362 "119" TRUE "inexp (twice per month or less)" "occlusion" TRUE FALSE FALSE FALSE TRUE TRUE 3 2 1
"10" "A" "119_auto_ja_porttikongi.NE.mp4" 13.7 2 1 1454594150057 11.063 "notpresent" 1448873697795 "occlusion" 0.57233368532207 0.380863039399625 363 "119" TRUE "inexp (twice per month or less)" "occlusion" FALSE FALSE FALSE TRUE FALSE TRUE 3 2 1
"10" "A" "119_auto_ja_porttikongi.NE.mp4" 13.7 2 2 1454594150057 9.811 "present" 1448873704116 "nothing" 0.114044350580781 0.429643527204503 361 "119" TRUE "inexp (twice per month or less)" "nothing" FALSE FALSE TRUE FALSE FALSE TRUE 3 2 1
"11" "A" "154_autot_jalankulkijat_pyorailija.mp4" 11.578458 0 0 1454659699441 10.705 "present" 1449045780056 NA 0.285821455363841 0.376 443 "154" TRUE "exp (twice per week or more)" "roaduser" TRUE FALSE FALSE FALSE TRUE TRUE 3 2 1
"11" "A" "154_autot_jalankulkijat_pyorailija.mp4" 11.578458 0 1 1454659699441 13.4 "notpresent" 1449045788774 NA 0.513128282070518 0.382666666666667 444 "154" TRUE "exp (twice per week or more)" "roaduser" FALSE FALSE FALSE TRUE FALSE TRUE 3 2 1
"11" "A" "154_autot_jalankulkijat_pyorailija.mp4" 11.578458 0 2 1454659699441 13.402 "notpresent" 1449045802566 "nothing" 0.797449362340585 0.468 445 "154" TRUE "exp (twice per week or more)" "nothing" TRUE TRUE FALSE FALSE FALSE TRUE 3 2 1
"11" "A" "1_paaty.mp4" 3.5 1 0 1454659729304 4.021 "present" 1453201181850 "occlusion" 0.742099898063201 0.423913043478261 447 "1_p" TRUE "exp (twice per week or more)" "occlusion" TRUE FALSE FALSE FALSE TRUE TRUE 2 2 0
"11" "A" "1_paaty.mp4" 3.5 1 1 1454659729304 2.596 "present" 1453201241969 NA 0.475025484199796 0.402173913043478 446 "1_p" TRUE "exp (twice per week or more)" "roaduser" TRUE FALSE FALSE FALSE TRUE TRUE 2 2 0
"11" "A" "119_auto_ja_porttikongi.NE.mp4" 13.7 2 0 1454659751533 3.816 "present" 1448873689201 "occlusion" 0.400211193241816 0.390243902439024 449 "119" TRUE "exp (twice per week or more)" "occlusion" TRUE FALSE FALSE FALSE TRUE TRUE 3 2 1
"11" "A" "119_auto_ja_porttikongi.NE.mp4" 13.7 2 1 1454659751533 2.698 "present" 1448873697795 "occlusion" 0.57233368532207 0.380863039399625 448 "119" TRUE "exp (twice per week or more)" "occlusion" TRUE FALSE FALSE FALSE TRUE TRUE 3 2 1
"11" "A" "119_auto_ja_porttikongi.NE.mp4" 13.7 2 2 1454659751533 4.819 "notpresent" 1448873704116 "nothing" 0.114044350580781 0.429643527204503 450 "119" TRUE "exp (twice per week or more)" "nothing" TRUE TRUE FALSE FALSE FALSE TRUE 3 2 1
"12" "C" "154_autot_jalankulkijat_pyorailija.mp4" 11.578458 0 0 1454915513362 30.802 "notpresent" 1449045780056 NA 0.285821455363841 0.376 535 "154" TRUE "child" "roaduser" FALSE FALSE FALSE TRUE FALSE TRUE 3 2 1
"12" "C" "154_autot_jalankulkijat_pyorailija.mp4" 11.578458 0 1 1454915513362 27.792 "present" 1449045788774 NA 0.513128282070518 0.382666666666667 534 "154" TRUE "child" "roaduser" TRUE FALSE FALSE FALSE TRUE TRUE 3 2 1
"12" "C" "154_autot_jalankulkijat_pyorailija.mp4" 11.578458 0 2 1454915513362 30.804 "notpresent" 1449045802566 "nothing" 0.797449362340585 0.468 536 "154" TRUE "child" "nothing" TRUE TRUE FALSE FALSE FALSE TRUE 3 2 1
"12" "C" "1_paaty.mp4" 3.5 1 0 1454915568509 2.726 "present" 1453201181850 "occlusion" 0.742099898063201 0.423913043478261 537 "1_p" TRUE "child" "occlusion" TRUE FALSE FALSE FALSE TRUE TRUE 2 2 0
"12" "C" "1_paaty.mp4" 3.5 1 1 1454915568509 3.453 "notpresent" 1453201241969 NA 0.475025484199796 0.402173913043478 538 "1_p" TRUE "child" "roaduser" FALSE FALSE FALSE TRUE FALSE TRUE 2 2 0
"12" "C" "119_auto_ja_porttikongi.NE.mp4" 13.7 2 0 1454915604829 5.995 "notpresent" 1448873689201 "occlusion" 0.400211193241816 0.390243902439024 539 "119" TRUE "child" "occlusion" FALSE FALSE FALSE TRUE FALSE TRUE 3 2 1
"12" "C" "119_auto_ja_porttikongi.NE.mp4" 13.7 2 1 1454915604829 5.996 "notpresent" 1448873697795 "occlusion" 0.57233368532207 0.380863039399625 540 "119" TRUE "child" "occlusion" FALSE FALSE FALSE TRUE FALSE TRUE 3 2 1
"12" "C" "119_auto_ja_porttikongi.NE.mp4" 13.7 2 2 1454915604829 5.998 "notpresent" 1448873704116 "nothing" 0.114044350580781 0.429643527204503 541 "119" TRUE "child" "nothing" TRUE TRUE FALSE FALSE FALSE TRUE 3 2 1
"13" "C" "154_autot_jalankulkijat_pyorailija.mp4" 11.578458 0 0 1454917278147 31.56 "present" 1449045780056 NA 0.285821455363841 0.376 635 "154" TRUE "child" "roaduser" TRUE FALSE FALSE FALSE TRUE TRUE 3 2 1
"13" "C" "154_autot_jalankulkijat_pyorailija.mp4" 11.578458 0 1 1454917278147 37.797 "notpresent" 1449045788774 NA 0.513128282070518 0.382666666666667 636 "154" TRUE "child" "roaduser" FALSE FALSE FALSE TRUE FALSE TRUE 3 2 1
"13" "C" "154_autot_jalankulkijat_pyorailija.mp4" 11.578458 0 2 1454917278147 37.798 "notpresent" 1449045802566 "nothing" 0.797449362340585 0.468 637 "154" TRUE "child" "nothing" TRUE TRUE FALSE FALSE FALSE TRUE 3 2 1
"13" "C" "1_paaty.mp4" 3.5 1 0 1454917337268 4.364 "present" 1453201181850 "occlusion" 0.742099898063201 0.423913043478261 638 "1_p" TRUE "child" "occlusion" TRUE FALSE FALSE FALSE TRUE TRUE 2 2 0
"13" "C" "1_paaty.mp4" 3.5 1 1 1454917337268 6.76 "notpresent" 1453201241969 NA 0.475025484199796 0.402173913043478 639 "1_p" TRUE "child" "roaduser" FALSE FALSE FALSE TRUE FALSE TRUE 2 2 0
"13" "C" "119_auto_ja_porttikongi.NE.mp4" 13.7 2 0 1454917372733 9.28 "present" 1448873689201 "occlusion" 0.400211193241816 0.390243902439024 641 "119" TRUE "child" "occlusion" TRUE FALSE FALSE FALSE TRUE TRUE 3 2 1
"13" "C" "119_auto_ja_porttikongi.NE.mp4" 13.7 2 1 1454917372733 8.093 "present" 1448873697795 "occlusion" 0.57233368532207 0.380863039399625 640 "119" TRUE "child" "occlusion" TRUE FALSE FALSE FALSE TRUE TRUE 3 2 1
"13" "C" "119_auto_ja_porttikongi.NE.mp4" 13.7 2 2 1454917372733 10.027 "notpresent" 1448873704116 "nothing" 0.114044350580781 0.429643527204503 642 "119" TRUE "child" "nothing" TRUE TRUE FALSE FALSE FALSE TRUE 3 2 1
"14" "C" "154_autot_jalankulkijat_pyorailija.mp4" 11.578458 0 0 1454919148390 11.659 "present" 1449045780056 NA 0.285821455363841 0.376 722 "154" TRUE "child" "roaduser" TRUE FALSE FALSE FALSE TRUE TRUE 3 2 1
"14" "C" "154_autot_jalankulkijat_pyorailija.mp4" 11.578458 0 1 1454919148390 17.347 "present" 1449045788774 NA 0.513128282070518 0.382666666666667 723 "154" TRUE "child" "roaduser" TRUE FALSE FALSE FALSE TRUE TRUE 3 2 1
"14" "C" "154_autot_jalankulkijat_pyorailija.mp4" 11.578458 0 2 1454919148390 18.313 "notpresent" 1449045802566 "nothing" 0.797449362340585 0.468 724 "154" TRUE "child" "nothing" TRUE TRUE FALSE FALSE FALSE TRUE 3 2 1
"14" "C" "1_paaty.mp4" 3.5 1 0 1454919185656 2.946 "notpresent" 1453201181850 "occlusion" 0.742099898063201 0.423913043478261 726 "1_p" TRUE "child" "occlusion" FALSE FALSE FALSE TRUE FALSE TRUE 2 2 0
"14" "C" "1_paaty.mp4" 3.5 1 1 1454919185656 1.919 "present" 1453201241969 NA 0.475025484199796 0.402173913043478 725 "1_p" TRUE "child" "roaduser" TRUE FALSE FALSE FALSE TRUE TRUE 2 2 0
"14" "C" "119_auto_ja_porttikongi.NE.mp4" 13.7 2 0 1454919212690 2.517 "present" 1448873689201 "occlusion" 0.400211193241816 0.390243902439024 727 "119" TRUE "child" "occlusion" TRUE FALSE FALSE FALSE TRUE TRUE 3 2 1
"14" "C" "119_auto_ja_porttikongi.NE.mp4" 13.7 2 1 1454919212690 5.27 "notpresent" 1448873697795 "occlusion" 0.57233368532207 0.380863039399625 729 "119" TRUE "child" "occlusion" FALSE FALSE FALSE TRUE FALSE TRUE 3 2 1
"14" "C" "119_auto_ja_porttikongi.NE.mp4" 13.7 2 2 1454919212690 3.42 "present" 1448873704116 "nothing" 0.114044350580781 0.429643527204503 728 "119" TRUE "child" "nothing" FALSE FALSE TRUE FALSE FALSE TRUE 3 2 1
"15" "C" "154_autot_jalankulkijat_pyorailija.mp4" 11.578458 0 0 1454920897636 25.933 "present" 1449045780056 NA 0.285821455363841 0.376 809 "154" TRUE "child" "roaduser" TRUE FALSE FALSE FALSE TRUE TRUE 3 2 1
"15" "C" "154_autot_jalankulkijat_pyorailija.mp4" 11.578458 0 1 1454920897636 33.261 "notpresent" 1449045788774 NA 0.513128282070518 0.382666666666667 810 "154" TRUE "child" "roaduser" FALSE FALSE FALSE TRUE FALSE TRUE 3 2 1
"15" "C" "154_autot_jalankulkijat_pyorailija.mp4" 11.578458 0 2 1454920897636 33.262 "notpresent" 1449045802566 "nothing" 0.797449362340585 0.468 811 "154" TRUE "child" "nothing" TRUE TRUE FALSE FALSE FALSE TRUE 3 2 1
"15" "C" "1_paaty.mp4" 3.5 1 0 1454920954113 2.719 "present" 1453201181850 "occlusion" 0.742099898063201 0.423913043478261 812 "1_p" TRUE "child" "occlusion" TRUE FALSE FALSE FALSE TRUE TRUE 2 2 0
"15" "C" "1_paaty.mp4" 3.5 1 1 1454920954113 3.486 "present" 1453201241969 NA 0.475025484199796 0.402173913043478 813 "1_p" TRUE "child" "roaduser" TRUE FALSE FALSE FALSE TRUE TRUE 2 2 0
"15" "C" "119_auto_ja_porttikongi.NE.mp4" 13.7 2 0 1454920979473 5.819 "present" 1448873689201 "occlusion" 0.400211193241816 0.390243902439024 815 "119" TRUE "child" "occlusion" TRUE FALSE FALSE FALSE TRUE TRUE 3 2 1
"15" "C" "119_auto_ja_porttikongi.NE.mp4" 13.7 2 1 1454920979473 6.754 "notpresent" 1448873697795 "occlusion" 0.57233368532207 0.380863039399625 816 "119" TRUE "child" "occlusion" FALSE FALSE FALSE TRUE FALSE TRUE 3 2 1
"15" "C" "119_auto_ja_porttikongi.NE.mp4" 13.7 2 2 1454920979473 2.87 "present" 1448873704116 "nothing" 0.114044350580781 0.429643527204503 814 "119" TRUE "child" "nothing" FALSE FALSE TRUE FALSE FALSE TRUE 3 2 1
"16" "C" "154_autot_jalankulkijat_pyorailija.mp4" 11.578458 0 0 1454923069648 27.879 "present" 1449045780056 NA 0.285821455363841 0.376 896 "154" TRUE "child" "roaduser" TRUE FALSE FALSE FALSE TRUE TRUE 3 2 1
"16" "C" "154_autot_jalankulkijat_pyorailija.mp4" 11.578458 0 1 1454923069648 33.93 "present" 1449045788774 NA 0.513128282070518 0.382666666666667 897 "154" TRUE "child" "roaduser" TRUE FALSE FALSE FALSE TRUE TRUE 3 2 1
"16" "C" "154_autot_jalankulkijat_pyorailija.mp4" 11.578458 0 2 1454923069648 36.487 "notpresent" 1449045802566 "nothing" 0.797449362340585 0.468 898 "154" TRUE "child" "nothing" TRUE TRUE FALSE FALSE FALSE TRUE 3 2 1
"16" "C" "1_paaty.mp4" 3.5 1 0 1454923128509 7.267 "notpresent" 1453201181850 "occlusion" 0.742099898063201 0.423913043478261 900 "1_p" TRUE "child" "occlusion" FALSE FALSE FALSE TRUE FALSE TRUE 2 2 0
"16" "C" "1_paaty.mp4" 3.5 1 1 1454923128509 3.398 "present" 1453201241969 NA 0.475025484199796 0.402173913043478 899 "1_p" TRUE "child" "roaduser" TRUE FALSE FALSE FALSE TRUE TRUE 2 2 0
"16" "C" "119_auto_ja_porttikongi.NE.mp4" 13.7 2 0 1454923160309 7.255 "present" 1448873689201 "occlusion" 0.400211193241816 0.390243902439024 902 "119" TRUE "child" "occlusion" TRUE FALSE FALSE FALSE TRUE TRUE 3 2 1
"16" "C" "119_auto_ja_porttikongi.NE.mp4" 13.7 2 1 1454923160309 10.239 "notpresent" 1448873697795 "occlusion" 0.57233368532207 0.380863039399625 903 "119" TRUE "child" "occlusion" FALSE FALSE FALSE TRUE FALSE TRUE 3 2 1
"16" "C" "119_auto_ja_porttikongi.NE.mp4" 13.7 2 2 1454923160309 4.695 "present" 1448873704116 "nothing" 0.114044350580781 0.429643527204503 901 "119" TRUE "child" "nothing" FALSE FALSE TRUE FALSE FALSE TRUE 3 2 1
"17" "C" "154_autot_jalankulkijat_pyorailija.mp4" 11.578458 0 0 1454927915314 11.118 "present" 1449045780056 NA 0.285821455363841 0.376 986 "154" TRUE "child" "roaduser" TRUE FALSE FALSE FALSE TRUE TRUE 3 2 1
"17" "C" "154_autot_jalankulkijat_pyorailija.mp4" 11.578458 0 1 1454927915314 13.344 "notpresent" 1449045788774 NA 0.513128282070518 0.382666666666667 987 "154" TRUE "child" "roaduser" FALSE FALSE FALSE TRUE FALSE TRUE 3 2 1
"17" "C" "154_autot_jalankulkijat_pyorailija.mp4" 11.578458 0 2 1454927915314 9.664 "present" 1449045802566 "nothing" 0.797449362340585 0.468 985 "154" TRUE "child" "nothing" FALSE FALSE TRUE FALSE FALSE TRUE 3 2 1
"17" "C" "1_paaty.mp4" 3.5 1 0 1454927950890 3.188 "notpresent" 1453201181850 "occlusion" 0.742099898063201 0.423913043478261 989 "1_p" TRUE "child" "occlusion" FALSE FALSE FALSE TRUE FALSE TRUE 2 2 0
"17" "C" "1_paaty.mp4" 3.5 1 1 1454927950890 2.179 "present" 1453201241969 NA 0.475025484199796 0.402173913043478 988 "1_p" TRUE "child" "roaduser" TRUE FALSE FALSE FALSE TRUE TRUE 2 2 0
"17" "C" "119_auto_ja_porttikongi.NE.mp4" 13.7 2 0 1454927983475 7.37 "notpresent" 1448873689201 "occlusion" 0.400211193241816 0.390243902439024 992 "119" TRUE "child" "occlusion" FALSE FALSE FALSE TRUE FALSE TRUE 3 2 1
"17" "C" "119_auto_ja_porttikongi.NE.mp4" 13.7 2 1 1454927983475 3.348 "present" 1448873697795 "occlusion" 0.57233368532207 0.380863039399625 990 "119" TRUE "child" "occlusion" TRUE FALSE FALSE FALSE TRUE TRUE 3 2 1
"17" "C" "119_auto_ja_porttikongi.NE.mp4" 13.7 2 2 1454927983475 6.308 "present" 1448873704116 "nothing" 0.114044350580781 0.429643527204503 991 "119" TRUE "child" "nothing" FALSE FALSE TRUE FALSE FALSE TRUE 3 2 1
"18" "C" "154_autot_jalankulkijat_pyorailija.mp4" 11.578458 0 0 1454929711327 11.558 "notpresent" 1449045780056 NA 0.285821455363841 0.376 1073 "154" TRUE "child" "roaduser" FALSE FALSE FALSE TRUE FALSE TRUE 3 2 1
"18" "C" "154_autot_jalankulkijat_pyorailija.mp4" 11.578458 0 1 1454929711327 8.708 "present" 1449045788774 NA 0.513128282070518 0.382666666666667 1072 "154" TRUE "child" "roaduser" TRUE FALSE FALSE FALSE TRUE TRUE 3 2 1
"18" "C" "154_autot_jalankulkijat_pyorailija.mp4" 11.578458 0 2 1454929711327 11.56 "notpresent" 1449045802566 "nothing" 0.797449362340585 0.468 1074 "154" TRUE "child" "nothing" TRUE TRUE FALSE FALSE FALSE TRUE 3 2 1
"18" "C" "1_paaty.mp4" 3.5 1 0 1454929743102 3.62 "present" 1453201181850 "occlusion" 0.742099898063201 0.423913043478261 1076 "1_p" TRUE "child" "occlusion" TRUE FALSE FALSE FALSE TRUE TRUE 2 2 0
"18" "C" "1_paaty.mp4" 3.5 1 1 1454929743102 2.661 "present" 1453201241969 NA 0.475025484199796 0.402173913043478 1075 "1_p" TRUE "child" "roaduser" TRUE FALSE FALSE FALSE TRUE TRUE 2 2 0
"18" "C" "119_auto_ja_porttikongi.NE.mp4" 13.7 2 0 1454929772051 5.365 "present" 1448873689201 "occlusion" 0.400211193241816 0.390243902439024 1078 "119" TRUE "child" "occlusion" TRUE FALSE FALSE FALSE TRUE TRUE 3 2 1
"18" "C" "119_auto_ja_porttikongi.NE.mp4" 13.7 2 1 1454929772051 4.419 "present" 1448873697795 "occlusion" 0.57233368532207 0.380863039399625 1077 "119" TRUE "child" "occlusion" TRUE FALSE FALSE FALSE TRUE TRUE 3 2 1
"18" "C" "119_auto_ja_porttikongi.NE.mp4" 13.7 2 2 1454929772051 8.339 "notpresent" 1448873704116 "nothing" 0.114044350580781 0.429643527204503 1079 "119" TRUE "child" "nothing" TRUE TRUE FALSE FALSE FALSE TRUE 3 2 1
"19" "C" "154_autot_jalankulkijat_pyorailija.mp4" 11.578458 0 0 1454932216013 3.502 "present" 1449045780056 NA 0.285821455363841 0.376 1161 "154" TRUE "child" "roaduser" TRUE FALSE FALSE FALSE TRUE TRUE 3 2 1
"19" "C" "154_autot_jalankulkijat_pyorailija.mp4" 11.578458 0 1 1454932216013 5.382 "notpresent" 1449045788774 NA 0.513128282070518 0.382666666666667 1162 "154" TRUE "child" "roaduser" FALSE FALSE FALSE TRUE FALSE TRUE 3 2 1
"19" "C" "154_autot_jalankulkijat_pyorailija.mp4" 11.578458 0 2 1454932216013 5.383 "notpresent" 1449045802566 "nothing" 0.797449362340585 0.468 1163 "154" TRUE "child" "nothing" TRUE TRUE FALSE FALSE FALSE TRUE 3 2 1
"19" "C" "1_paaty.mp4" 3.5 1 0 1454932237974 3.676 "notpresent" 1453201181850 "occlusion" 0.742099898063201 0.423913043478261 1165 "1_p" TRUE "child" "occlusion" FALSE FALSE FALSE TRUE FALSE TRUE 2 2 0
"19" "C" "1_paaty.mp4" 3.5 1 1 1454932237974 1.771 "present" 1453201241969 NA 0.475025484199796 0.402173913043478 1164 "1_p" TRUE "child" "roaduser" TRUE FALSE FALSE FALSE TRUE TRUE 2 2 0
"19" "C" "119_auto_ja_porttikongi.NE.mp4" 13.7 2 0 1454932262200 1.89 "present" 1448873689201 "occlusion" 0.400211193241816 0.390243902439024 1167 "119" TRUE "child" "occlusion" TRUE FALSE FALSE FALSE TRUE TRUE 3 2 1
"19" "C" "119_auto_ja_porttikongi.NE.mp4" 13.7 2 1 1454932262200 1.62 "present" 1448873697795 "occlusion" 0.57233368532207 0.380863039399625 1166 "119" TRUE "child" "occlusion" TRUE FALSE FALSE FALSE TRUE TRUE 3 2 1
"19" "C" "119_auto_ja_porttikongi.NE.mp4" 13.7 2 2 1454932262200 2.594 "notpresent" 1448873704116 "nothing" 0.114044350580781 0.429643527204503 1168 "119" TRUE "child" "nothing" TRUE TRUE FALSE FALSE FALSE TRUE 3 2 1
"20" "C" "154_autot_jalankulkijat_pyorailija.mp4" 11.578458 0 0 1454934197683 7.048 "present" 1449045780056 NA 0.285821455363841 0.376 1248 "154" TRUE "child" "roaduser" TRUE FALSE FALSE FALSE TRUE TRUE 3 2 1
"20" "C" "154_autot_jalankulkijat_pyorailija.mp4" 11.578458 0 1 1454934197683 10.383 "present" 1449045788774 NA 0.513128282070518 0.382666666666667 1249 "154" TRUE "child" "roaduser" TRUE FALSE FALSE FALSE TRUE TRUE 3 2 1
"20" "C" "154_autot_jalankulkijat_pyorailija.mp4" 11.578458 0 2 1454934197683 12.062 "notpresent" 1449045802566 "nothing" 0.797449362340585 0.468 1250 "154" TRUE "child" "nothing" TRUE TRUE FALSE FALSE FALSE TRUE 3 2 1
"20" "C" "1_paaty.mp4" 3.5 1 0 1454934227017 2.914 "notpresent" 1453201181850 "occlusion" 0.742099898063201 0.423913043478261 1252 "1_p" TRUE "child" "occlusion" FALSE FALSE FALSE TRUE FALSE TRUE 2 2 0
"20" "C" "1_paaty.mp4" 3.5 1 1 1454934227017 1.629 "present" 1453201241969 NA 0.475025484199796 0.402173913043478 1251 "1_p" TRUE "child" "roaduser" TRUE FALSE FALSE FALSE TRUE TRUE 2 2 0
"20" "C" "119_auto_ja_porttikongi.NE.mp4" 13.7 2 0 1454934259380 3.376 "present" 1448873689201 "occlusion" 0.400211193241816 0.390243902439024 1254 "119" TRUE "child" "occlusion" TRUE FALSE FALSE FALSE TRUE TRUE 3 2 1
"20" "C" "119_auto_ja_porttikongi.NE.mp4" 13.7 2 1 1454934259380 4.623 "present" 1448873697795 "occlusion" 0.57233368532207 0.380863039399625 1255 "119" TRUE "child" "occlusion" TRUE FALSE FALSE FALSE TRUE TRUE 3 2 1
"20" "C" "119_auto_ja_porttikongi.NE.mp4" 13.7 2 2 1454934259380 2.075 "present" 1448873704116 "nothing" 0.114044350580781 0.429643527204503 1253 "119" TRUE "child" "nothing" FALSE FALSE TRUE FALSE FALSE TRUE 3 2 1
"21" "C" "154_autot_jalankulkijat_pyorailija.mp4" 11.578458 0 0 1455088247770 10.655 "present" 1449045780056 NA 0.285821455363841 0.376 1335 "154" TRUE "child" "roaduser" TRUE FALSE FALSE FALSE TRUE TRUE 3 2 1
"21" "C" "154_autot_jalankulkijat_pyorailija.mp4" 11.578458 0 1 1455088247770 12.502 "notpresent" 1449045788774 NA 0.513128282070518 0.382666666666667 1336 "154" TRUE "child" "roaduser" FALSE FALSE FALSE TRUE FALSE TRUE 3 2 1
"21" "C" "154_autot_jalankulkijat_pyorailija.mp4" 11.578458 0 2 1455088247770 12.503 "notpresent" 1449045802566 "nothing" 0.797449362340585 0.468 1337 "154" TRUE "child" "nothing" TRUE TRUE FALSE FALSE FALSE TRUE 3 2 1
"21" "C" "1_paaty.mp4" 3.5 1 0 1455088281881 3.469 "notpresent" 1453201181850 "occlusion" 0.742099898063201 0.423913043478261 1339 "1_p" TRUE "child" "occlusion" FALSE FALSE FALSE TRUE FALSE TRUE 2 2 0
"21" "C" "1_paaty.mp4" 3.5 1 1 1455088281881 1.828 "present" 1453201241969 NA 0.475025484199796 0.402173913043478 1338 "1_p" TRUE "child" "roaduser" TRUE FALSE FALSE FALSE TRUE TRUE 2 2 0
"21" "C" "119_auto_ja_porttikongi.NE.mp4" 13.7 2 0 1455088310424 4.783 "present" 1448873689201 "occlusion" 0.400211193241816 0.390243902439024 1341 "119" TRUE "child" "occlusion" TRUE FALSE FALSE FALSE TRUE TRUE 3 2 1
"21" "C" "119_auto_ja_porttikongi.NE.mp4" 13.7 2 1 1455088310424 5.515 "notpresent" 1448873697795 "occlusion" 0.57233368532207 0.380863039399625 1342 "119" TRUE "child" "occlusion" FALSE FALSE FALSE TRUE FALSE TRUE 3 2 1
"21" "C" "119_auto_ja_porttikongi.NE.mp4" 13.7 2 2 1455088310424 3.492 "present" 1448873704116 "nothing" 0.114044350580781 0.429643527204503 1340 "119" TRUE "child" "nothing" FALSE FALSE TRUE FALSE FALSE TRUE 3 2 1
"22" "C" "154_autot_jalankulkijat_pyorailija.mp4" 11.578458 0 0 1455090246194 27.605 "present" 1449045780056 NA 0.285821455363841 0.376 1422 "154" TRUE "child" "roaduser" TRUE FALSE FALSE FALSE TRUE TRUE 3 2 1
"22" "C" "154_autot_jalankulkijat_pyorailija.mp4" 11.578458 0 1 1455090246194 28.139 "present" 1449045788774 NA 0.513128282070518 0.382666666666667 1423 "154" TRUE "child" "roaduser" TRUE FALSE FALSE FALSE TRUE TRUE 3 2 1
"22" "C" "154_autot_jalankulkijat_pyorailija.mp4" 11.578458 0 2 1455090246194 31.828 "notpresent" 1449045802566 "nothing" 0.797449362340585 0.468 1424 "154" TRUE "child" "nothing" TRUE TRUE FALSE FALSE FALSE TRUE 3 2 1
"22" "C" "1_paaty.mp4" 3.5 1 0 1455090296128 8.618 "present" 1453201181850 "occlusion" 0.742099898063201 0.423913043478261 1426 "1_p" TRUE "child" "occlusion" TRUE FALSE FALSE FALSE TRUE TRUE 2 2 0
"22" "C" "1_paaty.mp4" 3.5 1 1 1455090296128 3.269 "present" 1453201241969 NA 0.475025484199796 0.402173913043478 1425 "1_p" TRUE "child" "roaduser" TRUE FALSE FALSE FALSE TRUE TRUE 2 2 0
"22" "C" "119_auto_ja_porttikongi.NE.mp4" 13.7 2 0 1455090329572 15.239 "notpresent" 1448873689201 "occlusion" 0.400211193241816 0.390243902439024 1428 "119" TRUE "child" "occlusion" FALSE FALSE FALSE TRUE FALSE TRUE 3 2 1
"22" "C" "119_auto_ja_porttikongi.NE.mp4" 13.7 2 1 1455090329572 15.24 "notpresent" 1448873697795 "occlusion" 0.57233368532207 0.380863039399625 1429 "119" TRUE "child" "occlusion" FALSE FALSE FALSE TRUE FALSE TRUE 3 2 1
"22" "C" "119_auto_ja_porttikongi.NE.mp4" 13.7 2 2 1455090329572 10.008 "present" 1448873704116 "nothing" 0.114044350580781 0.429643527204503 1427 "119" TRUE "child" "nothing" FALSE FALSE TRUE FALSE FALSE TRUE 3 2 1
"23" "C" "154_autot_jalankulkijat_pyorailija.mp4" 11.578458 0 0 1455092191990 34.368 "notpresent" 1449045780056 NA 0.285821455363841 0.376 1510 "154" TRUE "child" "roaduser" FALSE FALSE FALSE TRUE FALSE TRUE 3 2 1
"23" "C" "154_autot_jalankulkijat_pyorailija.mp4" 11.578458 0 1 1455092191990 31.849 "present" 1449045788774 NA 0.513128282070518 0.382666666666667 1509 "154" TRUE "child" "roaduser" TRUE FALSE FALSE FALSE TRUE TRUE 3 2 1
"23" "C" "154_autot_jalankulkijat_pyorailija.mp4" 11.578458 0 2 1455092191990 34.37 "notpresent" 1449045802566 "nothing" 0.797449362340585 0.468 1511 "154" TRUE "child" "nothing" TRUE TRUE FALSE FALSE FALSE TRUE 3 2 1
"23" "C" "1_paaty.mp4" 3.5 1 0 1455092241992 3.607 "notpresent" 1453201181850 "occlusion" 0.742099898063201 0.423913043478261 1513 "1_p" TRUE "child" "occlusion" FALSE FALSE FALSE TRUE FALSE TRUE 2 2 0
"23" "C" "1_paaty.mp4" 3.5 1 1 1455092241992 2.249 "present" 1453201241969 NA 0.475025484199796 0.402173913043478 1512 "1_p" TRUE "child" "roaduser" TRUE FALSE FALSE FALSE TRUE TRUE 2 2 0
"23" "C" "119_auto_ja_porttikongi.NE.mp4" 13.7 2 0 1455092271548 3.54 "present" 1448873689201 "occlusion" 0.400211193241816 0.390243902439024 1514 "119" TRUE "child" "occlusion" TRUE FALSE FALSE FALSE TRUE TRUE 3 2 1
"23" "C" "119_auto_ja_porttikongi.NE.mp4" 13.7 2 1 1455092271548 4.88 "present" 1448873697795 "occlusion" 0.57233368532207 0.380863039399625 1515 "119" TRUE "child" "occlusion" TRUE FALSE FALSE FALSE TRUE TRUE 3 2 1
"23" "C" "119_auto_ja_porttikongi.NE.mp4" 13.7 2 2 1455092271548 5.735 "notpresent" 1448873704116 "nothing" 0.114044350580781 0.429643527204503 1516 "119" TRUE "child" "nothing" TRUE TRUE FALSE FALSE FALSE TRUE 3 2 1
"24" "C" "154_autot_jalankulkijat_pyorailija.mp4" 11.578458 0 0 1455093845315 22.653 "notpresent" 1449045780056 NA 0.285821455363841 0.376 1597 "154" TRUE "child" "roaduser" FALSE FALSE FALSE TRUE FALSE TRUE 3 2 1
"24" "C" "154_autot_jalankulkijat_pyorailija.mp4" 11.578458 0 1 1455093845315 19.581 "present" 1449045788774 NA 0.513128282070518 0.382666666666667 1596 "154" TRUE "child" "roaduser" TRUE FALSE FALSE FALSE TRUE TRUE 3 2 1
"24" "C" "154_autot_jalankulkijat_pyorailija.mp4" 11.578458 0 2 1455093845315 22.655 "notpresent" 1449045802566 "nothing" 0.797449362340585 0.468 1598 "154" TRUE "child" "nothing" TRUE TRUE FALSE FALSE FALSE TRUE 3 2 1
"24" "C" "1_paaty.mp4" 3.5 1 0 1455093887764 2.758 "present" 1453201181850 "occlusion" 0.742099898063201 0.423913043478261 1599 "1_p" TRUE "child" "occlusion" TRUE FALSE FALSE FALSE TRUE TRUE 2 2 0
"24" "C" "1_paaty.mp4" 3.5 1 1 1455093887764 4.922 "notpresent" 1453201241969 NA 0.475025484199796 0.402173913043478 1600 "1_p" TRUE "child" "roaduser" FALSE FALSE FALSE TRUE FALSE TRUE 2 2 0
"24" "C" "119_auto_ja_porttikongi.NE.mp4" 13.7 2 0 1455093917318 3.387 "present" 1448873689201 "occlusion" 0.400211193241816 0.390243902439024 1601 "119" TRUE "child" "occlusion" TRUE FALSE FALSE FALSE TRUE TRUE 3 2 1
"24" "C" "119_auto_ja_porttikongi.NE.mp4" 13.7 2 1 1455093917318 5.428 "notpresent" 1448873697795 "occlusion" 0.57233368532207 0.380863039399625 1602 "119" TRUE "child" "occlusion" FALSE FALSE FALSE TRUE FALSE TRUE 3 2 1
"24" "C" "119_auto_ja_porttikongi.NE.mp4" 13.7 2 2 1455093917318 5.429 "notpresent" 1448873704116 "nothing" 0.114044350580781 0.429643527204503 1603 "119" TRUE "child" "nothing" TRUE TRUE FALSE FALSE FALSE TRUE 3 2 1
"25" "C" "154_autot_jalankulkijat_pyorailija.mp4" 11.578458 0 0 1455097506446 15.951 "present" 1449045780056 NA 0.285821455363841 0.376 1683 "154" TRUE "child" "roaduser" TRUE FALSE FALSE FALSE TRUE TRUE 3 2 1
"25" "C" "154_autot_jalankulkijat_pyorailija.mp4" 11.578458 0 1 1455097506446 18.508 "notpresent" 1449045788774 NA 0.513128282070518 0.382666666666667 1684 "154" TRUE "child" "roaduser" FALSE FALSE FALSE TRUE FALSE TRUE 3 2 1
"25" "C" "154_autot_jalankulkijat_pyorailija.mp4" 11.578458 0 2 1455097506446 18.509 "notpresent" 1449045802566 "nothing" 0.797449362340585 0.468 1685 "154" TRUE "child" "nothing" TRUE TRUE FALSE FALSE FALSE TRUE 3 2 1
"25" "C" "1_paaty.mp4" 3.5 1 0 1455097548856 7.622 "notpresent" 1453201181850 "occlusion" 0.742099898063201 0.423913043478261 1687 "1_p" TRUE "child" "occlusion" FALSE FALSE FALSE TRUE FALSE TRUE 2 2 0
"25" "C" "1_paaty.mp4" 3.5 1 1 1455097548856 3.93 "present" 1453201241969 NA 0.475025484199796 0.402173913043478 1686 "1_p" TRUE "child" "roaduser" TRUE FALSE FALSE FALSE TRUE TRUE 2 2 0
"25" "C" "119_auto_ja_porttikongi.NE.mp4" 13.7 2 0 1455097590549 13.692 "notpresent" 1448873689201 "occlusion" 0.400211193241816 0.390243902439024 1690 "119" TRUE "child" "occlusion" FALSE FALSE FALSE TRUE FALSE TRUE 3 2 1
"25" "C" "119_auto_ja_porttikongi.NE.mp4" 13.7 2 1 1455097590549 9.68 "present" 1448873697795 "occlusion" 0.57233368532207 0.380863039399625 1688 "119" TRUE "child" "occlusion" TRUE FALSE FALSE FALSE TRUE TRUE 3 2 1
"25" "C" "119_auto_ja_porttikongi.NE.mp4" 13.7 2 2 1455097590549 12.339 "present" 1448873704116 "nothing" 0.114044350580781 0.429643527204503 1689 "119" TRUE "child" "nothing" FALSE FALSE TRUE FALSE FALSE TRUE 3 2 1
"26" "C" "154_autot_jalankulkijat_pyorailija.mp4" 11.578458 0 0 1455099273727 35.824 "notpresent" 1449045780056 NA 0.285821455363841 0.376 1773 "154" TRUE "child" "roaduser" FALSE FALSE FALSE TRUE FALSE TRUE 3 2 1
"26" "C" "154_autot_jalankulkijat_pyorailija.mp4" 11.578458 0 1 1455099273727 35.825 "notpresent" 1449045788774 NA 0.513128282070518 0.382666666666667 1774 "154" TRUE "child" "roaduser" FALSE FALSE FALSE TRUE FALSE TRUE 3 2 1
"26" "C" "154_autot_jalankulkijat_pyorailija.mp4" 11.578458 0 2 1455099273727 33.577 "present" 1449045802566 "nothing" 0.797449362340585 0.468 1772 "154" TRUE "child" "nothing" FALSE FALSE TRUE FALSE FALSE TRUE 3 2 1
"26" "C" "1_paaty.mp4" 3.5 1 0 1455099329245 5.218 "notpresent" 1453201181850 "occlusion" 0.742099898063201 0.423913043478261 1776 "1_p" TRUE "child" "occlusion" FALSE FALSE FALSE TRUE FALSE TRUE 2 2 0
"26" "C" "1_paaty.mp4" 3.5 1 1 1455099329245 3.11 "present" 1453201241969 NA 0.475025484199796 0.402173913043478 1775 "1_p" TRUE "child" "roaduser" TRUE FALSE FALSE FALSE TRUE TRUE 2 2 0
"26" "C" "119_auto_ja_porttikongi.NE.mp4" 13.7 2 0 1455099361498 10.895 "notpresent" 1448873689201 "occlusion" 0.400211193241816 0.390243902439024 1779 "119" TRUE "child" "occlusion" FALSE FALSE FALSE TRUE FALSE TRUE 3 2 1
"26" "C" "119_auto_ja_porttikongi.NE.mp4" 13.7 2 1 1455099361498 5.286 "present" 1448873697795 "occlusion" 0.57233368532207 0.380863039399625 1777 "119" TRUE "child" "occlusion" TRUE FALSE FALSE FALSE TRUE TRUE 3 2 1
"26" "C" "119_auto_ja_porttikongi.NE.mp4" 13.7 2 2 1455099361498 9.669 "present" 1448873704116 "nothing" 0.114044350580781 0.429643527204503 1778 "119" TRUE "child" "nothing" FALSE FALSE TRUE FALSE FALSE TRUE 3 2 1
"27" "C" "154_autot_jalankulkijat_pyorailija.mp4" 11.578458 0 0 1455100888064 26.276 "notpresent" 1449045780056 NA 0.285821455363841 0.376 1862 "154" TRUE "child" "roaduser" FALSE FALSE FALSE TRUE FALSE TRUE 3 2 1
"27" "C" "154_autot_jalankulkijat_pyorailija.mp4" 11.578458 0 1 1455100888064 23.595 "present" 1449045788774 NA 0.513128282070518 0.382666666666667 1861 "154" TRUE "child" "roaduser" TRUE FALSE FALSE FALSE TRUE TRUE 3 2 1
"27" "C" "154_autot_jalankulkijat_pyorailija.mp4" 11.578458 0 2 1455100888064 26.278 "notpresent" 1449045802566 "nothing" 0.797449362340585 0.468 1863 "154" TRUE "child" "nothing" TRUE TRUE FALSE FALSE FALSE TRUE 3 2 1
"27" "C" "1_paaty.mp4" 3.5 1 0 1455100935520 3.189 "notpresent" 1453201181850 "occlusion" 0.742099898063201 0.423913043478261 1865 "1_p" TRUE "child" "occlusion" FALSE FALSE FALSE TRUE FALSE TRUE 2 2 0
"27" "C" "1_paaty.mp4" 3.5 1 1 1455100935520 2.203 "present" 1453201241969 NA 0.475025484199796 0.402173913043478 1864 "1_p" TRUE "child" "roaduser" TRUE FALSE FALSE FALSE TRUE TRUE 2 2 0
"27" "C" "119_auto_ja_porttikongi.NE.mp4" 13.7 2 0 1455100961931 3.242 "present" 1448873689201 "occlusion" 0.400211193241816 0.390243902439024 1866 "119" TRUE "child" "occlusion" TRUE FALSE FALSE FALSE TRUE TRUE 3 2 1
"27" "C" "119_auto_ja_porttikongi.NE.mp4" 13.7 2 1 1455100961931 4.036 "present" 1448873697795 "occlusion" 0.57233368532207 0.380863039399625 1867 "119" TRUE "child" "occlusion" TRUE FALSE FALSE FALSE TRUE TRUE 3 2 1
"27" "C" "119_auto_ja_porttikongi.NE.mp4" 13.7 2 2 1455100961931 4.982 "notpresent" 1448873704116 "nothing" 0.114044350580781 0.429643527204503 1868 "119" TRUE "child" "nothing" TRUE TRUE FALSE FALSE FALSE TRUE 3 2 1
"28" "C" "154_autot_jalankulkijat_pyorailija.mp4" 11.578458 0 0 1455171876541 37.144 "notpresent" 1449045780056 NA 0.285821455363841 0.376 1953 "154" TRUE "child" "roaduser" FALSE FALSE FALSE TRUE FALSE TRUE 3 2 1
"28" "C" "154_autot_jalankulkijat_pyorailija.mp4" 11.578458 0 1 1455171876541 33.185 "present" 1449045788774 NA 0.513128282070518 0.382666666666667 1952 "154" TRUE "child" "roaduser" TRUE FALSE FALSE FALSE TRUE TRUE 3 2 1
"28" "C" "154_autot_jalankulkijat_pyorailija.mp4" 11.578458 0 2 1455171876541 37.145 "notpresent" 1449045802566 "nothing" 0.797449362340585 0.468 1954 "154" TRUE "child" "nothing" TRUE TRUE FALSE FALSE FALSE TRUE 3 2 1
"28" "C" "1_paaty.mp4" 3.5 1 0 1455171933611 3.847 "notpresent" 1453201181850 "occlusion" 0.742099898063201 0.423913043478261 1956 "1_p" TRUE "child" "occlusion" FALSE FALSE FALSE TRUE FALSE TRUE 2 2 0
"28" "C" "1_paaty.mp4" 3.5 1 1 1455171933611 2.152 "present" 1453201241969 NA 0.475025484199796 0.402173913043478 1955 "1_p" TRUE "child" "roaduser" TRUE FALSE FALSE FALSE TRUE TRUE 2 2 0
"28" "C" "119_auto_ja_porttikongi.NE.mp4" 13.7 2 0 1455171961292 8.605 "present" 1448873689201 "occlusion" 0.400211193241816 0.390243902439024 1958 "119" TRUE "child" "occlusion" TRUE FALSE FALSE FALSE TRUE TRUE 3 2 1
"28" "C" "119_auto_ja_porttikongi.NE.mp4" 13.7 2 1 1455171961292 4.705 "present" 1448873697795 "occlusion" 0.57233368532207 0.380863039399625 1957 "119" TRUE "child" "occlusion" TRUE FALSE FALSE FALSE TRUE TRUE 3 2 1
"28" "C" "119_auto_ja_porttikongi.NE.mp4" 13.7 2 2 1455171961292 9.479 "notpresent" 1448873704116 "nothing" 0.114044350580781 0.429643527204503 1959 "119" TRUE "child" "nothing" TRUE TRUE FALSE FALSE FALSE TRUE 3 2 1
"29" "C" "154_autot_jalankulkijat_pyorailija.mp4" 11.578458 0 0 1455173872049 19.271 "present" 1449045780056 NA 0.285821455363841 0.376 2039 "154" TRUE "child" "roaduser" TRUE FALSE FALSE FALSE TRUE TRUE 3 2 1
"29" "C" "154_autot_jalankulkijat_pyorailija.mp4" 11.578458 0 1 1455173872049 57.408 "notpresent" 1449045788774 NA 0.513128282070518 0.382666666666667 2041 "154" TRUE "child" "roaduser" FALSE FALSE FALSE TRUE FALSE TRUE 3 2 1
"29" "C" "154_autot_jalankulkijat_pyorailija.mp4" 11.578458 0 2 1455173872049 44.315 "present" 1449045802566 "nothing" 0.797449362340585 0.468 2040 "154" TRUE "child" "nothing" FALSE FALSE TRUE FALSE FALSE TRUE 3 2 1
"29" "C" "1_paaty.mp4" 3.5 1 0 1455173957455 5.481 "present" 1453201181850 "occlusion" 0.742099898063201 0.423913043478261 2042 "1_p" TRUE "child" "occlusion" TRUE FALSE FALSE FALSE TRUE TRUE 2 2 0
"29" "C" "1_paaty.mp4" 3.5 1 1 1455173957455 10.346 "notpresent" 1453201241969 NA 0.475025484199796 0.402173913043478 2043 "1_p" TRUE "child" "roaduser" FALSE FALSE FALSE TRUE FALSE TRUE 2 2 0
"29" "C" "119_auto_ja_porttikongi.NE.mp4" 13.7 2 0 1455173997142 19.845 "present" 1448873689201 "occlusion" 0.400211193241816 0.390243902439024 2045 "119" TRUE "child" "occlusion" TRUE FALSE FALSE FALSE TRUE TRUE 3 2 1
"29" "C" "119_auto_ja_porttikongi.NE.mp4" 13.7 2 1 1455173997142 21.742 "notpresent" 1448873697795 "occlusion" 0.57233368532207 0.380863039399625 2046 "119" TRUE "child" "occlusion" FALSE FALSE FALSE TRUE FALSE TRUE 3 2 1
"29" "C" "119_auto_ja_porttikongi.NE.mp4" 13.7 2 2 1455173997142 6.966 "present" 1448873704116 "nothing" 0.114044350580781 0.429643527204503 2044 "119" TRUE "child" "nothing" FALSE FALSE TRUE FALSE FALSE TRUE 3 2 1
"30" "C" "154_autot_jalankulkijat_pyorailija.mp4" 11.578458 0 0 1455175971248 28.486 "notpresent" 1449045780056 NA 0.285821455363841 0.376 2127 "154" TRUE "child" "roaduser" FALSE FALSE FALSE TRUE FALSE TRUE 3 2 1
"30" "C" "154_autot_jalankulkijat_pyorailija.mp4" 11.578458 0 1 1455175971248 28.487 "notpresent" 1449045788774 NA 0.513128282070518 0.382666666666667 2128 "154" TRUE "child" "roaduser" FALSE FALSE FALSE TRUE FALSE TRUE 3 2 1
"30" "C" "154_autot_jalankulkijat_pyorailija.mp4" 11.578458 0 2 1455175971248 24.241 "present" 1449045802566 "nothing" 0.797449362340585 0.468 2126 "154" TRUE "child" "nothing" FALSE FALSE TRUE FALSE FALSE TRUE 3 2 1
"30" "C" "1_paaty.mp4" 3.5 1 0 1455176026824 3.378 "notpresent" 1453201181850 "occlusion" 0.742099898063201 0.423913043478261 2130 "1_p" TRUE "child" "occlusion" FALSE FALSE FALSE TRUE FALSE TRUE 2 2 0
"30" "C" "1_paaty.mp4" 3.5 1 1 1455176026824 2.51 "present" 1453201241969 NA 0.475025484199796 0.402173913043478 2129 "1_p" TRUE "child" "roaduser" TRUE FALSE FALSE FALSE TRUE TRUE 2 2 0
"30" "C" "119_auto_ja_porttikongi.NE.mp4" 13.7 2 0 1455176056270 6.973 "present" 1448873689201 "occlusion" 0.400211193241816 0.390243902439024 2132 "119" TRUE "child" "occlusion" TRUE FALSE FALSE FALSE TRUE TRUE 3 2 1
"30" "C" "119_auto_ja_porttikongi.NE.mp4" 13.7 2 1 1455176056270 7.272 "present" 1448873697795 "occlusion" 0.57233368532207 0.380863039399625 2133 "119" TRUE "child" "occlusion" TRUE FALSE FALSE FALSE TRUE TRUE 3 2 1
"30" "C" "119_auto_ja_porttikongi.NE.mp4" 13.7 2 2 1455176056270 4.116 "present" 1448873704116 "nothing" 0.114044350580781 0.429643527204503 2131 "119" TRUE "child" "nothing" FALSE FALSE TRUE FALSE FALSE TRUE 3 2 1
"31" "C" "154_autot_jalankulkijat_pyorailija.mp4" 11.578458 0 0 1455179080045 4.992 "present" 1449045780056 NA 0.285821455363841 0.376 2215 "154" TRUE "child" "roaduser" TRUE FALSE FALSE FALSE TRUE TRUE 3 2 1
"31" "C" "154_autot_jalankulkijat_pyorailija.mp4" 11.578458 0 1 1455179080045 11.823 "notpresent" 1449045788774 NA 0.513128282070518 0.382666666666667 2216 "154" TRUE "child" "roaduser" FALSE FALSE FALSE TRUE FALSE TRUE 3 2 1
"31" "C" "154_autot_jalankulkijat_pyorailija.mp4" 11.578458 0 2 1455179080045 11.824 "notpresent" 1449045802566 "nothing" 0.797449362340585 0.468 2217 "154" TRUE "child" "nothing" TRUE TRUE FALSE FALSE FALSE TRUE 3 2 1
"31" "C" "1_paaty.mp4" 3.5 1 0 1455179112521 2.87 "notpresent" 1453201181850 "occlusion" 0.742099898063201 0.423913043478261 2219 "1_p" TRUE "child" "occlusion" FALSE FALSE FALSE TRUE FALSE TRUE 2 2 0
"31" "C" "1_paaty.mp4" 3.5 1 1 1455179112521 1.583 "present" 1453201241969 NA 0.475025484199796 0.402173913043478 2218 "1_p" TRUE "child" "roaduser" TRUE FALSE FALSE FALSE TRUE TRUE 2 2 0
"31" "C" "119_auto_ja_porttikongi.NE.mp4" 13.7 2 0 1455179140245 5.071 "notpresent" 1448873689201 "occlusion" 0.400211193241816 0.390243902439024 2221 "119" TRUE "child" "occlusion" FALSE FALSE FALSE TRUE FALSE TRUE 3 2 1
"31" "C" "119_auto_ja_porttikongi.NE.mp4" 13.7 2 1 1455179140245 2.804 "present" 1448873697795 "occlusion" 0.57233368532207 0.380863039399625 2220 "119" TRUE "child" "occlusion" TRUE FALSE FALSE FALSE TRUE TRUE 3 2 1
"31" "C" "119_auto_ja_porttikongi.NE.mp4" 13.7 2 2 1455179140245 5.073 "notpresent" 1448873704116 "nothing" 0.114044350580781 0.429643527204503 2222 "119" TRUE "child" "nothing" TRUE TRUE FALSE FALSE FALSE TRUE 3 2 1
"32" "C" "154_autot_jalankulkijat_pyorailija.mp4" 11.578458 0 0 1455180889332 5.001 "present" 1449045780056 NA 0.285821455363841 0.376 2303 "154" TRUE "child" "roaduser" TRUE FALSE FALSE FALSE TRUE TRUE 3 2 1
"32" "C" "154_autot_jalankulkijat_pyorailija.mp4" 11.578458 0 1 1455180889332 4.332 "present" 1449045788774 NA 0.513128282070518 0.382666666666667 2302 "154" TRUE "child" "roaduser" TRUE FALSE FALSE FALSE TRUE TRUE 3 2 1
"32" "C" "154_autot_jalankulkijat_pyorailija.mp4" 11.578458 0 2 1455180889332 8.099 "notpresent" 1449045802566 "nothing" 0.797449362340585 0.468 2304 "154" TRUE "child" "nothing" TRUE TRUE FALSE FALSE FALSE TRUE 3 2 1
"32" "C" "1_paaty.mp4" 3.5 1 0 1455180913248 2.768 "notpresent" 1453201181850 "occlusion" 0.742099898063201 0.423913043478261 2306 "1_p" TRUE "child" "occlusion" FALSE FALSE FALSE TRUE FALSE TRUE 2 2 0
"32" "C" "1_paaty.mp4" 3.5 1 1 1455180913248 1.341 "present" 1453201241969 NA 0.475025484199796 0.402173913043478 2305 "1_p" TRUE "child" "roaduser" TRUE FALSE FALSE FALSE TRUE TRUE 2 2 0
"32" "C" "119_auto_ja_porttikongi.NE.mp4" 13.7 2 0 1455180936494 5.492 "notpresent" 1448873689201 "occlusion" 0.400211193241816 0.390243902439024 2309 "119" TRUE "child" "occlusion" FALSE FALSE FALSE TRUE FALSE TRUE 3 2 1
"32" "C" "119_auto_ja_porttikongi.NE.mp4" 13.7 2 1 1455180936494 3.578 "present" 1448873697795 "occlusion" 0.57233368532207 0.380863039399625 2307 "119" TRUE "child" "occlusion" TRUE FALSE FALSE FALSE TRUE TRUE 3 2 1
"32" "C" "119_auto_ja_porttikongi.NE.mp4" 13.7 2 2 1455180936494 4.487 "present" 1448873704116 "nothing" 0.114044350580781 0.429643527204503 2308 "119" TRUE "child" "nothing" FALSE FALSE TRUE FALSE FALSE TRUE 3 2 1
"33" "C" "154_autot_jalankulkijat_pyorailija.mp4" 11.578458 0 0 1455182945638 29.266 "notpresent" 1449045780056 NA 0.285821455363841 0.376 2391 "154" TRUE "child" "roaduser" FALSE FALSE FALSE TRUE FALSE TRUE 3 2 1
"33" "C" "154_autot_jalankulkijat_pyorailija.mp4" 11.578458 0 1 1455182945638 7.854 "present" 1449045788774 NA 0.513128282070518 0.382666666666667 2389 "154" TRUE "child" "roaduser" TRUE FALSE FALSE FALSE TRUE TRUE 3 2 1
"33" "C" "154_autot_jalankulkijat_pyorailija.mp4" 11.578458 0 2 1455182945638 26.733 "present" 1449045802566 "nothing" 0.797449362340585 0.468 2390 "154" TRUE "child" "nothing" FALSE FALSE TRUE FALSE FALSE TRUE 3 2 1
"33" "C" "1_paaty.mp4" 3.5 1 0 1455182998282 16.871 "present" 1453201181850 "occlusion" 0.742099898063201 0.423913043478261 2393 "1_p" TRUE "child" "occlusion" TRUE FALSE FALSE FALSE TRUE TRUE 2 2 0
"33" "C" "1_paaty.mp4" 3.5 1 1 1455182998282 2.188 "present" 1453201241969 NA 0.475025484199796 0.402173913043478 2392 "1_p" TRUE "child" "roaduser" TRUE FALSE FALSE FALSE TRUE TRUE 2 2 0
"33" "C" "119_auto_ja_porttikongi.NE.mp4" 13.7 2 0 1455183042894 15.975 "present" 1448873689201 "occlusion" 0.400211193241816 0.390243902439024 2395 "119" TRUE "child" "occlusion" TRUE FALSE FALSE FALSE TRUE TRUE 3 2 1
"33" "C" "119_auto_ja_porttikongi.NE.mp4" 13.7 2 1 1455183042894 17.525 "notpresent" 1448873697795 "occlusion" 0.57233368532207 0.380863039399625 2396 "119" TRUE "child" "occlusion" FALSE FALSE FALSE TRUE FALSE TRUE 3 2 1
"33" "C" "119_auto_ja_porttikongi.NE.mp4" 13.7 2 2 1455183042894 9.706 "present" 1448873704116 "nothing" 0.114044350580781 0.429643527204503 2394 "119" TRUE "child" "nothing" FALSE FALSE TRUE FALSE FALSE TRUE 3 2 1
"34" "C" "154_autot_jalankulkijat_pyorailija.mp4" 11.578458 0 0 1455258410543 19.89 "present" 1449045780056 NA 0.285821455363841 0.376 2476 "154" TRUE "child" "roaduser" TRUE FALSE FALSE FALSE TRUE TRUE 3 2 1
"34" "C" "154_autot_jalankulkijat_pyorailija.mp4" 11.578458 0 1 1455258410543 26.726 "notpresent" 1449045788774 NA 0.513128282070518 0.382666666666667 2477 "154" TRUE "child" "roaduser" FALSE FALSE FALSE TRUE FALSE TRUE 3 2 1
"34" "C" "154_autot_jalankulkijat_pyorailija.mp4" 11.578458 0 2 1455258410543 26.727 "notpresent" 1449045802566 "nothing" 0.797449362340585 0.468 2478 "154" TRUE "child" "nothing" TRUE TRUE FALSE FALSE FALSE TRUE 3 2 1
"34" "C" "1_paaty.mp4" 3.5 1 0 1455258457911 3.567 "present" 1453201181850 "occlusion" 0.742099898063201 0.423913043478261 2480 "1_p" TRUE "child" "occlusion" TRUE FALSE FALSE FALSE TRUE TRUE 2 2 0
"34" "C" "1_paaty.mp4" 3.5 1 1 1455258457911 2.302 "present" 1453201241969 NA 0.475025484199796 0.402173913043478 2479 "1_p" TRUE "child" "roaduser" TRUE FALSE FALSE FALSE TRUE TRUE 2 2 0
"34" "C" "119_auto_ja_porttikongi.NE.mp4" 13.7 2 0 1455258485276 2.006 "present" 1448873689201 "occlusion" 0.400211193241816 0.390243902439024 2481 "119" TRUE "child" "occlusion" TRUE FALSE FALSE FALSE TRUE TRUE 3 2 1
"34" "C" "119_auto_ja_porttikongi.NE.mp4" 13.7 2 1 1455258485276 2.582 "present" 1448873697795 "occlusion" 0.57233368532207 0.380863039399625 2482 "119" TRUE "child" "occlusion" TRUE FALSE FALSE FALSE TRUE TRUE 3 2 1
"34" "C" "119_auto_ja_porttikongi.NE.mp4" 13.7 2 2 1455258485276 3.363 "notpresent" 1448873704116 "nothing" 0.114044350580781 0.429643527204503 2483 "119" TRUE "child" "nothing" TRUE TRUE FALSE FALSE FALSE TRUE 3 2 1
"35" "C" "154_autot_jalankulkijat_pyorailija.mp4" 11.578458 0 0 1455260158845 7.284 "present" 1449045780056 NA 0.285821455363841 0.376 2563 "154" TRUE "child" "roaduser" TRUE FALSE FALSE FALSE TRUE TRUE 3 2 1
"35" "C" "154_autot_jalankulkijat_pyorailija.mp4" 11.578458 0 1 1455260158845 12.226 "notpresent" 1449045788774 NA 0.513128282070518 0.382666666666667 2564 "154" TRUE "child" "roaduser" FALSE FALSE FALSE TRUE FALSE TRUE 3 2 1
"35" "C" "154_autot_jalankulkijat_pyorailija.mp4" 11.578458 0 2 1455260158845 12.226 "notpresent" 1449045802566 "nothing" 0.797449362340585 0.468 2565 "154" TRUE "child" "nothing" TRUE TRUE FALSE FALSE FALSE TRUE 3 2 1
"35" "C" "1_paaty.mp4" 3.5 1 0 1455260191069 2.66 "present" 1453201181850 "occlusion" 0.742099898063201 0.423913043478261 2567 "1_p" TRUE "child" "occlusion" TRUE FALSE FALSE FALSE TRUE TRUE 2 2 0
"35" "C" "1_paaty.mp4" 3.5 1 1 1455260191069 1.879 "present" 1453201241969 NA 0.475025484199796 0.402173913043478 2566 "1_p" TRUE "child" "roaduser" TRUE FALSE FALSE FALSE TRUE TRUE 2 2 0
"35" "C" "119_auto_ja_porttikongi.NE.mp4" 13.7 2 0 1455260212043 7.799 "notpresent" 1448873689201 "occlusion" 0.400211193241816 0.390243902439024 2570 "119" TRUE "child" "occlusion" FALSE FALSE FALSE TRUE FALSE TRUE 3 2 1
"35" "C" "119_auto_ja_porttikongi.NE.mp4" 13.7 2 1 1455260212043 6.798 "present" 1448873697795 "occlusion" 0.57233368532207 0.380863039399625 2569 "119" TRUE "child" "occlusion" TRUE FALSE FALSE FALSE TRUE TRUE 3 2 1
"35" "C" "119_auto_ja_porttikongi.NE.mp4" 13.7 2 2 1455260212043 3.39 "present" 1448873704116 "nothing" 0.114044350580781 0.429643527204503 2568 "119" TRUE "child" "nothing" FALSE FALSE TRUE FALSE FALSE TRUE 3 2 1
"36" "C" "154_autot_jalankulkijat_pyorailija.mp4" 11.578458 0 0 1455262172249 8.065 "present" 1449045780056 NA 0.285821455363841 0.376 2654 "154" TRUE "child" "roaduser" TRUE FALSE FALSE FALSE TRUE TRUE 3 2 1
"36" "C" "154_autot_jalankulkijat_pyorailija.mp4" 11.578458 0 1 1455262172249 11.948 "notpresent" 1449045788774 NA 0.513128282070518 0.382666666666667 2655 "154" TRUE "child" "roaduser" FALSE FALSE FALSE TRUE FALSE TRUE 3 2 1
"36" "C" "154_autot_jalankulkijat_pyorailija.mp4" 11.578458 0 2 1455262172249 11.949 "notpresent" 1449045802566 "nothing" 0.797449362340585 0.468 2656 "154" TRUE "child" "nothing" TRUE TRUE FALSE FALSE FALSE TRUE 3 2 1
"36" "C" "1_paaty.mp4" 3.5 1 0 1455262205228 2.939 "notpresent" 1453201181850 "occlusion" 0.742099898063201 0.423913043478261 2658 "1_p" TRUE "child" "occlusion" FALSE FALSE FALSE TRUE FALSE TRUE 2 2 0
"36" "C" "1_paaty.mp4" 3.5 1 1 1455262205228 1.352 "present" 1453201241969 NA 0.475025484199796 0.402173913043478 2657 "1_p" TRUE "child" "roaduser" TRUE FALSE FALSE FALSE TRUE TRUE 2 2 0
"36" "C" "119_auto_ja_porttikongi.NE.mp4" 13.7 2 0 1455262234305 3.646 "present" 1448873689201 "occlusion" 0.400211193241816 0.390243902439024 2660 "119" TRUE "child" "occlusion" TRUE FALSE FALSE FALSE TRUE TRUE 3 2 1
"36" "C" "119_auto_ja_porttikongi.NE.mp4" 13.7 2 1 1455262234305 3.027 "present" 1448873697795 "occlusion" 0.57233368532207 0.380863039399625 2659 "119" TRUE "child" "occlusion" TRUE FALSE FALSE FALSE TRUE TRUE 3 2 1
"36" "C" "119_auto_ja_porttikongi.NE.mp4" 13.7 2 2 1455262234305 4.416 "notpresent" 1448873704116 "nothing" 0.114044350580781 0.429643527204503 2661 "119" TRUE "child" "nothing" TRUE TRUE FALSE FALSE FALSE TRUE 3 2 1
"37" "C" "154_autot_jalankulkijat_pyorailija.mp4" 11.578458 0 0 1455265124329 16.032 "present" 1449045780056 NA 0.285821455363841 0.376 2742 "154" TRUE "child" "roaduser" TRUE FALSE FALSE FALSE TRUE TRUE 3 2 1
"37" "C" "154_autot_jalankulkijat_pyorailija.mp4" 11.578458 0 1 1455265124329 13.19 "present" 1449045788774 NA 0.513128282070518 0.382666666666667 2741 "154" TRUE "child" "roaduser" TRUE FALSE FALSE FALSE TRUE TRUE 3 2 1
"37" "C" "154_autot_jalankulkijat_pyorailija.mp4" 11.578458 0 2 1455265124329 17.149 "notpresent" 1449045802566 "nothing" 0.797449362340585 0.468 2743 "154" TRUE "child" "nothing" TRUE TRUE FALSE FALSE FALSE TRUE 3 2 1
"37" "C" "1_paaty.mp4" 3.5 1 0 1455265157864 2.189 "notpresent" 1453201181850 "occlusion" 0.742099898063201 0.423913043478261 2745 "1_p" TRUE "child" "occlusion" FALSE FALSE FALSE TRUE FALSE TRUE 2 2 0
"37" "C" "1_paaty.mp4" 3.5 1 1 1455265157864 1.394 "present" 1453201241969 NA 0.475025484199796 0.402173913043478 2744 "1_p" TRUE "child" "roaduser" TRUE FALSE FALSE FALSE TRUE TRUE 2 2 0
"37" "C" "119_auto_ja_porttikongi.NE.mp4" 13.7 2 0 1455265182432 3.255 "present" 1448873689201 "occlusion" 0.400211193241816 0.390243902439024 2747 "119" TRUE "child" "occlusion" TRUE FALSE FALSE FALSE TRUE TRUE 3 2 1
"37" "C" "119_auto_ja_porttikongi.NE.mp4" 13.7 2 1 1455265182432 2.652 "present" 1448873697795 "occlusion" 0.57233368532207 0.380863039399625 2746 "119" TRUE "child" "occlusion" TRUE FALSE FALSE FALSE TRUE TRUE 3 2 1
"37" "C" "119_auto_ja_porttikongi.NE.mp4" 13.7 2 2 1455265182432 4.092 "notpresent" 1448873704116 "nothing" 0.114044350580781 0.429643527204503 2748 "119" TRUE "child" "nothing" TRUE TRUE FALSE FALSE FALSE TRUE 3 2 1
"38" "C" "154_autot_jalankulkijat_pyorailija.mp4" 11.578458 0 0 1455267030172 8.109 "present" 1449045780056 NA 0.285821455363841 0.376 2828 "154" TRUE "child" "roaduser" TRUE FALSE FALSE FALSE TRUE TRUE 3 2 1
"38" "C" "154_autot_jalankulkijat_pyorailija.mp4" 11.578458 0 1 1455267030172 12.042 "notpresent" 1449045788774 NA 0.513128282070518 0.382666666666667 2829 "154" TRUE "child" "roaduser" FALSE FALSE FALSE TRUE FALSE TRUE 3 2 1
"38" "C" "154_autot_jalankulkijat_pyorailija.mp4" 11.578458 0 2 1455267030172 12.044 "notpresent" 1449045802566 "nothing" 0.797449362340585 0.468 2830 "154" TRUE "child" "nothing" TRUE TRUE FALSE FALSE FALSE TRUE 3 2 1
"38" "C" "1_paaty.mp4" 3.5 1 0 1455267061358 4.751 "notpresent" 1453201181850 "occlusion" 0.742099898063201 0.423913043478261 2832 "1_p" TRUE "child" "occlusion" FALSE FALSE FALSE TRUE FALSE TRUE 2 2 0
"38" "C" "1_paaty.mp4" 3.5 1 1 1455267061358 1.643 "present" 1453201241969 NA 0.475025484199796 0.402173913043478 2831 "1_p" TRUE "child" "roaduser" TRUE FALSE FALSE FALSE TRUE TRUE 2 2 0
"38" "C" "119_auto_ja_porttikongi.NE.mp4" 13.7 2 0 1455267089023 7.923 "notpresent" 1448873689201 "occlusion" 0.400211193241816 0.390243902439024 2835 "119" TRUE "child" "occlusion" FALSE FALSE FALSE TRUE FALSE TRUE 3 2 1
"38" "C" "119_auto_ja_porttikongi.NE.mp4" 13.7 2 1 1455267089023 7.369 "present" 1448873697795 "occlusion" 0.57233368532207 0.380863039399625 2834 "119" TRUE "child" "occlusion" TRUE FALSE FALSE FALSE TRUE TRUE 3 2 1
"38" "C" "119_auto_ja_porttikongi.NE.mp4" 13.7 2 2 1455267089023 2.401 "present" 1448873704116 "nothing" 0.114044350580781 0.429643527204503 2833 "119" TRUE "child" "nothing" FALSE FALSE TRUE FALSE FALSE TRUE 3 2 1
"39" "C" "154_autot_jalankulkijat_pyorailija.mp4" 11.578458 0 0 1455268692705 21.157 "notpresent" 1449045780056 NA 0.285821455363841 0.376 2916 "154" TRUE "child" "roaduser" FALSE FALSE FALSE TRUE FALSE TRUE 3 2 1
"39" "C" "154_autot_jalankulkijat_pyorailija.mp4" 11.578458 0 1 1455268692705 21.158 "notpresent" 1449045788774 NA 0.513128282070518 0.382666666666667 2917 "154" TRUE "child" "roaduser" FALSE FALSE FALSE TRUE FALSE TRUE 3 2 1
"39" "C" "154_autot_jalankulkijat_pyorailija.mp4" 11.578458 0 2 1455268692705 15.285 "present" 1449045802566 "nothing" 0.797449362340585 0.468 2915 "154" TRUE "child" "nothing" FALSE FALSE TRUE FALSE FALSE TRUE 3 2 1
"39" "C" "1_paaty.mp4" 3.5 1 0 1455268727751 2.114 "present" 1453201181850 "occlusion" 0.742099898063201 0.423913043478261 2919 "1_p" TRUE "child" "occlusion" TRUE FALSE FALSE FALSE TRUE TRUE 2 2 0
"39" "C" "1_paaty.mp4" 3.5 1 1 1455268727751 1.617 "present" 1453201241969 NA 0.475025484199796 0.402173913043478 2918 "1_p" TRUE "child" "roaduser" TRUE FALSE FALSE FALSE TRUE TRUE 2 2 0
"39" "C" "119_auto_ja_porttikongi.NE.mp4" 13.7 2 0 1455268751498 3.32 "present" 1448873689201 "occlusion" 0.400211193241816 0.390243902439024 2921 "119" TRUE "child" "occlusion" TRUE FALSE FALSE FALSE TRUE TRUE 3 2 1
"39" "C" "119_auto_ja_porttikongi.NE.mp4" 13.7 2 1 1455268751498 3.547 "present" 1448873697795 "occlusion" 0.57233368532207 0.380863039399625 2922 "119" TRUE "child" "occlusion" TRUE FALSE FALSE FALSE TRUE TRUE 3 2 1
"39" "C" "119_auto_ja_porttikongi.NE.mp4" 13.7 2 2 1455268751498 2.048 "present" 1448873704116 "nothing" 0.114044350580781 0.429643527204503 2920 "119" TRUE "child" "nothing" FALSE FALSE TRUE FALSE FALSE TRUE 3 2 1
"40" "C" "154_autot_jalankulkijat_pyorailija.mp4" 11.578458 0 0 1455271537015 6.476 "present" 1449045780056 NA 0.285821455363841 0.376 3010 "154" TRUE "child" "roaduser" TRUE FALSE FALSE FALSE TRUE TRUE 3 2 1
"40" "C" "154_autot_jalankulkijat_pyorailija.mp4" 11.578458 0 1 1455271537015 10.365 "present" 1449045788774 NA 0.513128282070518 0.382666666666667 3011 "154" TRUE "child" "roaduser" TRUE FALSE FALSE FALSE TRUE TRUE 3 2 1
"40" "C" "154_autot_jalankulkijat_pyorailija.mp4" 11.578458 0 2 1455271537015 12.258 "notpresent" 1449045802566 "nothing" 0.797449362340585 0.468 3012 "154" TRUE "child" "nothing" TRUE TRUE FALSE FALSE FALSE TRUE 3 2 1
"40" "C" "1_paaty.mp4" 3.5 1 0 1455271563634 4.51 "notpresent" 1453201181850 "occlusion" 0.742099898063201 0.423913043478261 3014 "1_p" TRUE "child" "occlusion" FALSE FALSE FALSE TRUE FALSE TRUE 2 2 0
"40" "C" "1_paaty.mp4" 3.5 1 1 1455271563634 1.544 "present" 1453201241969 NA 0.475025484199796 0.402173913043478 3013 "1_p" TRUE "child" "roaduser" TRUE FALSE FALSE FALSE TRUE TRUE 2 2 0
"40" "C" "119_auto_ja_porttikongi.NE.mp4" 13.7 2 0 1455271592294 2.86 "present" 1448873689201 "occlusion" 0.400211193241816 0.390243902439024 3016 "119" TRUE "child" "occlusion" TRUE FALSE FALSE FALSE TRUE TRUE 3 2 1
"40" "C" "119_auto_ja_porttikongi.NE.mp4" 13.7 2 1 1455271592294 3.63 "notpresent" 1448873697795 "occlusion" 0.57233368532207 0.380863039399625 3017 "119" TRUE "child" "occlusion" FALSE FALSE FALSE TRUE FALSE TRUE 3 2 1
"40" "C" "119_auto_ja_porttikongi.NE.mp4" 13.7 2 2 1455271592294 1.921 "present" 1448873704116 "nothing" 0.114044350580781 0.429643527204503 3015 "119" TRUE "child" "nothing" FALSE FALSE TRUE FALSE FALSE TRUE 3 2 1
"41" "C" "154_autot_jalankulkijat_pyorailija.mp4" 11.578458 0 0 1455520549568 32.935 "present" 1449045780056 NA 0.285821455363841 0.376 3099 "154" TRUE "child" "roaduser" TRUE FALSE FALSE FALSE TRUE TRUE 3 2 1
"41" "C" "154_autot_jalankulkijat_pyorailija.mp4" 11.578458 0 1 1455520549568 42.658 "notpresent" 1449045788774 NA 0.513128282070518 0.382666666666667 3100 "154" TRUE "child" "roaduser" FALSE FALSE FALSE TRUE FALSE TRUE 3 2 1
"41" "C" "154_autot_jalankulkijat_pyorailija.mp4" 11.578458 0 2 1455520549568 42.659 "notpresent" 1449045802566 "nothing" 0.797449362340585 0.468 3101 "154" TRUE "child" "nothing" TRUE TRUE FALSE FALSE FALSE TRUE 3 2 1
"41" "C" "1_paaty.mp4" 3.5 1 0 1455520616652 9.505 "notpresent" 1453201181850 "occlusion" 0.742099898063201 0.423913043478261 3103 "1_p" TRUE "child" "occlusion" FALSE FALSE FALSE TRUE FALSE TRUE 2 2 0
"41" "C" "1_paaty.mp4" 3.5 1 1 1455520616652 2.448 "present" 1453201241969 NA 0.475025484199796 0.402173913043478 3102 "1_p" TRUE "child" "roaduser" TRUE FALSE FALSE FALSE TRUE TRUE 2 2 0
"41" "C" "119_auto_ja_porttikongi.NE.mp4" 13.7 2 0 1455520653592 30.228 "notpresent" 1448873689201 "occlusion" 0.400211193241816 0.390243902439024 3106 "119" TRUE "child" "occlusion" FALSE FALSE FALSE TRUE FALSE TRUE 3 2 1
"41" "C" "119_auto_ja_porttikongi.NE.mp4" 13.7 2 1 1455520653592 28.133 "present" 1448873697795 "occlusion" 0.57233368532207 0.380863039399625 3105 "119" TRUE "child" "occlusion" TRUE FALSE FALSE FALSE TRUE TRUE 3 2 1
"41" "C" "119_auto_ja_porttikongi.NE.mp4" 13.7 2 2 1455520653592 17.078 "present" 1448873704116 "nothing" 0.114044350580781 0.429643527204503 3104 "119" TRUE "child" "nothing" FALSE FALSE TRUE FALSE FALSE TRUE 3 2 1
"42" "C" "154_autot_jalankulkijat_pyorailija.mp4" 11.578458 0 0 1455522640717 8.838 "present" 1449045780056 NA 0.285821455363841 0.376 3186 "154" TRUE "child" "roaduser" TRUE FALSE FALSE FALSE TRUE TRUE 3 2 1
"42" "C" "154_autot_jalankulkijat_pyorailija.mp4" 11.578458 0 1 1455522640717 10.844 "notpresent" 1449045788774 NA 0.513128282070518 0.382666666666667 3187 "154" TRUE "child" "roaduser" FALSE FALSE FALSE TRUE FALSE TRUE 3 2 1
"42" "C" "154_autot_jalankulkijat_pyorailija.mp4" 11.578458 0 2 1455522640717 10.846 "notpresent" 1449045802566 "nothing" 0.797449362340585 0.468 3188 "154" TRUE "child" "nothing" TRUE TRUE FALSE FALSE FALSE TRUE 3 2 1
"42" "C" "1_paaty.mp4" 3.5 1 0 1455522678410 3.052 "notpresent" 1453201181850 "occlusion" 0.742099898063201 0.423913043478261 3190 "1_p" TRUE "child" "occlusion" FALSE FALSE FALSE TRUE FALSE TRUE 2 2 0
"42" "C" "1_paaty.mp4" 3.5 1 1 1455522678410 1.717 "present" 1453201241969 NA 0.475025484199796 0.402173913043478 3189 "1_p" TRUE "child" "roaduser" TRUE FALSE FALSE FALSE TRUE TRUE 2 2 0
"42" "C" "119_auto_ja_porttikongi.NE.mp4" 13.7 2 0 1455522710973 14.894 "notpresent" 1448873689201 "occlusion" 0.400211193241816 0.390243902439024 3192 "119" TRUE "child" "occlusion" FALSE FALSE FALSE TRUE FALSE TRUE 3 2 1
"42" "C" "119_auto_ja_porttikongi.NE.mp4" 13.7 2 1 1455522710973 14.895 "notpresent" 1448873697795 "occlusion" 0.57233368532207 0.380863039399625 3193 "119" TRUE "child" "occlusion" FALSE FALSE FALSE TRUE FALSE TRUE 3 2 1
"42" "C" "119_auto_ja_porttikongi.NE.mp4" 13.7 2 2 1455522710973 14.063 "present" 1448873704116 "nothing" 0.114044350580781 0.429643527204503 3191 "119" TRUE "child" "nothing" FALSE FALSE TRUE FALSE FALSE TRUE 3 2 1
"43" "C" "154_autot_jalankulkijat_pyorailija.mp4" 11.578458 0 0 1455524574420 9.846 "present" 1449045780056 NA 0.285821455363841 0.376 3273 "154" TRUE "child" "roaduser" TRUE FALSE FALSE FALSE TRUE TRUE 3 2 1
"43" "C" "154_autot_jalankulkijat_pyorailija.mp4" 11.578458 0 1 1455524574420 12.378 "notpresent" 1449045788774 NA 0.513128282070518 0.382666666666667 3274 "154" TRUE "child" "roaduser" FALSE FALSE FALSE TRUE FALSE TRUE 3 2 1
"43" "C" "154_autot_jalankulkijat_pyorailija.mp4" 11.578458 0 2 1455524574420 12.379 "notpresent" 1449045802566 "nothing" 0.797449362340585 0.468 3275 "154" TRUE "child" "nothing" TRUE TRUE FALSE FALSE FALSE TRUE 3 2 1
"43" "C" "1_paaty.mp4" 3.5 1 0 1455524613161 9.662 "present" 1453201181850 "occlusion" 0.742099898063201 0.423913043478261 3276 "1_p" TRUE "child" "occlusion" TRUE FALSE FALSE FALSE TRUE TRUE 2 2 0
"43" "C" "1_paaty.mp4" 3.5 1 1 1455524613161 10.733 "notpresent" 1453201241969 NA 0.475025484199796 0.402173913043478 3277 "1_p" TRUE "child" "roaduser" FALSE FALSE FALSE TRUE FALSE TRUE 2 2 0
"43" "C" "119_auto_ja_porttikongi.NE.mp4" 13.7 2 0 1455524647315 5.775 "notpresent" 1448873689201 "occlusion" 0.400211193241816 0.390243902439024 3280 "119" TRUE "child" "occlusion" FALSE FALSE FALSE TRUE FALSE TRUE 3 2 1
"43" "C" "119_auto_ja_porttikongi.NE.mp4" 13.7 2 1 1455524647315 4.415 "present" 1448873697795 "occlusion" 0.57233368532207 0.380863039399625 3278 "119" TRUE "child" "occlusion" TRUE FALSE FALSE FALSE TRUE TRUE 3 2 1
"43" "C" "119_auto_ja_porttikongi.NE.mp4" 13.7 2 2 1455524647315 4.975 "present" 1448873704116 "nothing" 0.114044350580781 0.429643527204503 3279 "119" TRUE "child" "nothing" FALSE FALSE TRUE FALSE FALSE TRUE 3 2 1
"44" "C" "154_autot_jalankulkijat_pyorailija.mp4" 11.578458 0 0 1455528177050 6.839 "present" 1449045780056 NA 0.285821455363841 0.376 3364 "154" TRUE "child" "roaduser" TRUE FALSE FALSE FALSE TRUE TRUE 3 2 1
"44" "C" "154_autot_jalankulkijat_pyorailija.mp4" 11.578458 0 1 1455528177050 13.504 "notpresent" 1449045788774 NA 0.513128282070518 0.382666666666667 3366 "154" TRUE "child" "roaduser" FALSE FALSE FALSE TRUE FALSE TRUE 3 2 1
"44" "C" "154_autot_jalankulkijat_pyorailija.mp4" 11.578458 0 2 1455528177050 9.934 "present" 1449045802566 "nothing" 0.797449362340585 0.468 3365 "154" TRUE "child" "nothing" FALSE FALSE TRUE FALSE FALSE TRUE 3 2 1
"44" "C" "1_paaty.mp4" 3.5 1 0 1455528221701 4.628 "notpresent" 1453201181850 "occlusion" 0.742099898063201 0.423913043478261 3368 "1_p" TRUE "child" "occlusion" FALSE FALSE FALSE TRUE FALSE TRUE 2 2 0
"44" "C" "1_paaty.mp4" 3.5 1 1 1455528221701 2.698 "present" 1453201241969 NA 0.475025484199796 0.402173913043478 3367 "1_p" TRUE "child" "roaduser" TRUE FALSE FALSE FALSE TRUE TRUE 2 2 0
"44" "C" "119_auto_ja_porttikongi.NE.mp4" 13.7 2 0 1455528255646 6.296 "present" 1448873689201 "occlusion" 0.400211193241816 0.390243902439024 3370 "119" TRUE "child" "occlusion" TRUE FALSE FALSE FALSE TRUE TRUE 3 2 1
"44" "C" "119_auto_ja_porttikongi.NE.mp4" 13.7 2 1 1455528255646 7.877 "notpresent" 1448873697795 "occlusion" 0.57233368532207 0.380863039399625 3371 "119" TRUE "child" "occlusion" FALSE FALSE FALSE TRUE FALSE TRUE 3 2 1
"44" "C" "119_auto_ja_porttikongi.NE.mp4" 13.7 2 2 1455528255646 3.342 "present" 1448873704116 "nothing" 0.114044350580781 0.429643527204503 3369 "119" TRUE "child" "nothing" FALSE FALSE TRUE FALSE FALSE TRUE 3 2 1
"45" "C" "154_autot_jalankulkijat_pyorailija.mp4" 11.578458 0 0 1455531043891 8.474 "present" 1449045780056 NA 0.285821455363841 0.376 3453 "154" TRUE "child" "roaduser" TRUE FALSE FALSE FALSE TRUE TRUE 3 2 1
"45" "C" "154_autot_jalankulkijat_pyorailija.mp4" 11.578458 0 1 1455531043891 7.773 "present" 1449045788774 NA 0.513128282070518 0.382666666666667 3452 "154" TRUE "child" "roaduser" TRUE FALSE FALSE FALSE TRUE TRUE 3 2 1
"45" "C" "154_autot_jalankulkijat_pyorailija.mp4" 11.578458 0 2 1455531043891 4.874 "present" 1449045802566 "nothing" 0.797449362340585 0.468 3451 "154" TRUE "child" "nothing" FALSE FALSE TRUE FALSE FALSE TRUE 3 2 1
"45" "C" "1_paaty.mp4" 3.5 1 0 1455531082351 2.307 "notpresent" 1453201181850 "occlusion" 0.742099898063201 0.423913043478261 3455 "1_p" TRUE "child" "occlusion" FALSE FALSE FALSE TRUE FALSE TRUE 2 2 0
"45" "C" "1_paaty.mp4" 3.5 1 1 1455531082351 1.207 "present" 1453201241969 NA 0.475025484199796 0.402173913043478 3454 "1_p" TRUE "child" "roaduser" TRUE FALSE FALSE FALSE TRUE TRUE 2 2 0
"45" "C" "119_auto_ja_porttikongi.NE.mp4" 13.7 2 0 1455531113270 4.941 "notpresent" 1448873689201 "occlusion" 0.400211193241816 0.390243902439024 3458 "119" TRUE "child" "occlusion" FALSE FALSE FALSE TRUE FALSE TRUE 3 2 1
"45" "C" "119_auto_ja_porttikongi.NE.mp4" 13.7 2 1 1455531113270 2.936 "present" 1448873697795 "occlusion" 0.57233368532207 0.380863039399625 3456 "119" TRUE "child" "occlusion" TRUE FALSE FALSE FALSE TRUE TRUE 3 2 1
"45" "C" "119_auto_ja_porttikongi.NE.mp4" 13.7 2 2 1455531113270 4.336 "present" 1448873704116 "nothing" 0.114044350580781 0.429643527204503 3457 "119" TRUE "child" "nothing" FALSE FALSE TRUE FALSE FALSE TRUE 3 2 1
"46" "C" "154_autot_jalankulkijat_pyorailija.mp4" 11.578458 0 0 1455532866631 10.725 "present" 1449045780056 NA 0.285821455363841 0.376 3538 "154" TRUE "child" "roaduser" TRUE FALSE FALSE FALSE TRUE TRUE 3 2 1
"46" "C" "154_autot_jalankulkijat_pyorailija.mp4" 11.578458 0 1 1455532866631 17.007 "present" 1449045788774 NA 0.513128282070518 0.382666666666667 3539 "154" TRUE "child" "roaduser" TRUE FALSE FALSE FALSE TRUE TRUE 3 2 1
"46" "C" "154_autot_jalankulkijat_pyorailija.mp4" 11.578458 0 2 1455532866631 22.47 "notpresent" 1449045802566 "nothing" 0.797449362340585 0.468 3540 "154" TRUE "child" "nothing" TRUE TRUE FALSE FALSE FALSE TRUE 3 2 1
"46" "C" "1_paaty.mp4" 3.5 1 0 1455532910975 9.465 "notpresent" 1453201181850 "occlusion" 0.742099898063201 0.423913043478261 3542 "1_p" TRUE "child" "occlusion" FALSE FALSE FALSE TRUE FALSE TRUE 2 2 0
"46" "C" "1_paaty.mp4" 3.5 1 1 1455532910975 2.377 "present" 1453201241969 NA 0.475025484199796 0.402173913043478 3541 "1_p" TRUE "child" "roaduser" TRUE FALSE FALSE FALSE TRUE TRUE 2 2 0
"46" "C" "119_auto_ja_porttikongi.NE.mp4" 13.7 2 0 1455532954551 15.461 "present" 1448873689201 "occlusion" 0.400211193241816 0.390243902439024 3544 "119" TRUE "child" "occlusion" TRUE FALSE FALSE FALSE TRUE TRUE 3 2 1
"46" "C" "119_auto_ja_porttikongi.NE.mp4" 13.7 2 1 1455532954551 23.048 "notpresent" 1448873697795 "occlusion" 0.57233368532207 0.380863039399625 3545 "119" TRUE "child" "occlusion" FALSE FALSE FALSE TRUE FALSE TRUE 3 2 1
"46" "C" "119_auto_ja_porttikongi.NE.mp4" 13.7 2 2 1455532954551 5.71 "present" 1448873704116 "nothing" 0.114044350580781 0.429643527204503 3543 "119" TRUE "child" "nothing" FALSE FALSE TRUE FALSE FALSE TRUE 3 2 1
"47" "C" "154_autot_jalankulkijat_pyorailija.mp4" 11.578458 0 0 1455535854651 10.667 "present" 1449045780056 NA 0.285821455363841 0.376 3627 "154" TRUE "child" "roaduser" TRUE FALSE FALSE FALSE TRUE TRUE 3 2 1
"47" "C" "154_autot_jalankulkijat_pyorailija.mp4" 11.578458 0 1 1455535854651 17.855 "notpresent" 1449045788774 NA 0.513128282070518 0.382666666666667 3629 "154" TRUE "child" "roaduser" FALSE FALSE FALSE TRUE FALSE TRUE 3 2 1
"47" "C" "154_autot_jalankulkijat_pyorailija.mp4" 11.578458 0 2 1455535854651 16.01 "present" 1449045802566 "nothing" 0.797449362340585 0.468 3628 "154" TRUE "child" "nothing" FALSE FALSE TRUE FALSE FALSE TRUE 3 2 1
"47" "C" "1_paaty.mp4" 3.5 1 0 1455535902207 3.278 "notpresent" 1453201181850 "occlusion" 0.742099898063201 0.423913043478261 3631 "1_p" TRUE "child" "occlusion" FALSE FALSE FALSE TRUE FALSE TRUE 2 2 0
"47" "C" "1_paaty.mp4" 3.5 1 1 1455535902207 1.73 "present" 1453201241969 NA 0.475025484199796 0.402173913043478 3630 "1_p" TRUE "child" "roaduser" TRUE FALSE FALSE FALSE TRUE TRUE 2 2 0
"47" "C" "119_auto_ja_porttikongi.NE.mp4" 13.7 2 0 1455535933199 8.183 "notpresent" 1448873689201 "occlusion" 0.400211193241816 0.390243902439024 3634 "119" TRUE "child" "occlusion" FALSE FALSE FALSE TRUE FALSE TRUE 3 2 1
"47" "C" "119_auto_ja_porttikongi.NE.mp4" 13.7 2 1 1455535933199 3.473 "present" 1448873697795 "occlusion" 0.57233368532207 0.380863039399625 3632 "119" TRUE "child" "occlusion" TRUE FALSE FALSE FALSE TRUE TRUE 3 2 1
"47" "C" "119_auto_ja_porttikongi.NE.mp4" 13.7 2 2 1455535933199 5.541 "present" 1448873704116 "nothing" 0.114044350580781 0.429643527204503 3633 "119" TRUE "child" "nothing" FALSE FALSE TRUE FALSE FALSE TRUE 3 2 1
"48" "A" "154_autot_jalankulkijat_pyorailija.mp4" 11.578458 0 0 1456142980164 2.095 "present" 1449045780056 NA 0.285821455363841 0.376 3722 "154" TRUE "exp (twice per week or more)" "roaduser" TRUE FALSE FALSE FALSE TRUE TRUE 3 2 1
"48" "A" "154_autot_jalankulkijat_pyorailija.mp4" 11.578458 0 1 1456142630845 3.793 "present" 1449045788774 NA 0.513128282070518 0.382666666666667 3715 "154" TRUE "exp (twice per week or more)" "roaduser" TRUE FALSE FALSE FALSE TRUE TRUE 3 2 1
"48" "A" "154_autot_jalankulkijat_pyorailija.mp4" 11.578458 0 2 1456142630845 5.348 "notpresent" 1449045802566 "nothing" 0.797449362340585 0.468 3716 "154" TRUE "exp (twice per week or more)" "nothing" TRUE TRUE FALSE FALSE FALSE TRUE 3 2 1
"48" "A" "1_paaty.mp4" 3.5 1 0 1456142659135 2.789 "notpresent" 1453201181850 "occlusion" 0.742099898063201 0.423913043478261 3718 "1_p" TRUE "exp (twice per week or more)" "occlusion" FALSE FALSE FALSE TRUE FALSE TRUE 2 2 0
"48" "A" "1_paaty.mp4" 3.5 1 1 1456142990732 1.31 "present" 1453201241969 NA 0.475025484199796 0.402173913043478 3725 "1_p" TRUE "exp (twice per week or more)" "roaduser" TRUE FALSE FALSE FALSE TRUE TRUE 2 2 0
"48" "A" "119_auto_ja_porttikongi.NE.mp4" 13.7 2 0 1456142681322 6.672 "present" 1448873689201 "occlusion" 0.400211193241816 0.390243902439024 3719 "119" TRUE "exp (twice per week or more)" "occlusion" TRUE FALSE FALSE FALSE TRUE TRUE 3 2 1
"48" "A" "119_auto_ja_porttikongi.NE.mp4" 13.7 2 1 1456142681322 10.66 "present" 1448873697795 "occlusion" 0.57233368532207 0.380863039399625 3720 "119" TRUE "exp (twice per week or more)" "occlusion" TRUE FALSE FALSE FALSE TRUE TRUE 3 2 1
"48" "A" "119_auto_ja_porttikongi.NE.mp4" 13.7 2 2 1456142681322 11.375 "notpresent" 1448873704116 "nothing" 0.114044350580781 0.429643527204503 3721 "119" TRUE "exp (twice per week or more)" "nothing" TRUE TRUE FALSE FALSE FALSE TRUE 3 2 1
"49" "A" "154_autot_jalankulkijat_pyorailija.mp4" 11.578458 0 0 1456145816941 17.095 "present" 1449045780056 NA 0.285821455363841 0.376 3814 "154" TRUE "exp (twice per week or more)" "roaduser" TRUE FALSE FALSE FALSE TRUE TRUE 3 2 1
"49" "A" "154_autot_jalankulkijat_pyorailija.mp4" 11.578458 0 1 1456145816941 16.263 "present" 1449045788774 NA 0.513128282070518 0.382666666666667 3813 "154" TRUE "exp (twice per week or more)" "roaduser" TRUE FALSE FALSE FALSE TRUE TRUE 3 2 1
"49" "A" "154_autot_jalankulkijat_pyorailija.mp4" 11.578458 0 2 1456145816941 19.275 "notpresent" 1449045802566 "nothing" 0.797449362340585 0.468 3815 "154" TRUE "exp (twice per week or more)" "nothing" TRUE TRUE FALSE FALSE FALSE TRUE 3 2 1
"49" "A" "1_paaty.mp4" 3.5 1 0 1456145857428 4.146 "present" 1453201181850 "occlusion" 0.742099898063201 0.423913043478261 3817 "1_p" TRUE "exp (twice per week or more)" "occlusion" TRUE FALSE FALSE FALSE TRUE TRUE 2 2 0
"49" "A" "1_paaty.mp4" 3.5 1 1 1456145857428 3.689 "present" 1453201241969 NA 0.475025484199796 0.402173913043478 3816 "1_p" TRUE "exp (twice per week or more)" "roaduser" TRUE FALSE FALSE FALSE TRUE TRUE 2 2 0
"49" "A" "119_auto_ja_porttikongi.NE.mp4" 13.7 2 0 1456145881784 3.352 "present" 1448873689201 "occlusion" 0.400211193241816 0.390243902439024 3818 "119" TRUE "exp (twice per week or more)" "occlusion" TRUE FALSE FALSE FALSE TRUE TRUE 3 2 1
"49" "A" "119_auto_ja_porttikongi.NE.mp4" 13.7 2 1 1456145881784 3.799 "present" 1448873697795 "occlusion" 0.57233368532207 0.380863039399625 3819 "119" TRUE "exp (twice per week or more)" "occlusion" TRUE FALSE FALSE FALSE TRUE TRUE 3 2 1
"49" "A" "119_auto_ja_porttikongi.NE.mp4" 13.7 2 2 1456145881784 4.841 "notpresent" 1448873704116 "nothing" 0.114044350580781 0.429643527204503 3820 "119" TRUE "exp (twice per week or more)" "nothing" TRUE TRUE FALSE FALSE FALSE TRUE 3 2 1
"50" "A" "154_autot_jalankulkijat_pyorailija.mp4" 11.578458 0 0 1456214433886 4.585 "present" 1449045780056 NA 0.285821455363841 0.376 3900 "154" TRUE "exp (twice per week or more)" "roaduser" TRUE FALSE FALSE FALSE TRUE TRUE 3 2 1
"50" "A" "154_autot_jalankulkijat_pyorailija.mp4" 11.578458 0 1 1456214433886 5.603 "present" 1449045788774 NA 0.513128282070518 0.382666666666667 3901 "154" TRUE "exp (twice per week or more)" "roaduser" TRUE FALSE FALSE FALSE TRUE TRUE 3 2 1
"50" "A" "154_autot_jalankulkijat_pyorailija.mp4" 11.578458 0 2 1456214433886 7.625 "notpresent" 1449045802566 "nothing" 0.797449362340585 0.468 3902 "154" TRUE "exp (twice per week or more)" "nothing" TRUE TRUE FALSE FALSE FALSE TRUE 3 2 1
"50" "A" "1_paaty.mp4" 3.5 1 0 1456214456598 2.955 "present" 1453201181850 "occlusion" 0.742099898063201 0.423913043478261 3904 "1_p" TRUE "exp (twice per week or more)" "occlusion" TRUE FALSE FALSE FALSE TRUE TRUE 2 2 0
"50" "A" "1_paaty.mp4" 3.5 1 1 1456214456598 2.408 "present" 1453201241969 NA 0.475025484199796 0.402173913043478 3903 "1_p" TRUE "exp (twice per week or more)" "roaduser" TRUE FALSE FALSE FALSE TRUE TRUE 2 2 0
"50" "A" "119_auto_ja_porttikongi.NE.mp4" 13.7 2 0 1456214480044 7.882 "present" 1448873689201 "occlusion" 0.400211193241816 0.390243902439024 3906 "119" TRUE "exp (twice per week or more)" "occlusion" TRUE FALSE FALSE FALSE TRUE TRUE 3 2 1
"50" "A" "119_auto_ja_porttikongi.NE.mp4" 13.7 2 1 1456214480044 7.465 "present" 1448873697795 "occlusion" 0.57233368532207 0.380863039399625 3905 "119" TRUE "exp (twice per week or more)" "occlusion" TRUE FALSE FALSE FALSE TRUE TRUE 3 2 1
"50" "A" "119_auto_ja_porttikongi.NE.mp4" 13.7 2 2 1456214480044 8.548 "notpresent" 1448873704116 "nothing" 0.114044350580781 0.429643527204503 3907 "119" TRUE "exp (twice per week or more)" "nothing" TRUE TRUE FALSE FALSE FALSE TRUE 3 2 1
"51" "A" "154_autot_jalankulkijat_pyorailija.mp4" 11.578458 0 0 1456216547736 7.533 "present" 1449045780056 NA 0.285821455363841 0.376 3988 "154" TRUE "inexp (twice per month or less)" "roaduser" TRUE FALSE FALSE FALSE TRUE TRUE 3 2 1
"51" "A" "154_autot_jalankulkijat_pyorailija.mp4" 11.578458 0 1 1456216547736 6.899 "present" 1449045788774 NA 0.513128282070518 0.382666666666667 3987 "154" TRUE "inexp (twice per month or less)" "roaduser" TRUE FALSE FALSE FALSE TRUE TRUE 3 2 1
"51" "A" "154_autot_jalankulkijat_pyorailija.mp4" 11.578458 0 2 1456216547736 8.869 "notpresent" 1449045802566 "nothing" 0.797449362340585 0.468 3989 "154" TRUE "inexp (twice per month or less)" "nothing" TRUE TRUE FALSE FALSE FALSE TRUE 3 2 1
"51" "A" "1_paaty.mp4" 3.5 1 0 1456216566997 7.198 "notpresent" 1453201181850 "occlusion" 0.742099898063201 0.423913043478261 3991 "1_p" TRUE "inexp (twice per month or less)" "occlusion" FALSE FALSE FALSE TRUE FALSE TRUE 2 2 0
"51" "A" "1_paaty.mp4" 3.5 1 1 1456216566997 3.008 "present" 1453201241969 NA 0.475025484199796 0.402173913043478 3990 "1_p" TRUE "inexp (twice per month or less)" "roaduser" TRUE FALSE FALSE FALSE TRUE TRUE 2 2 0
"51" "A" "119_auto_ja_porttikongi.NE.mp4" 13.7 2 0 1456216596479 7.444 "notpresent" 1448873689201 "occlusion" 0.400211193241816 0.390243902439024 3994 "119" TRUE "inexp (twice per month or less)" "occlusion" FALSE FALSE FALSE TRUE FALSE TRUE 3 2 1
"51" "A" "119_auto_ja_porttikongi.NE.mp4" 13.7 2 1 1456216596479 6.624 "present" 1448873697795 "occlusion" 0.57233368532207 0.380863039399625 3993 "119" TRUE "inexp (twice per month or less)" "occlusion" TRUE FALSE FALSE FALSE TRUE TRUE 3 2 1
"51" "A" "119_auto_ja_porttikongi.NE.mp4" 13.7 2 2 1456216596479 5.139 "present" 1448873704116 "nothing" 0.114044350580781 0.429643527204503 3992 "119" TRUE "inexp (twice per month or less)" "nothing" FALSE FALSE TRUE FALSE FALSE TRUE 3 2 1
"52" "A" "154_autot_jalankulkijat_pyorailija.mp4" 11.578458 0 0 1456235795664 2.53 "present" 1449045780056 NA 0.285821455363841 0.376 4074 "154" TRUE "exp (twice per week or more)" "roaduser" TRUE FALSE FALSE FALSE TRUE TRUE 3 2 1
"52" "A" "154_autot_jalankulkijat_pyorailija.mp4" 11.578458 0 1 1456235795664 3.254 "present" 1449045788774 NA 0.513128282070518 0.382666666666667 4075 "154" TRUE "exp (twice per week or more)" "roaduser" TRUE FALSE FALSE FALSE TRUE TRUE 3 2 1
"52" "A" "154_autot_jalankulkijat_pyorailija.mp4" 11.578458 0 2 1456235795664 6.792 "notpresent" 1449045802566 "nothing" 0.797449362340585 0.468 4076 "154" TRUE "exp (twice per week or more)" "nothing" TRUE TRUE FALSE FALSE FALSE TRUE 3 2 1
"52" "A" "1_paaty.mp4" 3.5 1 0 1456235822013 3.809 "present" 1453201181850 "occlusion" 0.742099898063201 0.423913043478261 4078 "1_p" TRUE "exp (twice per week or more)" "occlusion" TRUE FALSE FALSE FALSE TRUE TRUE 2 2 0
"52" "A" "1_paaty.mp4" 3.5 1 1 1456235822013 3.245 "present" 1453201241969 NA 0.475025484199796 0.402173913043478 4077 "1_p" TRUE "exp (twice per week or more)" "roaduser" TRUE FALSE FALSE FALSE TRUE TRUE 2 2 0
"52" "A" "119_auto_ja_porttikongi.NE.mp4" 13.7 2 0 1456235846297 4.3 "present" 1448873689201 "occlusion" 0.400211193241816 0.390243902439024 4080 "119" TRUE "exp (twice per week or more)" "occlusion" TRUE FALSE FALSE FALSE TRUE TRUE 3 2 1
"52" "A" "119_auto_ja_porttikongi.NE.mp4" 13.7 2 1 1456235846297 4.725 "present" 1448873697795 "occlusion" 0.57233368532207 0.380863039399625 4081 "119" TRUE "exp (twice per week or more)" "occlusion" TRUE FALSE FALSE FALSE TRUE TRUE 3 2 1
"52" "A" "119_auto_ja_porttikongi.NE.mp4" 13.7 2 2 1456235846297 3.723 "present" 1448873704116 "nothing" 0.114044350580781 0.429643527204503 4079 "119" TRUE "exp (twice per week or more)" "nothing" FALSE FALSE TRUE FALSE FALSE TRUE 3 2 1
"53" "A" "154_autot_jalankulkijat_pyorailija.mp4" 11.578458 0 0 1456239497264 2.372 "present" 1449045780056 NA 0.285821455363841 0.376 4161 "154" TRUE "exp (twice per week or more)" "roaduser" TRUE FALSE FALSE FALSE TRUE TRUE 3 2 1
"53" "A" "154_autot_jalankulkijat_pyorailija.mp4" 11.578458 0 1 1456239497264 4.746 "notpresent" 1449045788774 NA 0.513128282070518 0.382666666666667 4162 "154" TRUE "exp (twice per week or more)" "roaduser" FALSE FALSE FALSE TRUE FALSE TRUE 3 2 1
"53" "A" "154_autot_jalankulkijat_pyorailija.mp4" 11.578458 0 2 1456239497264 4.747 "notpresent" 1449045802566 "nothing" 0.797449362340585 0.468 4163 "154" TRUE "exp (twice per week or more)" "nothing" TRUE TRUE FALSE FALSE FALSE TRUE 3 2 1
"53" "A" "1_paaty.mp4" 3.5 1 0 1456239524143 1.964 "present" 1453201181850 "occlusion" 0.742099898063201 0.423913043478261 4164 "1_p" TRUE "exp (twice per week or more)" "occlusion" TRUE FALSE FALSE FALSE TRUE TRUE 2 2 0
"53" "A" "1_paaty.mp4" 3.5 1 1 1456239524143 3.027 "notpresent" 1453201241969 NA 0.475025484199796 0.402173913043478 4165 "1_p" TRUE "exp (twice per week or more)" "roaduser" FALSE FALSE FALSE TRUE FALSE TRUE 2 2 0
"53" "A" "119_auto_ja_porttikongi.NE.mp4" 13.7 2 0 1456239546215 4.678 "present" 1448873689201 "occlusion" 0.400211193241816 0.390243902439024 4166 "119" TRUE "exp (twice per week or more)" "occlusion" TRUE FALSE FALSE FALSE TRUE TRUE 3 2 1
"53" "A" "119_auto_ja_porttikongi.NE.mp4" 13.7 2 1 1456239546215 5.32 "notpresent" 1448873697795 "occlusion" 0.57233368532207 0.380863039399625 4167 "119" TRUE "exp (twice per week or more)" "occlusion" FALSE FALSE FALSE TRUE FALSE TRUE 3 2 1
"53" "A" "119_auto_ja_porttikongi.NE.mp4" 13.7 2 2 1456239546215 5.321 "notpresent" 1448873704116 "nothing" 0.114044350580781 0.429643527204503 4168 "119" TRUE "exp (twice per week or more)" "nothing" TRUE TRUE FALSE FALSE FALSE TRUE 3 2 1
"54" "A" "154_autot_jalankulkijat_pyorailija.mp4" 11.578458 0 0 1456309621267 3.426 "present" 1449045780056 NA 0.285821455363841 0.376 4250 "154" TRUE "inexp (twice per month or less)" "roaduser" TRUE FALSE FALSE FALSE TRUE TRUE 3 2 1
"54" "A" "154_autot_jalankulkijat_pyorailija.mp4" 11.578458 0 1 1456309621267 4.693 "notpresent" 1449045788774 NA 0.513128282070518 0.382666666666667 4251 "154" TRUE "inexp (twice per month or less)" "roaduser" FALSE FALSE FALSE TRUE FALSE TRUE 3 2 1
"54" "A" "154_autot_jalankulkijat_pyorailija.mp4" 11.578458 0 2 1456309621267 4.694 "notpresent" 1449045802566 "nothing" 0.797449362340585 0.468 4252 "154" TRUE "inexp (twice per month or less)" "nothing" TRUE TRUE FALSE FALSE FALSE TRUE 3 2 1
"54" "A" "1_paaty.mp4" 3.5 1 0 1456309654432 1.263 "present" 1453201181850 "occlusion" 0.742099898063201 0.423913043478261 4253 "1_p" TRUE "inexp (twice per month or less)" "occlusion" TRUE FALSE FALSE FALSE TRUE TRUE 2 2 0
"54" "A" "1_paaty.mp4" 3.5 1 1 1456309654432 1.83 "notpresent" 1453201241969 NA 0.475025484199796 0.402173913043478 4254 "1_p" TRUE "inexp (twice per month or less)" "roaduser" FALSE FALSE FALSE TRUE FALSE TRUE 2 2 0
"54" "A" "119_auto_ja_porttikongi.NE.mp4" 13.7 2 0 1456309683708 7.02 "notpresent" 1448873689201 "occlusion" 0.400211193241816 0.390243902439024 4256 "119" TRUE "inexp (twice per month or less)" "occlusion" FALSE FALSE FALSE TRUE FALSE TRUE 3 2 1
"54" "A" "119_auto_ja_porttikongi.NE.mp4" 13.7 2 1 1456309683708 7.021 "notpresent" 1448873697795 "occlusion" 0.57233368532207 0.380863039399625 4257 "119" TRUE "inexp (twice per month or less)" "occlusion" FALSE FALSE FALSE TRUE FALSE TRUE 3 2 1
"54" "A" "119_auto_ja_porttikongi.NE.mp4" 13.7 2 2 1456309683708 3.936 "present" 1448873704116 "nothing" 0.114044350580781 0.429643527204503 4255 "119" TRUE "inexp (twice per month or less)" "nothing" FALSE FALSE TRUE FALSE FALSE TRUE 3 2 1
"55" "A" "154_autot_jalankulkijat_pyorailija.mp4" 11.578458 0 0 1456315317403 22.028 "notpresent" 1449045780056 NA 0.285821455363841 0.376 4338 "154" TRUE "exp (twice per week or more)" "roaduser" FALSE FALSE FALSE TRUE FALSE TRUE 3 2 1
"55" "A" "154_autot_jalankulkijat_pyorailija.mp4" 11.578458 0 1 1456315317403 17.828 "present" 1449045788774 NA 0.513128282070518 0.382666666666667 4337 "154" TRUE "exp (twice per week or more)" "roaduser" TRUE FALSE FALSE FALSE TRUE TRUE 3 2 1
"55" "A" "154_autot_jalankulkijat_pyorailija.mp4" 11.578458 0 2 1456315317403 22.03 "notpresent" 1449045802566 "nothing" 0.797449362340585 0.468 4339 "154" TRUE "exp (twice per week or more)" "nothing" TRUE TRUE FALSE FALSE FALSE TRUE 3 2 1
"55" "A" "1_paaty.mp4" 3.5 1 0 1456315367447 2.791 "notpresent" 1453201181850 "occlusion" 0.742099898063201 0.423913043478261 4341 "1_p" TRUE "exp (twice per week or more)" "occlusion" FALSE FALSE FALSE TRUE FALSE TRUE 2 2 0
"55" "A" "1_paaty.mp4" 3.5 1 1 1456315367447 1.661 "present" 1453201241969 NA 0.475025484199796 0.402173913043478 4340 "1_p" TRUE "exp (twice per week or more)" "roaduser" TRUE FALSE FALSE FALSE TRUE TRUE 2 2 0
"55" "A" "119_auto_ja_porttikongi.NE.mp4" 13.7 2 0 1456315391876 8.387 "present" 1448873689201 "occlusion" 0.400211193241816 0.390243902439024 4343 "119" TRUE "exp (twice per week or more)" "occlusion" TRUE FALSE FALSE FALSE TRUE TRUE 3 2 1
"55" "A" "119_auto_ja_porttikongi.NE.mp4" 13.7 2 1 1456315391876 7.976 "present" 1448873697795 "occlusion" 0.57233368532207 0.380863039399625 4342 "119" TRUE "exp (twice per week or more)" "occlusion" TRUE FALSE FALSE FALSE TRUE TRUE 3 2 1
"55" "A" "119_auto_ja_porttikongi.NE.mp4" 13.7 2 2 1456315391876 9.123 "notpresent" 1448873704116 "nothing" 0.114044350580781 0.429643527204503 4344 "119" TRUE "exp (twice per week or more)" "nothing" TRUE TRUE FALSE FALSE FALSE TRUE 3 2 1
"56" "A" "154_autot_jalankulkijat_pyorailija.mp4" 11.578458 0 0 1456383784817 11.5 "present" 1449045780056 NA 0.285821455363841 0.376 4424 "154" TRUE "inexp (twice per month or less)" "roaduser" TRUE FALSE FALSE FALSE TRUE TRUE 3 2 1
"56" "A" "154_autot_jalankulkijat_pyorailija.mp4" 11.578458 0 1 1456383784817 14.499 "notpresent" 1449045788774 NA 0.513128282070518 0.382666666666667 4425 "154" TRUE "inexp (twice per month or less)" "roaduser" FALSE FALSE FALSE TRUE FALSE TRUE 3 2 1
"56" "A" "154_autot_jalankulkijat_pyorailija.mp4" 11.578458 0 2 1456383784817 14.5 "notpresent" 1449045802566 "nothing" 0.797449362340585 0.468 4426 "154" TRUE "inexp (twice per month or less)" "nothing" TRUE TRUE FALSE FALSE FALSE TRUE 3 2 1
"56" "A" "1_paaty.mp4" 3.5 1 0 1456383830946 5.28 "notpresent" 1453201181850 "occlusion" 0.742099898063201 0.423913043478261 4428 "1_p" TRUE "inexp (twice per month or less)" "occlusion" FALSE FALSE FALSE TRUE FALSE TRUE 2 2 0
"56" "A" "1_paaty.mp4" 3.5 1 1 1456383830946 2.2 "present" 1453201241969 NA 0.475025484199796 0.402173913043478 4427 "1_p" TRUE "inexp (twice per month or less)" "roaduser" TRUE FALSE FALSE FALSE TRUE TRUE 2 2 0
"56" "A" "119_auto_ja_porttikongi.NE.mp4" 13.7 2 0 1456383862600 5.586 "notpresent" 1448873689201 "occlusion" 0.400211193241816 0.390243902439024 4431 "119" TRUE "inexp (twice per month or less)" "occlusion" FALSE FALSE FALSE TRUE FALSE TRUE 3 2 1
"56" "A" "119_auto_ja_porttikongi.NE.mp4" 13.7 2 1 1456383862600 3.65 "present" 1448873697795 "occlusion" 0.57233368532207 0.380863039399625 4429 "119" TRUE "inexp (twice per month or less)" "occlusion" TRUE FALSE FALSE FALSE TRUE TRUE 3 2 1
"56" "A" "119_auto_ja_porttikongi.NE.mp4" 13.7 2 2 1456383862600 4.632 "present" 1448873704116 "nothing" 0.114044350580781 0.429643527204503 4430 "119" TRUE "inexp (twice per month or less)" "nothing" FALSE FALSE TRUE FALSE FALSE TRUE 3 2 1
"57" "A" "154_autot_jalankulkijat_pyorailija.mp4" 11.578458 0 0 1456391044987 5.033 "present" 1449045780056 NA 0.285821455363841 0.376 4511 "154" TRUE "exp (twice per week or more)" "roaduser" TRUE FALSE FALSE FALSE TRUE TRUE 3 2 1
"57" "A" "154_autot_jalankulkijat_pyorailija.mp4" 11.578458 0 1 1456391044987 5.782 "present" 1449045788774 NA 0.513128282070518 0.382666666666667 4512 "154" TRUE "exp (twice per week or more)" "roaduser" TRUE FALSE FALSE FALSE TRUE TRUE 3 2 1
"57" "A" "154_autot_jalankulkijat_pyorailija.mp4" 11.578458 0 2 1456391044987 7.235 "notpresent" 1449045802566 "nothing" 0.797449362340585 0.468 4513 "154" TRUE "exp (twice per week or more)" "nothing" TRUE TRUE FALSE FALSE FALSE TRUE 3 2 1
"57" "A" "1_paaty.mp4" 3.5 1 0 1456391081171 2.168 "notpresent" 1453201181850 "occlusion" 0.742099898063201 0.423913043478261 4515 "1_p" TRUE "exp (twice per week or more)" "occlusion" FALSE FALSE FALSE TRUE FALSE TRUE 2 2 0
"57" "A" "1_paaty.mp4" 3.5 1 1 1456391081171 1.234 "present" 1453201241969 NA 0.475025484199796 0.402173913043478 4514 "1_p" TRUE "exp (twice per week or more)" "roaduser" TRUE FALSE FALSE FALSE TRUE TRUE 2 2 0
"57" "A" "119_auto_ja_porttikongi.NE.mp4" 13.7 2 0 1456391107268 2.982 "present" 1448873689201 "occlusion" 0.400211193241816 0.390243902439024 4517 "119" TRUE "exp (twice per week or more)" "occlusion" TRUE FALSE FALSE FALSE TRUE TRUE 3 2 1
"57" "A" "119_auto_ja_porttikongi.NE.mp4" 13.7 2 1 1456391107268 2.737 "present" 1448873697795 "occlusion" 0.57233368532207 0.380863039399625 4516 "119" TRUE "exp (twice per week or more)" "occlusion" TRUE FALSE FALSE FALSE TRUE TRUE 3 2 1
"57" "A" "119_auto_ja_porttikongi.NE.mp4" 13.7 2 2 1456391107268 3.381 "present" 1448873704116 "nothing" 0.114044350580781 0.429643527204503 4518 "119" TRUE "exp (twice per week or more)" "nothing" FALSE FALSE TRUE FALSE FALSE TRUE 3 2 1
"58" "A" "154_autot_jalankulkijat_pyorailija.mp4" 11.578458 0 0 1456491435722 14.439 "present" 1449045780056 NA 0.285821455363841 0.376 4598 "154" TRUE "inexp (twice per month or less)" "roaduser" TRUE FALSE FALSE FALSE TRUE TRUE 3 2 1
"58" "A" "154_autot_jalankulkijat_pyorailija.mp4" 11.578458 0 1 1456491435722 16.579 "present" 1449045788774 NA 0.513128282070518 0.382666666666667 4599 "154" TRUE "inexp (twice per month or less)" "roaduser" TRUE FALSE FALSE FALSE TRUE TRUE 3 2 1
"58" "A" "154_autot_jalankulkijat_pyorailija.mp4" 11.578458 0 2 1456491435722 18.503 "notpresent" 1449045802566 "nothing" 0.797449362340585 0.468 4600 "154" TRUE "inexp (twice per month or less)" "nothing" TRUE TRUE FALSE FALSE FALSE TRUE 3 2 1
"58" "A" "1_paaty.mp4" 3.5 1 0 1456491467143 3.409 "present" 1453201181850 "occlusion" 0.742099898063201 0.423913043478261 4602 "1_p" TRUE "inexp (twice per month or less)" "occlusion" TRUE FALSE FALSE FALSE TRUE TRUE 2 2 0
"58" "A" "1_paaty.mp4" 3.5 1 1 1456491467143 2.868 "present" 1453201241969 NA 0.475025484199796 0.402173913043478 4601 "1_p" TRUE "inexp (twice per month or less)" "roaduser" TRUE FALSE FALSE FALSE TRUE TRUE 2 2 0
"58" "A" "119_auto_ja_porttikongi.NE.mp4" 13.7 2 0 1456491488513 4.672 "notpresent" 1448873689201 "occlusion" 0.400211193241816 0.390243902439024 4605 "119" TRUE "inexp (twice per month or less)" "occlusion" FALSE FALSE FALSE TRUE FALSE TRUE 3 2 1
"58" "A" "119_auto_ja_porttikongi.NE.mp4" 13.7 2 1 1456491488513 4.171 "present" 1448873697795 "occlusion" 0.57233368532207 0.380863039399625 4604 "119" TRUE "inexp (twice per month or less)" "occlusion" TRUE FALSE FALSE FALSE TRUE TRUE 3 2 1
"58" "A" "119_auto_ja_porttikongi.NE.mp4" 13.7 2 2 1456491488513 3.293 "present" 1448873704116 "nothing" 0.114044350580781 0.429643527204503 4603 "119" TRUE "inexp (twice per month or less)" "nothing" FALSE FALSE TRUE FALSE FALSE TRUE 3 2 1
