# Supplementary material for: Game-based situation awareness training for child and adult cyclists
Source: R Soc Open Sci. 2017 Mar 22;4(3):160823. doi: 10.1098/rsos.160823 (PMC5383826; doi:10.1098/rsos.160823)
Supplement: Datasets and code for the statistical analyses [file rsos160823supp2.zip › data/rsos_clip_times.txt]

"player_id" "clip_id" "age_grp" "experience_grp" "query_id" "accuracy" "x_all_selected" "x_last_ans_latency" "answerLatency" "ponderingTime"
"1" "102" "A" "inexp (twice per month or less)" 18 1 FALSE 3.287 3.287 NA
"1" "103" "A" "inexp (twice per month or less)" 9 0.333333333333333 FALSE 7.015 7.015 NA
"1" "104" "A" "inexp (twice per month or less)" 10 0.666666666666667 FALSE 5.613 5.613 NA
"1" "117" "A" "inexp (twice per month or less)" 24 0.666666666666667 FALSE 2.896 2.896 NA
"1" "120" "A" "inexp (twice per month or less)" 3 1 FALSE 2.667 2.667 NA
"1" "121" "A" "inexp (twice per month or less)" 25 1 FALSE 2.858 2.858 NA
"1" "123" "A" "inexp (twice per month or less)" 13 1 FALSE 3.07 3.07 NA
"1" "124" "A" "inexp (twice per month or less)" 17 1 FALSE 2.537 2.537 NA
"1" "125" "A" "inexp (twice per month or less)" 2 1 FALSE 3.811 3.811 NA
"1" "130" "A" "inexp (twice per month or less)" 1 1 TRUE 4.36 5.048 NA
"1" "132" "A" "inexp (twice per month or less)" 8 0.666666666666667 FALSE 4.228 4.228 NA
"1" "135" "A" "inexp (twice per month or less)" 19 0.666666666666667 FALSE 6.757 6.757 NA
"1" "136" "A" "inexp (twice per month or less)" 23 0.5 TRUE 3.736 4.424 NA
"1" "140" "A" "inexp (twice per month or less)" 26 1 FALSE 4.875 4.875 NA
"1" "143" "A" "inexp (twice per month or less)" 29 1 TRUE 2.145 2.833 NA
"1" "146" "A" "inexp (twice per month or less)" 15 0.5 TRUE 5.188 5.876 NA
"1" "150" "A" "inexp (twice per month or less)" 12 0.666666666666667 FALSE 3.371 3.371 NA
"1" "153" "A" "inexp (twice per month or less)" 4 0.666666666666667 FALSE 4.839 4.839 NA
"1" "157" "A" "inexp (twice per month or less)" 16 0.333333333333333 FALSE 3.432 3.432 NA
"1" "158" "A" "inexp (twice per month or less)" 11 1 FALSE 3.429 3.429 NA
"1" "163" "A" "inexp (twice per month or less)" 0 0.666666666666667 FALSE 7.09 7.09 NA
"1" "165" "A" "inexp (twice per month or less)" 27 1 FALSE 3.527 3.527 NA
"1" "168" "A" "inexp (twice per month or less)" 6 1 FALSE 7.006 7.006 NA
"1" "169" "A" "inexp (twice per month or less)" 7 1 FALSE 3.893 3.893 NA
"1" "170" "A" "inexp (twice per month or less)" 5 1 FALSE 3.234 3.234 NA
"1" "171" "A" "inexp (twice per month or less)" 21 0.333333333333333 FALSE 8.125 8.125 NA
"1" "173" "A" "inexp (twice per month or less)" 22 1 FALSE 4.354 4.354 NA
"1" "175" "A" "inexp (twice per month or less)" 20 1 FALSE 3.021 3.021 NA
"1" "506" "A" "inexp (twice per month or less)" 28 0.666666666666667 FALSE 3.042 3.042 NA
"1" "509" "A" "inexp (twice per month or less)" 14 0.666666666666667 FALSE 5.23 5.23 NA
"2" "102" "A" "inexp (twice per month or less)" 5 1 FALSE 1.69 1.69 NA
"2" "103" "A" "inexp (twice per month or less)" 20 1 FALSE 2.804 2.804 NA
"2" "104" "A" "inexp (twice per month or less)" 24 1 FALSE 2.71 2.71 NA
"2" "117" "A" "inexp (twice per month or less)" 12 0.666666666666667 FALSE 1.712 1.712 NA
"2" "120" "A" "inexp (twice per month or less)" 11 1 FALSE 1.642 1.642 NA
"2" "121" "A" "inexp (twice per month or less)" 18 0 FALSE 1.794 1.794 NA
"2" "123" "A" "inexp (twice per month or less)" 28 1 FALSE 1.671 1.671 NA
"2" "124" "A" "inexp (twice per month or less)" 10 1 FALSE 1.697 1.697 NA
"2" "125" "A" "inexp (twice per month or less)" 2 1 FALSE 1.813 1.813 NA
"2" "130" "A" "inexp (twice per month or less)" 29 1 TRUE 1.771 2.459 NA
"2" "132" "A" "inexp (twice per month or less)" 4 1 FALSE 1.634 1.634 NA
"2" "135" "A" "inexp (twice per month or less)" 3 0.333333333333333 FALSE 9.979 9.979 NA
"2" "136" "A" "inexp (twice per month or less)" 9 1 FALSE 1.896 1.896 NA
"2" "140" "A" "inexp (twice per month or less)" 25 1 FALSE 1.8 1.8 NA
"2" "143" "A" "inexp (twice per month or less)" 8 1 TRUE 1.525 2.213 NA
"2" "146" "A" "inexp (twice per month or less)" 0 1 FALSE 2.071 2.071 NA
"2" "150" "A" "inexp (twice per month or less)" 1 0.666666666666667 FALSE 2.605 2.605 NA
"2" "153" "A" "inexp (twice per month or less)" 26 0.666666666666667 FALSE 1.716 1.716 NA
"2" "157" "A" "inexp (twice per month or less)" 27 0.666666666666667 FALSE 2.107 2.107 NA
"2" "158" "A" "inexp (twice per month or less)" 23 0.666666666666667 FALSE 1.702 1.702 NA
"2" "163" "A" "inexp (twice per month or less)" 19 0.666666666666667 FALSE 2.399 2.399 NA
"2" "165" "A" "inexp (twice per month or less)" 16 1 FALSE 2.769 2.769 NA
"2" "168" "A" "inexp (twice per month or less)" 7 1 FALSE 1.659 1.659 NA
"2" "169" "A" "inexp (twice per month or less)" 6 1 FALSE 2.492 2.492 NA
"2" "170" "A" "inexp (twice per month or less)" 17 0.5 TRUE 1.553 2.241 NA
"2" "171" "A" "inexp (twice per month or less)" 14 0.333333333333333 FALSE 3.002 3.002 NA
"2" "173" "A" "inexp (twice per month or less)" 13 1 FALSE 2.934 2.934 NA
"2" "175" "A" "inexp (twice per month or less)" 22 1 FALSE 2.12 2.12 NA
"2" "506" "A" "inexp (twice per month or less)" 15 1 FALSE 2.263 2.263 NA
"2" "509" "A" "inexp (twice per month or less)" 21 1 FALSE 2.406 2.406 NA
"3" "102" "A" "exp (twice per week or more)" 10 1 FALSE 3.326 3.326 NA
"3" "103" "A" "exp (twice per week or more)" 28 1 FALSE 2.477 2.477 NA
"3" "104" "A" "exp (twice per week or more)" 21 0.333333333333333 FALSE 2.331 2.331 NA
"3" "117" "A" "exp (twice per week or more)" 24 1 FALSE 4.43 4.43 NA
"3" "120" "A" "exp (twice per week or more)" 8 1 FALSE 2.272 2.272 NA
"3" "121" "A" "exp (twice per week or more)" 0 0.5 TRUE 9.862 10.55 NA
"3" "123" "A" "exp (twice per week or more)" 7 0.5 TRUE 7.993 8.681 NA
"3" "124" "A" "exp (twice per week or more)" 26 1 FALSE 1.78 1.78 NA
"3" "125" "A" "exp (twice per week or more)" 18 1 FALSE 2.168 2.168 NA
"3" "130" "A" "exp (twice per week or more)" 2 1 TRUE 2.157 2.845 NA
"3" "132" "A" "exp (twice per week or more)" 15 1 FALSE 2.308 2.308 NA
"3" "135" "A" "exp (twice per week or more)" 11 1 FALSE 5.177 5.177 NA
"3" "136" "A" "exp (twice per week or more)" 5 1 FALSE 6.047 6.047 NA
"3" "140" "A" "exp (twice per week or more)" 25 1 FALSE 2.562 2.562 NA
"3" "143" "A" "exp (twice per week or more)" 4 0.5 FALSE 6.458 6.458 NA
"3" "146" "A" "exp (twice per week or more)" 3 0.5 TRUE 8.558 9.246 NA
"3" "150" "A" "exp (twice per week or more)" 23 0.666666666666667 FALSE 1.754 1.754 NA
"3" "153" "A" "exp (twice per week or more)" 22 1 FALSE 2.768 2.768 NA
"3" "157" "A" "exp (twice per week or more)" 27 1 FALSE 2.555 2.555 NA
"3" "158" "A" "exp (twice per week or more)" 17 1 FALSE 5.391 5.391 NA
"3" "163" "A" "exp (twice per week or more)" 14 1 FALSE 3.441 3.441 NA
"3" "165" "A" "exp (twice per week or more)" 6 0.666666666666667 FALSE 6.067 6.067 NA
"3" "168" "A" "exp (twice per week or more)" 20 1 FALSE 4.053 4.053 NA
"3" "169" "A" "exp (twice per week or more)" 12 1 FALSE 4.587 4.587 NA
"3" "170" "A" "exp (twice per week or more)" 13 0.5 TRUE 2.215 2.903 NA
"3" "171" "A" "exp (twice per week or more)" 1 1 FALSE 8.431 8.431 NA
"3" "173" "A" "exp (twice per week or more)" 9 0.666666666666667 TRUE 11.058 11.746 NA
"3" "175" "A" "exp (twice per week or more)" 19 1 FALSE 4.573 4.573 NA
"3" "506" "A" "exp (twice per week or more)" 29 1 FALSE 4.292 4.292 NA
"3" "509" "A" "exp (twice per week or more)" 16 1 FALSE 2.778 2.778 NA
"4" "102" "A" "exp (twice per week or more)" 3 1 FALSE 2.213 2.213 NA
"4" "103" "A" "exp (twice per week or more)" 1 0.666666666666667 TRUE 3.353 4.041 NA
"4" "104" "A" "exp (twice per week or more)" 11 1 FALSE 3.366 3.366 NA
"4" "117" "A" "exp (twice per week or more)" 6 0.666666666666667 TRUE 3.927 4.615 NA
"4" "120" "A" "exp (twice per week or more)" 15 0.5 TRUE 3.618 4.306 NA
"4" "121" "A" "exp (twice per week or more)" 28 0 FALSE 1.831 1.831 NA
"4" "123" "A" "exp (twice per week or more)" 12 0.5 TRUE 3.408 4.096 NA
"4" "124" "A" "exp (twice per week or more)" 18 1 FALSE 1.985 1.985 NA
"4" "125" "A" "exp (twice per week or more)" 10 1 FALSE 1.811 1.811 NA
"4" "130" "A" "exp (twice per week or more)" 4 1 TRUE 1.608 2.296 NA
"4" "132" "A" "exp (twice per week or more)" 2 1 FALSE 2.368 2.368 NA
"4" "135" "A" "exp (twice per week or more)" 21 0.666666666666667 FALSE 1.904 1.904 NA
"4" "136" "A" "exp (twice per week or more)" 16 1 FALSE 2.267 2.267 NA
"4" "140" "A" "exp (twice per week or more)" 24 1 FALSE 1.829 1.829 NA
"4" "143" "A" "exp (twice per week or more)" 22 1 TRUE 1.624 2.312 NA
"4" "146" "A" "exp (twice per week or more)" 5 0.5 TRUE 1.647 2.335 NA
"4" "150" "A" "exp (twice per week or more)" 13 0.666666666666667 FALSE 5.077 5.077 NA
"4" "153" "A" "exp (twice per week or more)" 9 0.666666666666667 FALSE 3.244 3.244 NA
"4" "157" "A" "exp (twice per week or more)" 7 0.666666666666667 FALSE 3.133 3.133 NA
"4" "158" "A" "exp (twice per week or more)" 23 1 FALSE 2.419 2.419 NA
"4" "163" "A" "exp (twice per week or more)" 29 0.666666666666667 FALSE 2.654 2.654 NA
"4" "165" "A" "exp (twice per week or more)" 0 0.666666666666667 TRUE 3.69 4.378 NA
"4" "168" "A" "exp (twice per week or more)" 17 1 FALSE 2.454 2.454 NA
"4" "169" "A" "exp (twice per week or more)" 25 1 FALSE 2.281 2.281 NA
"4" "170" "A" "exp (twice per week or more)" 19 1 FALSE 1.817 1.817 NA
"4" "171" "A" "exp (twice per week or more)" 14 1 FALSE 2.613 2.613 NA
"4" "173" "A" "exp (twice per week or more)" 27 1 FALSE 2.481 2.481 NA
"4" "175" "A" "exp (twice per week or more)" 26 1 FALSE 2.137 2.137 NA
"4" "506" "A" "exp (twice per week or more)" 8 0.666666666666667 TRUE 2.794 3.482 NA
"4" "509" "A" "exp (twice per week or more)" 20 1 FALSE 2.086 2.086 NA
"5" "102" "A" "exp (twice per week or more)" 24 1 FALSE 2.142 2.142 NA
"5" "103" "A" "exp (twice per week or more)" 9 0.666666666666667 TRUE 3.399 4.087 NA
"5" "104" "A" "exp (twice per week or more)" 6 1 FALSE 2.464 2.464 NA
"5" "117" "A" "exp (twice per week or more)" 29 0.666666666666667 FALSE 1.901 1.901 NA
"5" "120" "A" "exp (twice per week or more)" 0 1 FALSE 3.279 3.279 NA
"5" "121" "A" "exp (twice per week or more)" 14 1 FALSE 1.78 1.78 NA
"5" "123" "A" "exp (twice per week or more)" 27 1 FALSE 1.96 1.96 NA
"5" "124" "A" "exp (twice per week or more)" 2 1 FALSE 2.023 2.023 NA
"5" "125" "A" "exp (twice per week or more)" 7 1 FALSE 1.862 1.862 NA
"5" "130" "A" "exp (twice per week or more)" 18 0.5 FALSE 5.225 5.225 NA
"5" "132" "A" "exp (twice per week or more)" 21 1 FALSE 1.935 1.935 NA
"5" "135" "A" "exp (twice per week or more)" 17 1 FALSE 3.535 3.535 NA
"5" "136" "A" "exp (twice per week or more)" 4 1 FALSE 2.154 2.154 NA
"5" "140" "A" "exp (twice per week or more)" 19 0.666666666666667 FALSE 3.377 3.377 NA
"5" "143" "A" "exp (twice per week or more)" 22 0.5 FALSE 2.726 2.726 NA
"5" "146" "A" "exp (twice per week or more)" 28 0.5 TRUE 1.736 2.424 NA
"5" "150" "A" "exp (twice per week or more)" 10 0.666666666666667 FALSE 6.134 6.134 NA
"5" "153" "A" "exp (twice per week or more)" 25 1 FALSE 2.64 2.64 NA
"5" "157" "A" "exp (twice per week or more)" 1 1 FALSE 2.866 2.866 NA
"5" "158" "A" "exp (twice per week or more)" 26 1 FALSE 2.156 2.156 NA
"5" "163" "A" "exp (twice per week or more)" 12 0.666666666666667 FALSE 1.955 1.955 NA
"5" "165" "A" "exp (twice per week or more)" 8 1 FALSE 2.624 2.624 NA
"5" "168" "A" "exp (twice per week or more)" 16 1 FALSE 1.875 1.875 NA
"5" "169" "A" "exp (twice per week or more)" 13 1 FALSE 2.307 2.307 NA
"5" "170" "A" "exp (twice per week or more)" 11 0.5 TRUE 1.756 2.444 NA
"5" "171" "A" "exp (twice per week or more)" 3 1 FALSE 5.468 5.468 NA
"5" "173" "A" "exp (twice per week or more)" 20 0.666666666666667 TRUE 2.768 3.456 NA
"5" "175" "A" "exp (twice per week or more)" 23 0.666666666666667 TRUE 2.416 3.104 NA
"5" "506" "A" "exp (twice per week or more)" 5 1 FALSE 2.441 2.441 NA
"5" "509" "A" "exp (twice per week or more)" 15 1 FALSE 2.386 2.386 NA
"6" "102" "A" "exp (twice per week or more)" 12 1 FALSE 3.54 3.538 2.347
"6" "103" "A" "exp (twice per week or more)" 7 0.333333333333333 FALSE 4.073 4.072 2.436
"6" "104" "A" "exp (twice per week or more)" 1 1 FALSE 6.196 6.193 2.77
"6" "117" "A" "exp (twice per week or more)" 26 0.666666666666667 FALSE 2.54 2.539 2.935
"6" "120" "A" "exp (twice per week or more)" 11 1 FALSE 2.824 2.822 2.36
"6" "121" "A" "exp (twice per week or more)" 4 0.5 TRUE 3.453 4.184 2.473
"6" "123" "A" "exp (twice per week or more)" 23 1 FALSE 2.976 2.975 1.541
"6" "124" "A" "exp (twice per week or more)" 25 1 FALSE 2.359 2.358 1.987
"6" "125" "A" "exp (twice per week or more)" 19 1 FALSE 2.716 2.715 1.129
"6" "130" "A" "exp (twice per week or more)" 14 1 TRUE 2.857 3.509 1.37
"6" "132" "A" "exp (twice per week or more)" 3 0.666666666666667 FALSE 4.648 4.646 3.052
"6" "135" "A" "exp (twice per week or more)" 5 1 FALSE 3.688 3.687 1.405
"6" "136" "A" "exp (twice per week or more)" 16 0.5 TRUE 3.414 4.07 2.12
"6" "140" "A" "exp (twice per week or more)" 20 1 FALSE 5.015 5.013 1.284
"6" "143" "A" "exp (twice per week or more)" 21 1 TRUE 3.482 4.127 1.547
"6" "146" "A" "exp (twice per week or more)" 28 1 FALSE 2.609 2.608 1.332
"6" "150" "A" "exp (twice per week or more)" 22 1 FALSE 3.679 3.677 1.141
"6" "153" "A" "exp (twice per week or more)" 18 0.666666666666667 FALSE 2.987 2.985 2.452
"6" "157" "A" "exp (twice per week or more)" 2 1 FALSE 4.376 4.373 2.057
"6" "158" "A" "exp (twice per week or more)" 15 0.333333333333333 FALSE 4.562 4.561 2.634
"6" "163" "A" "exp (twice per week or more)" 13 0.666666666666667 FALSE 4.024 4.023 2.648
"6" "165" "A" "exp (twice per week or more)" 6 1 FALSE 4.594 4.592 1.625
"6" "168" "A" "exp (twice per week or more)" 10 1 FALSE 4.058 4.056 1.388
"6" "169" "A" "exp (twice per week or more)" 0 1 FALSE 6.041 6.039 4.404
"6" "170" "A" "exp (twice per week or more)" 27 1 FALSE 2.672 2.671 1.336
"6" "171" "A" "exp (twice per week or more)" 8 0.666666666666667 FALSE 6.629 6.627 2.85
"6" "173" "A" "exp (twice per week or more)" 29 1 FALSE 3.349 3.348 1.106
"6" "175" "A" "exp (twice per week or more)" 17 1 FALSE 4.071 4.07 2.15
"6" "506" "A" "exp (twice per week or more)" 9 0.333333333333333 FALSE 5.234 5.234 2.942
"6" "509" "A" "exp (twice per week or more)" 24 1 FALSE 2.515 2.514 1.117
"7" "102" "A" "exp (twice per week or more)" 18 1 FALSE 1.707 1.705 1.484
"7" "103" "A" "exp (twice per week or more)" 21 0.666666666666667 FALSE 2.311 2.309 1.849
"7" "104" "A" "exp (twice per week or more)" 20 0.333333333333333 FALSE 1.871 1.869 1.794
"7" "117" "A" "exp (twice per week or more)" 4 0.666666666666667 FALSE 1.76 1.758 3.065
"7" "120" "A" "exp (twice per week or more)" 11 1 FALSE 1.668 1.665 1.468
"7" "121" "A" "exp (twice per week or more)" 1 1 FALSE 1.693 1.692 2.253
"7" "123" "A" "exp (twice per week or more)" 19 1 FALSE 1.616 1.616 1.295
"7" "124" "A" "exp (twice per week or more)" 23 1 FALSE 1.581 1.58 1.322
"7" "125" "A" "exp (twice per week or more)" 14 1 FALSE 1.527 1.526 1.763
"7" "130" "A" "exp (twice per week or more)" 13 1 TRUE 1.484 1.92 1.537
"7" "132" "A" "exp (twice per week or more)" 0 1 FALSE 1.792 1.79 2.832
"7" "135" "A" "exp (twice per week or more)" 22 0.666666666666667 FALSE 1.905 1.902 2.316
"7" "136" "A" "exp (twice per week or more)" 9 1 FALSE 1.564 1.562 1.781
"7" "140" "A" "exp (twice per week or more)" 27 0.666666666666667 FALSE 3.14 3.137 2.747
"7" "143" "A" "exp (twice per week or more)" 24 1 TRUE 1.499 2.01 1.534
"7" "146" "A" "exp (twice per week or more)" 6 0.5 TRUE 2.181 2.555 2.918
"7" "150" "A" "exp (twice per week or more)" 17 0.666666666666667 FALSE 1.609 1.606 2.033
"7" "153" "A" "exp (twice per week or more)" 5 0.666666666666667 FALSE 1.777 1.774 2.284
"7" "157" "A" "exp (twice per week or more)" 12 1 FALSE 1.673 1.67 1.493
"7" "158" "A" "exp (twice per week or more)" 28 0.333333333333333 FALSE 2.158 2.156 3.401
"7" "163" "A" "exp (twice per week or more)" 7 0.666666666666667 FALSE 2.035 2.032 2.298
"7" "165" "A" "exp (twice per week or more)" 15 0.666666666666667 FALSE 1.558 1.555 1.743
"7" "168" "A" "exp (twice per week or more)" 29 1 FALSE 1.682 1.68 1.547
"7" "169" "A" "exp (twice per week or more)" 16 1 FALSE 1.983 1.981 1.621
"7" "170" "A" "exp (twice per week or more)" 8 0.5 TRUE 1.532 1.907 2.781
"7" "171" "A" "exp (twice per week or more)" 2 1 FALSE 2.079 2.076 2.093
"7" "173" "A" "exp (twice per week or more)" 3 1 FALSE 2.326 2.324 2.014
"7" "175" "A" "exp (twice per week or more)" 10 1 FALSE 1.986 1.984 1.498
"7" "506" "A" "exp (twice per week or more)" 25 0.666666666666667 TRUE 1.703 2.145 1.898
"7" "509" "A" "exp (twice per week or more)" 26 1 FALSE 1.708 1.706 1.554
"8" "102" "A" "exp (twice per week or more)" 23 1 FALSE 5.612 5.609 1.788
"8" "103" "A" "exp (twice per week or more)" 4 1 FALSE 33.421 33.42 2.286
"8" "104" "A" "exp (twice per week or more)" 15 1 FALSE 21.549 21.547 1.855
"8" "117" "A" "exp (twice per week or more)" 17 0.666666666666667 FALSE 11.504 11.502 4.152
"8" "120" "A" "exp (twice per week or more)" 28 1 FALSE 22.51 22.509 1.819
"8" "121" "A" "exp (twice per week or more)" 18 1 FALSE 8.692 8.691 1.758
"8" "123" "A" "exp (twice per week or more)" 19 1 FALSE 10.757 10.756 2.492
"8" "124" "A" "exp (twice per week or more)" 12 1 FALSE 4.685 4.684 1.574
"8" "125" "A" "exp (twice per week or more)" 13 1 FALSE 2.085 2.082 1.678
"8" "130" "A" "exp (twice per week or more)" 21 1 TRUE 4.431 4.977 2.954
"8" "132" "A" "exp (twice per week or more)" 24 1 FALSE 3.054 3.051 5.506
"8" "135" "A" "exp (twice per week or more)" 11 0.666666666666667 FALSE 11.672 11.669 5.632
"8" "136" "A" "exp (twice per week or more)" 1 0.5 TRUE 2.829 3.647 3.642
"8" "140" "A" "exp (twice per week or more)" 0 0.333333333333333 FALSE 15.306 15.302 47.221
"8" "143" "A" "exp (twice per week or more)" 9 1 TRUE 14.924 15.508 19.997
"8" "146" "A" "exp (twice per week or more)" 2 0 FALSE 20.1 20.099 7.665
"8" "150" "A" "exp (twice per week or more)" 8 0.666666666666667 TRUE 54.433 55.029 5.521
"8" "153" "A" "exp (twice per week or more)" 26 1 FALSE 3.542 3.54 1.67
"8" "157" "A" "exp (twice per week or more)" 27 1 FALSE 3.838 3.837 1.689
"8" "158" "A" "exp (twice per week or more)" 6 1 FALSE 13.635 13.633 4.005
"8" "163" "A" "exp (twice per week or more)" 25 0.666666666666667 FALSE 2.034 2.032 4.834
"8" "165" "A" "exp (twice per week or more)" 5 1 FALSE 6.906 6.905 2.242
"8" "168" "A" "exp (twice per week or more)" 3 1 FALSE 6.711 6.71 2.13
"8" "169" "A" "exp (twice per week or more)" 29 1 FALSE 12.183 12.182 1.64
"8" "170" "A" "exp (twice per week or more)" 22 0.5 TRUE 6.952 8.001 2.359
"8" "171" "A" "exp (twice per week or more)" 10 0.333333333333333 TRUE 29.477 30.048 5.019
"8" "173" "A" "exp (twice per week or more)" 14 1 FALSE 3.86 3.857 1.59
"8" "175" "A" "exp (twice per week or more)" 7 1 FALSE 14.416 14.413 2.1
"8" "506" "A" "exp (twice per week or more)" 20 1 FALSE 5.438 5.436 1.451
"8" "509" "A" "exp (twice per week or more)" 16 1 FALSE 4.292 4.289 2.003
"9" "102" "A" "inexp (twice per month or less)" 6 1 FALSE 1.802 1.8 2.07
"9" "103" "A" "inexp (twice per month or less)" 10 1 FALSE 2.968 2.966 2.203
"9" "104" "A" "inexp (twice per month or less)" 16 1 FALSE 2.71 2.709 1.979
"9" "117" "A" "inexp (twice per month or less)" 29 1 FALSE 3.006 3.005 1.908
"9" "120" "A" "inexp (twice per month or less)" 5 1 FALSE 1.957 1.955 2.236
"9" "121" "A" "inexp (twice per month or less)" 28 1 FALSE 1.816 1.814 1.694
"9" "123" "A" "inexp (twice per month or less)" 21 0.5 TRUE 1.602 2.266 1.94
"9" "124" "A" "inexp (twice per month or less)" 27 1 FALSE 1.693 1.691 1.352
"9" "125" "A" "inexp (twice per month or less)" 14 1 FALSE 1.78 1.779 2.055
"9" "130" "A" "inexp (twice per month or less)" 4 1 TRUE 1.556 2.108 1.803
"9" "132" "A" "inexp (twice per month or less)" 19 0.666666666666667 FALSE 3.272 3.271 2.584
"9" "135" "A" "inexp (twice per month or less)" 15 1 FALSE 3.705 3.703 2.13
"9" "136" "A" "inexp (twice per month or less)" 26 1 FALSE 1.828 1.827 1.58
"9" "140" "A" "inexp (twice per month or less)" 17 1 FALSE 1.937 1.934 1.612
"9" "143" "A" "inexp (twice per month or less)" 1 1 TRUE 2.015 2.716 3.488
"9" "146" "A" "inexp (twice per month or less)" 11 0.5 TRUE 1.631 2.11 2.31
"9" "150" "A" "inexp (twice per month or less)" 18 0.666666666666667 FALSE 2.07 2.067 2.856
"9" "153" "A" "inexp (twice per month or less)" 0 1 FALSE 5.05 5.049 4.047
"9" "157" "A" "inexp (twice per month or less)" 22 0.666666666666667 FALSE 2.187 2.185 1.645
"9" "158" "A" "inexp (twice per month or less)" 3 1 FALSE 2.623 2.62 2.295
"9" "163" "A" "inexp (twice per month or less)" 9 1 FALSE 2.419 2.417 1.774
"9" "165" "A" "inexp (twice per month or less)" 8 0.666666666666667 FALSE 1.918 1.916 2.764
"9" "168" "A" "inexp (twice per month or less)" 24 1 FALSE 1.871 1.87 1.842
"9" "169" "A" "inexp (twice per month or less)" 25 1 FALSE 2.527 2.526 1.712
"9" "170" "A" "inexp (twice per month or less)" 12 0.5 TRUE 1.513 2.03 2.034
"9" "171" "A" "inexp (twice per month or less)" 13 1 FALSE 2.082 2.08 1.748
"9" "173" "A" "inexp (twice per month or less)" 20 1 FALSE 3.185 3.184 1.873
"9" "175" "A" "inexp (twice per month or less)" 7 1 FALSE 2.313 2.31 1.774
"9" "506" "A" "inexp (twice per month or less)" 23 1 FALSE 2.565 2.563 1.628
"9" "509" "A" "inexp (twice per month or less)" 2 0.666666666666667 FALSE 3.091 3.088 3.319
"10" "102" "A" "inexp (twice per month or less)" 16 0.666666666666667 FALSE 5.337 5.336 2.617
"10" "103" "A" "inexp (twice per month or less)" 23 0.333333333333333 FALSE 6.699 6.698 3.158
"10" "104" "A" "inexp (twice per month or less)" 11 0.666666666666667 TRUE 4.795 5.274 1.425
"10" "117" "A" "inexp (twice per month or less)" 17 1 FALSE 3.656 3.655 2.592
"10" "120" "A" "inexp (twice per month or less)" 19 1 FALSE 2.799 2.797 2.118
"10" "121" "A" "inexp (twice per month or less)" 22 0.5 TRUE 2.514 3.054 1.752
"10" "123" "A" "inexp (twice per month or less)" 18 1 FALSE 3.519 3.516 1.713
"10" "124" "A" "inexp (twice per month or less)" 24 1 FALSE 4.083 4.082 1.192
"10" "125" "A" "inexp (twice per month or less)" 10 1 FALSE 3.675 3.673 2.169
"10" "130" "A" "inexp (twice per month or less)" 14 1 TRUE 2.365 2.906 1.314
"10" "132" "A" "inexp (twice per month or less)" 28 0.666666666666667 FALSE 3.152 3.151 2.428
"10" "135" "A" "inexp (twice per month or less)" 9 1 FALSE 5.104 5.102 2.432
"10" "136" "A" "inexp (twice per month or less)" 7 0.5 TRUE 2.915 3.451 2.026
"10" "140" "A" "inexp (twice per month or less)" 20 0.666666666666667 FALSE 3.607 3.605 2.456
"10" "143" "A" "inexp (twice per month or less)" 21 0.5 FALSE 3.987 3.986 1.912
"10" "146" "A" "inexp (twice per month or less)" 3 0.5 TRUE 2.786 3.333 2.514
"10" "150" "A" "inexp (twice per month or less)" 25 1 FALSE 4.136 4.134 1.147
"10" "153" "A" "inexp (twice per month or less)" 0 0.333333333333333 FALSE 12.887 12.884 4.249
"10" "157" "A" "inexp (twice per month or less)" 12 0.666666666666667 FALSE 3.132 3.131 1.886
"10" "158" "A" "inexp (twice per month or less)" 26 1 FALSE 3.633 3.632 1.498
"10" "163" "A" "inexp (twice per month or less)" 27 1 FALSE 3.968 3.966 1.56
"10" "165" "A" "inexp (twice per month or less)" 5 0.333333333333333 FALSE 6.505 6.505 2.626
"10" "168" "A" "inexp (twice per month or less)" 1 0.5 TRUE 10.603 11.335 4.864
"10" "169" "A" "inexp (twice per month or less)" 2 1 FALSE 4.11 4.108 3.236
"10" "170" "A" "inexp (twice per month or less)" 15 0.5 TRUE 2.223 2.775 2.286
"10" "171" "A" "inexp (twice per month or less)" 13 0.666666666666667 FALSE 3.841 3.839 2.298
"10" "173" "A" "inexp (twice per month or less)" 29 1 FALSE 4.776 4.775 1.458
"10" "175" "A" "inexp (twice per month or less)" 6 1 FALSE 5.442 5.441 2.255
"10" "506" "A" "inexp (twice per month or less)" 4 1 FALSE 3.965 3.963 1.793
"10" "509" "A" "inexp (twice per month or less)" 8 0.666666666666667 FALSE 3.451 3.45 2.334
"11" "102" "A" "exp (twice per week or more)" 6 1 FALSE 3.024 3.022 2.174
"11" "103" "A" "exp (twice per week or more)" 20 1 FALSE 4.317 4.315 2.911
"11" "104" "A" "exp (twice per week or more)" 1 0.666666666666667 TRUE 5.173 6.097 5.67
"11" "117" "A" "exp (twice per week or more)" 17 0.666666666666667 FALSE 3.807 3.802 3.85
"11" "120" "A" "exp (twice per week or more)" 16 1 FALSE 5.426 5.423 3.66
"11" "121" "A" "exp (twice per week or more)" 5 1 FALSE 2.58 2.579 1.898
"11" "123" "A" "exp (twice per week or more)" 27 0.5 TRUE 2.129 3.26 2.492
"11" "124" "A" "exp (twice per week or more)" 10 1 FALSE 2.75 2.749 1.563
"11" "125" "A" "exp (twice per week or more)" 3 1 FALSE 4.756 4.755 4.236
"11" "130" "A" "exp (twice per week or more)" 19 1 TRUE 2.202 3.061 1.708
"11" "132" "A" "exp (twice per week or more)" 2 1 FALSE 4.302 4.299 3.741
"11" "135" "A" "exp (twice per week or more)" 7 0.666666666666667 FALSE 3.486 3.484 3.496
"11" "136" "A" "exp (twice per week or more)" 22 1 FALSE 2.967 2.966 1.83
"11" "140" "A" "exp (twice per week or more)" 18 1 FALSE 3.359 3.355 2.069
"11" "143" "A" "exp (twice per week or more)" 21 1 TRUE 2.789 4.005 2.237
"11" "146" "A" "exp (twice per week or more)" 8 1 FALSE 4.703 4.702 2.045
"11" "150" "A" "exp (twice per week or more)" 13 0.666666666666667 FALSE 7.353 7.352 2.845
"11" "153" "A" "exp (twice per week or more)" 26 1 FALSE 2.948 2.946 1.376
"11" "157" "A" "exp (twice per week or more)" 4 1 FALSE 6.941 6.939 2.181
"11" "158" "A" "exp (twice per week or more)" 12 1 FALSE 2.93 2.928 2.979
"11" "163" "A" "exp (twice per week or more)" 25 0.666666666666667 FALSE 3.198 3.196 2.292
"11" "165" "A" "exp (twice per week or more)" 11 1 FALSE 3.866 3.864 2.046
"11" "168" "A" "exp (twice per week or more)" 14 1 FALSE 2.775 2.773 3.453
"11" "169" "A" "exp (twice per week or more)" 0 0.666666666666667 TRUE 6.438 7.486 5.106
"11" "170" "A" "exp (twice per week or more)" 29 1 FALSE 2.727 2.726 1.694
"11" "171" "A" "exp (twice per week or more)" 23 1 FALSE 6.884 6.882 2.187
"11" "173" "A" "exp (twice per week or more)" 28 1 FALSE 4.491 4.49 2.162
"11" "175" "A" "exp (twice per week or more)" 15 1 FALSE 3.387 3.386 1.879
"11" "506" "A" "exp (twice per week or more)" 24 1 FALSE 3.831 3.829 1.547
"11" "509" "A" "exp (twice per week or more)" 9 0.666666666666667 FALSE 5.428 5.426 3.236
"12" "102" "C" "child" 5 0.666666666666667 FALSE 5.53 5.529 7.018
"12" "103" "C" "child" 29 0.666666666666667 FALSE 2.006 2.004 8.538
"12" "104" "C" "child" 22 0.333333333333333 FALSE 2.514 2.513 4.384
"12" "117" "C" "child" 7 0.666666666666667 FALSE 3.881 3.878 3.314
"12" "120" "C" "child" 0 1 FALSE 6.059 6.058 4.605
"12" "121" "C" "child" 19 0.5 TRUE 2.323 2.684 4.211
"12" "123" "C" "child" 24 0.5 TRUE 3.239 4.075 6.318
"12" "124" "C" "child" 27 0.5 TRUE 3.466 4.388 3.58
"12" "125" "C" "child" 18 0.5 TRUE 1.422 2.032 2.745
"12" "130" "C" "child" 16 1 TRUE 1.867 2.519 5.635
"12" "132" "C" "child" 9 0.666666666666667 FALSE 3.421 3.42 5.548
"12" "135" "C" "child" 25 1 FALSE 7.813 7.801 9.87
"12" "136" "C" "child" 6 0 FALSE 5.599 5.599 7.142
"12" "140" "C" "child" 26 0.666666666666667 FALSE 3.064 3.063 5.051
"12" "143" "C" "child" 17 1 TRUE 1.739 2.606 4.845
"12" "146" "C" "child" 13 0 FALSE 2.166 2.166 4.249
"12" "150" "C" "child" 3 0.333333333333333 FALSE 7.399 7.395 7.081
"12" "153" "C" "child" 20 0.666666666666667 TRUE 3.725 4.476 5.121
"12" "157" "C" "child" 1 0.333333333333333 FALSE 3.435 3.433 13.634
"12" "158" "C" "child" 4 0.333333333333333 FALSE 13.808 13.808 6.854
"12" "163" "C" "child" 8 1 FALSE 5.947 5.946 6.92
"12" "165" "C" "child" 11 1 FALSE 3.37 3.368 4.913
"12" "168" "C" "child" 21 1 FALSE 2.239 2.238 5.4
"12" "169" "C" "child" 10 1 FALSE 2.964 2.962 5.043
"12" "170" "C" "child" 28 0.5 TRUE 1.815 2.443 1.908
"12" "171" "C" "child" 14 0.666666666666667 FALSE 4.905 4.904 2.764
"12" "173" "C" "child" 23 1 FALSE 3.329 3.328 5.97
"12" "175" "C" "child" 2 0.666666666666667 FALSE 7.108 7.105 9.168
"12" "506" "C" "child" 15 1 FALSE 3.433 3.431 2.597
"12" "509" "C" "child" 12 0.666666666666667 FALSE 2.599 2.597 3.882
"13" "102" "C" "child" 14 1 FALSE 4.582 4.58 2.758
"13" "103" "C" "child" 16 0.333333333333333 FALSE 4.13 4.128 5.664
"13" "104" "C" "child" 22 0.666666666666667 FALSE 4.005 4.003 2.623
"13" "117" "C" "child" 3 0 FALSE 8.112 8.11 5.981
"13" "120" "C" "child" 15 0.5 TRUE 2.894 4.375 3.802
"13" "121" "C" "child" 23 0.5 TRUE 3.455 4.124 2.21
"13" "123" "C" "child" 13 0 FALSE 3.522 3.522 5.215
"13" "124" "C" "child" 12 1 FALSE 2.23 2.229 3.354
"13" "125" "C" "child" 2 1 FALSE 4.039 4.037 2.914
"13" "130" "C" "child" 25 1 TRUE 2.579 3.275 2.241
"13" "132" "C" "child" 7 1 FALSE 4.417 4.414 2.025
"13" "135" "C" "child" 4 1 FALSE 6.929 6.926 2.404
"13" "136" "C" "child" 19 1 FALSE 3.212 3.211 2.658
"13" "140" "C" "child" 0 1 FALSE 9.688 9.685 5.17
"13" "143" "C" "child" 27 0.5 FALSE 3.41 3.41 2.037
"13" "146" "C" "child" 21 0 FALSE 3.294 3.294 4.349
"13" "150" "C" "child" 28 1 FALSE 6.102 6.1 2.978
"13" "153" "C" "child" 9 0.666666666666667 FALSE 3.135 3.133 5.146
"13" "157" "C" "child" 1 1 FALSE 8.109 8.106 3.009
"13" "158" "C" "child" 18 0.666666666666667 FALSE 5.189 5.188 3.882
"13" "163" "C" "child" 20 0.666666666666667 FALSE 3.98 3.979 2.439
"13" "165" "C" "child" 10 1 FALSE 5.273 5.271 2.955
"13" "168" "C" "child" 6 1 FALSE 6.684 6.683 3.815
"13" "169" "C" "child" 11 0.333333333333333 FALSE 3.884 3.883 5.603
"13" "170" "C" "child" 29 1 FALSE 3.638 3.637 1.864
"13" "171" "C" "child" 26 0.666666666666667 FALSE 5.148 5.147 2.579
"13" "173" "C" "child" 5 0.333333333333333 FALSE 7.36 7.359 5.191
"13" "175" "C" "child" 17 0.666666666666667 FALSE 4.015 4.013 3.201
"13" "506" "C" "child" 24 1 FALSE 5.16 5.158 2.208
"13" "509" "C" "child" 8 1 FALSE 3.81 3.808 2.408
"14" "102" "C" "child" 26 1 FALSE 2.259 2.257 2.986
"14" "103" "C" "child" 4 0.666666666666667 TRUE 2.421 3.167 8.173
"14" "104" "C" "child" 8 0 FALSE 3.967 3.965 2.26
"14" "117" "C" "child" 24 1 FALSE 3.984 3.983 8.125
"14" "120" "C" "child" 20 0.5 TRUE 2.621 3.101 2.083
"14" "121" "C" "child" 27 0.5 TRUE 2.707 3.59 2.126
"14" "123" "C" "child" 19 0 FALSE 3.772 3.771 2.261
"14" "124" "C" "child" 6 0.5 TRUE 2.104 3.105 2.85
"14" "125" "C" "child" 9 1 FALSE 3.867 3.863 2.868
"14" "130" "C" "child" 22 1 TRUE 1.622 2.101 4.771
"14" "132" "C" "child" 0 0.333333333333333 FALSE 4.815 4.813 5.436
"14" "135" "C" "child" 1 0.333333333333333 FALSE 4.861 4.86 4.049
"14" "136" "C" "child" 10 0.5 TRUE 2.459 3.184 3.045
"14" "140" "C" "child" 16 0.666666666666667 FALSE 4.215 4.214 5.417
"14" "143" "C" "child" 25 0.5 FALSE 2.315 2.314 1.48
"14" "146" "C" "child" 17 0 FALSE 2.47 2.469 1.659
"14" "150" "C" "child" 12 0.666666666666667 TRUE 3.186 3.973 2.732
"14" "153" "C" "child" 11 0.666666666666667 TRUE 3.898 4.31 2.999
"14" "157" "C" "child" 5 0.666666666666667 FALSE 3.739 3.737 5.262
"14" "158" "C" "child" 28 0.666666666666667 FALSE 5.236 5.232 2.573
"14" "163" "C" "child" 21 0.666666666666667 FALSE 5.014 5.012 3.922
"14" "165" "C" "child" 15 1 FALSE 2.93 2.929 4.31
"14" "168" "C" "child" 23 1 FALSE 2.061 2.059 2.291
"14" "169" "C" "child" 7 1 FALSE 4.006 4.004 5.366
"14" "170" "C" "child" 2 1 FALSE 2.797 2.795 4.752
"14" "171" "C" "child" 3 0 FALSE 4.328 4.327 4.387
"14" "173" "C" "child" 29 0.333333333333333 FALSE 4.248 4.248 1.678
"14" "175" "C" "child" 18 1 FALSE 3.395 3.393 4.913
"14" "506" "C" "child" 14 0.666666666666667 TRUE 2.224 2.642 2.403
"14" "509" "C" "child" 13 0.666666666666667 FALSE 4.428 4.427 2.738
"15" "102" "C" "child" 13 1 FALSE 2.701 2.698 4.87
"15" "103" "C" "child" 6 0.333333333333333 FALSE 3.13 3.129 8.942
"15" "104" "C" "child" 17 0.666666666666667 TRUE 3.406 4.019 6.074
"15" "117" "C" "child" 3 1 FALSE 4.105 4.103 5.68
"15" "120" "C" "child" 27 0.5 TRUE 2.114 2.507 2.96
"15" "121" "C" "child" 12 0.5 TRUE 3.341 3.968 4.643
"15" "123" "C" "child" 4 0.5 TRUE 4.506 5.261 7.02
"15" "124" "C" "child" 24 1 FALSE 2.257 2.256 4.392
"15" "125" "C" "child" 0 1 FALSE 2.575 2.572 7.468
"15" "130" "C" "child" 19 1 TRUE 2.312 2.822 6.651
"15" "132" "C" "child" 9 0.666666666666667 FALSE 4.799 4.796 7.743
"15" "135" "C" "child" 28 0.333333333333333 FALSE 4.097 4.097 5.067
"15" "136" "C" "child" 20 0.5 TRUE 1.942 2.464 3.698
"15" "140" "C" "child" 18 0.333333333333333 TRUE 5.65 6.267 4.164
"15" "143" "C" "child" 22 0.5 FALSE 2.84 2.84 4.951
"15" "146" "C" "child" 23 0.5 TRUE 2.051 2.618 4.354
"15" "150" "C" "child" 7 1 FALSE 5.404 5.402 5.884
"15" "153" "C" "child" 14 1 FALSE 5.629 5.628 6.891
"15" "157" "C" "child" 11 0.666666666666667 FALSE 7.133 7.132 5.607
"15" "158" "C" "child" 2 0.333333333333333 FALSE 9.858 9.855 11.507
"15" "163" "C" "child" 29 1 FALSE 3.502 3.501 5.122
"15" "165" "C" "child" 5 1 FALSE 10.95 10.947 8.587
"15" "168" "C" "child" 21 1 FALSE 3.923 3.922 3.949
"15" "169" "C" "child" 10 0.333333333333333 FALSE 7.514 7.513 5.141
"15" "170" "C" "child" 15 0.5 TRUE 2.139 2.643 6.002
"15" "171" "C" "child" 1 0 FALSE 9.91 9.91 9.027
"15" "173" "C" "child" 25 1 FALSE 3.381 3.378 9.644
"15" "175" "C" "child" 8 1 FALSE 15.441 15.436 5.356
"15" "506" "C" "child" 16 1 FALSE 4.946 4.945 6.233
"15" "509" "C" "child" 26 0.666666666666667 FALSE 3.041 3.04 6.505
"16" "102" "C" "child" 2 0.666666666666667 FALSE 5.541 5.54 4.58
"16" "103" "C" "child" 19 1 FALSE 3.765 3.763 1.896
"16" "104" "C" "child" 24 1 FALSE 4.311 4.31 2.431
"16" "117" "C" "child" 1 0.333333333333333 FALSE 4.691 4.689 7.774
"16" "120" "C" "child" 21 1 FALSE 2.666 2.665 1.598
"16" "121" "C" "child" 26 1 FALSE 2.408 2.407 1.647
"16" "123" "C" "child" 6 0.5 TRUE 3.201 3.982 3.026
"16" "124" "C" "child" 9 1 FALSE 2.183 2.182 2.412
"16" "125" "C" "child" 14 1 FALSE 2.103 2.102 1.459
"16" "130" "C" "child" 10 1 TRUE 2.154 2.855 2.782
"16" "132" "C" "child" 27 1 FALSE 2.041 2.039 1.897
"16" "135" "C" "child" 5 0.666666666666667 FALSE 4.743 4.741 2.9
"16" "136" "C" "child" 28 1 FALSE 3.478 3.477 1.167
"16" "140" "C" "child" 15 1 FALSE 2.846 2.844 1.818
"16" "143" "C" "child" 7 0.5 FALSE 4.207 4.206 2.505
"16" "146" "C" "child" 8 0.5 TRUE 3.494 4.088 2.974
"16" "150" "C" "child" 13 0.666666666666667 FALSE 2.811 2.808 2.686
"16" "153" "C" "child" 17 0.666666666666667 FALSE 2.417 2.415 2.412
"16" "157" "C" "child" 11 1 FALSE 3.792 3.789 2.954
"16" "158" "C" "child" 3 0.333333333333333 FALSE 3.974 3.973 5.711
"16" "163" "C" "child" 0 0.666666666666667 FALSE 4.734 4.731 7.573
"16" "165" "C" "child" 4 1 FALSE 3.316 3.314 3.539
"16" "168" "C" "child" 12 1 FALSE 2.488 2.487 2.248
"16" "169" "C" "child" 20 1 FALSE 3.742 3.74 2.234
"16" "170" "C" "child" 16 0.5 TRUE 3.662 4.288 2.34
"16" "171" "C" "child" 22 1 FALSE 3.108 3.105 2.038
"16" "173" "C" "child" 23 1 FALSE 3.514 3.513 1.745
"16" "175" "C" "child" 18 1 FALSE 3.077 3.074 1.862
"16" "506" "C" "child" 25 1 FALSE 2.622 2.62 1.383
"16" "509" "C" "child" 29 1 FALSE 2.548 2.546 1.831
"17" "102" "C" "child" 5 0.666666666666667 FALSE 4.658 4.656 7.321
"17" "103" "C" "child" 6 0.333333333333333 FALSE 3.239 3.238 5.743
"17" "104" "C" "child" 19 0.333333333333333 FALSE 3.35 3.349 2.138
"17" "117" "C" "child" 7 1 FALSE 3.167 3.164 3.011
"17" "120" "C" "child" 0 0.5 TRUE 3.028 3.71 6.614
"17" "121" "C" "child" 10 1 FALSE 3.716 3.713 2.384
"17" "123" "C" "child" 24 1 FALSE 4.518 4.517 1.875
"17" "124" "C" "child" 8 1 FALSE 5.101 5.099 2.598
"17" "125" "C" "child" 17 0.5 TRUE 2.944 3.584 3.285
"17" "130" "C" "child" 20 1 TRUE 1.547 2.118 4.545
"17" "132" "C" "child" 23 0.666666666666667 FALSE 2.894 2.893 3.679
"17" "135" "C" "child" 22 1 FALSE 3.54 3.538 2.469
"17" "136" "C" "child" 21 1 FALSE 2.669 2.669 1.733
"17" "140" "C" "child" 1 0.666666666666667 FALSE 8.244 8.243 7.131
"17" "143" "C" "child" 16 0.5 FALSE 3.067 3.067 4.551
"17" "146" "C" "child" 2 1 FALSE 2.978 2.976 4.429
"17" "150" "C" "child" 29 1 FALSE 5.812 5.81 1.99
"17" "153" "C" "child" 4 0.333333333333333 FALSE 3.791 3.79 5.171
"17" "157" "C" "child" 26 0.666666666666667 FALSE 5.216 5.214 3.944
"17" "158" "C" "child" 14 0.666666666666667 FALSE 5.062 5.06 3.148
"17" "163" "C" "child" 9 1 FALSE 3.307 3.306 3.563
"17" "165" "C" "child" 15 1 FALSE 5.356 5.355 3.931
"17" "168" "C" "child" 12 0.5 TRUE 3.608 4.223 2.388
"17" "169" "C" "child" 3 1 FALSE 4.48 4.478 4.36
"17" "170" "C" "child" 18 1 FALSE 3.043 3.042 3.36
"17" "171" "C" "child" 25 0.666666666666667 FALSE 4.186 4.185 3.36
"17" "173" "C" "child" 27 1 FALSE 2.926 2.924 3.82
"17" "175" "C" "child" 28 1 FALSE 2.81 2.808 2.156
"17" "506" "C" "child" 13 0.333333333333333 FALSE 4.103 4.103 2.665
"17" "509" "C" "child" 11 0.666666666666667 FALSE 2.784 2.783 4.425
"18" "102" "C" "child" 9 0.666666666666667 FALSE 4.683 4.681 4.198
"18" "103" "C" "child" 11 0.666666666666667 FALSE 2.868 2.866 3.844
"18" "104" "C" "child" 16 0.333333333333333 FALSE 3.999 3.997 3.765
"18" "117" "C" "child" 22 1 FALSE 5.536 5.535 1.549
"18" "120" "C" "child" 29 1 FALSE 2.115 2.113 1.897
"18" "121" "C" "child" 14 1 FALSE 2.394 2.393 2.505
"18" "123" "C" "child" 6 1 FALSE 3.194 3.192 3.298
"18" "124" "C" "child" 18 1 FALSE 2.662 2.661 1.867
"18" "125" "C" "child" 8 1 FALSE 5.913 5.911 2.407
"18" "130" "C" "child" 12 1 TRUE 3.034 3.9 3.053
"18" "132" "C" "child" 24 0.666666666666667 FALSE 3.347 3.346 2.757
"18" "135" "C" "child" 15 1 FALSE 3.172 3.17 1.959
"18" "136" "C" "child" 10 1 FALSE 3.878 3.876 1.737
"18" "140" "C" "child" 3 0.666666666666667 FALSE 6.615 6.613 11.361
"18" "143" "C" "child" 7 0.5 FALSE 6.373 6.372 4.89
"18" "146" "C" "child" 2 1 FALSE 4.106 4.104 5.602
"18" "150" "C" "child" 0 0.333333333333333 FALSE 10.17 10.168 10.902
"18" "153" "C" "child" 23 0.666666666666667 FALSE 2.072 2.07 2.328
"18" "157" "C" "child" 4 0.666666666666667 FALSE 5.573 5.571 6.786
"18" "158" "C" "child" 1 0.666666666666667 TRUE 9.325 10.088 5.661
"18" "163" "C" "child" 17 0.666666666666667 FALSE 5.361 5.359 4.991
"18" "165" "C" "child" 5 1 FALSE 4.498 4.495 4.988
"18" "168" "C" "child" 21 1 FALSE 2.704 2.702 1.271
"18" "169" "C" "child" 13 1 FALSE 4.518 4.517 2.915
"18" "170" "C" "child" 28 0.5 TRUE 1.548 2.309 2.99
"18" "171" "C" "child" 20 1 FALSE 4.662 4.659 2.021
"18" "173" "C" "child" 26 1 FALSE 3.342 3.341 1.688
"18" "175" "C" "child" 25 1 FALSE 2.744 2.742 1.45
"18" "506" "C" "child" 27 1 FALSE 3.454 3.452 3.322
"18" "509" "C" "child" 19 1 FALSE 3.446 3.443 1.822
"19" "102" "C" "child" 12 0.666666666666667 FALSE 4.545 4.544 2.468
"19" "103" "C" "child" 10 0.333333333333333 FALSE 3.027 3.026 2.841
"19" "104" "C" "child" 1 0.333333333333333 FALSE 6.438 6.437 4.992
"19" "117" "C" "child" 14 0.333333333333333 FALSE 3.191 3.191 6.92
"19" "120" "C" "child" 19 1 FALSE 3.06 3.059 3.715
"19" "121" "C" "child" 8 0.5 TRUE 3.886 4.636 2.734
"19" "123" "C" "child" 24 0.5 TRUE 3.163 3.834 1.921
"19" "124" "C" "child" 18 1 FALSE 3.066 3.065 1.841
"19" "125" "C" "child" 7 0 FALSE 3.15 3.149 1.707
"19" "130" "C" "child" 29 0.5 FALSE 1.822 1.821 2.345
"19" "132" "C" "child" 6 0.666666666666667 FALSE 2.853 2.852 1.977
"19" "135" "C" "child" 16 1 FALSE 2.656 2.654 2.78
"19" "136" "C" "child" 11 1 FALSE 2.138 2.137 4.199
"19" "140" "C" "child" 2 0.666666666666667 FALSE 3.268 3.267 7.057
"19" "143" "C" "child" 3 0.5 FALSE 3.329 3.329 4.62
"19" "146" "C" "child" 9 0.5 TRUE 1.685 2.275 2.014
"19" "150" "C" "child" 20 0.666666666666667 FALSE 2.388 2.386 3.236
"19" "153" "C" "child" 22 0.333333333333333 FALSE 2.725 2.724 3.108
"19" "157" "C" "child" 28 1 FALSE 2.506 2.505 1.628
"19" "158" "C" "child" 26 1 FALSE 2.191 2.19 2.052
"19" "163" "C" "child" 15 1 FALSE 2.805 2.804 2.635
"19" "165" "C" "child" 17 1 FALSE 3.37 3.369 2.357
"19" "168" "C" "child" 4 1 FALSE 2.449 2.448 2.29
"19" "169" "C" "child" 21 0.666666666666667 FALSE 2.133 2.131 4.162
"19" "170" "C" "child" 5 0.5 TRUE 2.232 2.971 1.945
"19" "171" "C" "child" 25 1 FALSE 2.247 2.245 2.11
"19" "173" "C" "child" 27 0.666666666666667 FALSE 2.069 2.067 1.81
"19" "175" "C" "child" 23 1 FALSE 3.027 3.026 4.021
"19" "506" "C" "child" 0 0.333333333333333 FALSE 4.41 4.409 5.564
"19" "509" "C" "child" 13 1 FALSE 2.675 2.672 2.572
"20" "102" "C" "child" 5 1 FALSE 3.852 3.85 3.803
"20" "103" "C" "child" 9 0.333333333333333 FALSE 3.437 3.435 4.066
"20" "104" "C" "child" 19 0.333333333333333 FALSE 3.552 3.551 2.015
"20" "117" "C" "child" 26 0.666666666666667 FALSE 2.683 2.681 4.077
"20" "120" "C" "child" 3 1 FALSE 2.941 2.94 3.795
"20" "121" "C" "child" 22 0.5 TRUE 2.606 3.042 2.702
"20" "123" "C" "child" 23 0 FALSE 3.314 3.313 2.88
"20" "124" "C" "child" 15 1 FALSE 2.308 2.307 2.382
"20" "125" "C" "child" 2 0.5 TRUE 2.802 3.485 4.348
"20" "130" "C" "child" 29 0.5 FALSE 2.827 2.826 1.352
"20" "132" "C" "child" 18 0.333333333333333 FALSE 5.318 5.314 3.864
"20" "135" "C" "child" 24 1 FALSE 2.826 2.825 1.781
"20" "136" "C" "child" 17 1 FALSE 2.353 2.351 2.837
"20" "140" "C" "child" 0 0.666666666666667 FALSE 5.039 5.038 8.101
"20" "143" "C" "child" 11 1 TRUE 2.931 3.484 2.948
"20" "146" "C" "child" 16 0.5 TRUE 2.188 2.784 2.862
"20" "150" "C" "child" 4 0.333333333333333 FALSE 6.395 6.393 3.833
"20" "153" "C" "child" 7 0.333333333333333 FALSE 4.329 4.328 4.082
"20" "157" "C" "child" 25 0.666666666666667 FALSE 4.633 4.632 2.179
"20" "158" "C" "child" 6 1 FALSE 3.664 3.663 3.06
"20" "163" "C" "child" 28 0.666666666666667 FALSE 1.847 1.845 2.68
"20" "165" "C" "child" 21 1 FALSE 3.382 3.38 2.875
"20" "168" "C" "child" 8 0.5 TRUE 4.092 4.702 3.407
"20" "169" "C" "child" 1 0.333333333333333 FALSE 5.321 5.32 5.546
"20" "170" "C" "child" 10 0.5 TRUE 2.675 3.142 3.961
"20" "171" "C" "child" 13 0.666666666666667 FALSE 3.995 3.993 2.18
"20" "173" "C" "child" 14 0.333333333333333 FALSE 3.57 3.568 5.987
"20" "175" "C" "child" 12 1 FALSE 5.903 5.901 2.824
"20" "506" "C" "child" 20 1 FALSE 3.422 3.42 2.711
"20" "509" "C" "child" 27 1 FALSE 2.3 2.298 1.512
"21" "102" "C" "child" 5 0.666666666666667 FALSE 11.948 11.947 4.596
"21" "103" "C" "child" 19 0.333333333333333 FALSE 5.803 5.802 3.276
"21" "104" "C" "child" 27 0.666666666666667 TRUE 4.318 4.84 2.069
"21" "117" "C" "child" 21 1 FALSE 4.256 4.254 2.161
"21" "120" "C" "child" 29 0.5 TRUE 4.699 5.185 2.009
"21" "121" "C" "child" 2 0.5 TRUE 7.522 8.316 4.325
"21" "123" "C" "child" 1 1 FALSE 3.757 3.755 5.045
"21" "124" "C" "child" 6 0 FALSE 7.614 7.614 4.669
"21" "125" "C" "child" 4 1 FALSE 4.032 4.031 4.104
"21" "130" "C" "child" 0 1 TRUE 4.623 5.343 5.289
"21" "132" "C" "child" 16 0.666666666666667 FALSE 5.725 5.723 4.379
"21" "135" "C" "child" 15 1 FALSE 6.298 6.296 3.091
"21" "136" "C" "child" 17 0.5 TRUE 2.855 3.304 2.948
"21" "140" "C" "child" 3 0.333333333333333 FALSE 7.246 7.245 4.252
"21" "143" "C" "child" 12 0.5 FALSE 3.785 3.784 6.591
"21" "146" "C" "child" 20 0.5 TRUE 2.681 3.319 2.04
"21" "150" "C" "child" 14 0 FALSE 7.693 7.692 3.278
"21" "153" "C" "child" 18 0.666666666666667 FALSE 3.304 3.302 3.335
"21" "157" "C" "child" 11 1 FALSE 8.627 8.625 3.432
"21" "158" "C" "child" 25 0.666666666666667 TRUE 4.742 5.279 2.241
"21" "163" "C" "child" 10 0.666666666666667 FALSE 7.331 7.329 4.778
"21" "165" "C" "child" 9 1 FALSE 2.843 2.842 3.445
"21" "168" "C" "child" 23 0.5 TRUE 5.385 5.956 2.623
"21" "169" "C" "child" 13 1 FALSE 5.376 5.375 3.256
"21" "170" "C" "child" 28 0.5 TRUE 1.893 2.429 1.909
"21" "171" "C" "child" 8 0.666666666666667 FALSE 7.949 7.948 4.318
"21" "173" "C" "child" 22 1 FALSE 5.513 5.511 2.855
"21" "175" "C" "child" 24 0.333333333333333 FALSE 3.564 3.564 3.022
"21" "506" "C" "child" 7 0.333333333333333 FALSE 3.286 3.286 4.262
"21" "509" "C" "child" 26 0.666666666666667 FALSE 5.947 5.945 2.898
"22" "102" "C" "child" 21 1 FALSE 4.28 4.278 1.099
"22" "103" "C" "child" 3 0.333333333333333 FALSE 8.867 8.866 2.993
"22" "104" "C" "child" 20 0.666666666666667 FALSE 3.094 3.092 1.345
"22" "117" "C" "child" 23 0.666666666666667 FALSE 3.687 3.685 0.952
"22" "120" "C" "child" 0 1 FALSE 5.18 5.179 3.99
"22" "121" "C" "child" 7 0 FALSE 6.689 6.688 2.209
"22" "123" "C" "child" 8 1 FALSE 7.202 7.201 3.579
"22" "124" "C" "child" 2 0 FALSE 4.789 4.789 2.748
"22" "125" "C" "child" 11 1 FALSE 3.661 3.66 2.673
"22" "130" "C" "child" 14 1 TRUE 3.271 3.934 1.172
"22" "132" "C" "child" 5 1 FALSE 4.503 4.501 3.181
"22" "135" "C" "child" 13 1 FALSE 2.95 2.949 1.382
"22" "136" "C" "child" 9 1 FALSE 4.165 4.164 2.514
"22" "140" "C" "child" 25 1 FALSE 5.45 5.448 1.075
"22" "143" "C" "child" 6 0.5 FALSE 3.899 3.899 2.282
"22" "146" "C" "child" 15 0 FALSE 3.065 3.065 1.267
"22" "150" "C" "child" 18 0.666666666666667 FALSE 2.749 2.748 1.124
"22" "153" "C" "child" 19 0.666666666666667 FALSE 2.974 2.973 1.209
"22" "157" "C" "child" 12 1 FALSE 3.867 3.865 1.258
"22" "158" "C" "child" 28 1 FALSE 3.631 3.631 1.117
"22" "163" "C" "child" 27 0.666666666666667 FALSE 2.322 2.32 2.15
"22" "165" "C" "child" 24 0.333333333333333 FALSE 3.15 3.149 1.246
"22" "168" "C" "child" 1 1 FALSE 7.553 7.552 3.235
"22" "169" "C" "child" 17 1 FALSE 2.995 2.994 1.142
"22" "170" "C" "child" 16 0.5 TRUE 2.488 3.25 3.692
"22" "171" "C" "child" 26 1 FALSE 5.244 5.242 0.995
"22" "173" "C" "child" 4 1 FALSE 8.546 8.544 4.106
"22" "175" "C" "child" 10 1 FALSE 4.524 4.523 3.451
"22" "506" "C" "child" 29 1 FALSE 3.437 3.436 0.816
"22" "509" "C" "child" 22 1 FALSE 2.927 2.925 1.028
"23" "102" "C" "child" 28 1 FALSE 3.7 3.697 1.19
"23" "103" "C" "child" 18 0.666666666666667 TRUE 2.935 3.623 2.537
"23" "104" "C" "child" 20 1 FALSE 3.918 3.916 2.309
"23" "117" "C" "child" 15 1 FALSE 3.398 3.396 1.112
"23" "120" "C" "child" 6 1 FALSE 2.491 2.49 1.616
"23" "121" "C" "child" 9 0 FALSE 2.865 2.865 2.131
"23" "123" "C" "child" 8 1 FALSE 2.361 2.36 1.284
"23" "124" "C" "child" 4 1 FALSE 4.558 4.557 1.67
"23" "125" "C" "child" 13 0.5 TRUE 3.874 4.513 1.531
"23" "130" "C" "child" 0 1 TRUE 3.085 3.815 3.206
"23" "132" "C" "child" 29 0.666666666666667 FALSE 2.655 2.655 1.381
"23" "135" "C" "child" 16 0.333333333333333 FALSE 3.593 3.592 2.284
"23" "136" "C" "child" 1 0.5 TRUE 4.659 5.324 5.117
"23" "140" "C" "child" 21 0.666666666666667 FALSE 4.976 4.975 2.175
"23" "143" "C" "child" 12 0.5 FALSE 2.459 2.459 2.186
"23" "146" "C" "child" 22 0.5 TRUE 2.228 2.774 2.666
"23" "150" "C" "child" 14 1 FALSE 3.779 3.778 1.799
"23" "153" "C" "child" 24 0.666666666666667 FALSE 4.696 4.694 2.225
"23" "157" "C" "child" 17 0.666666666666667 FALSE 3.667 3.665 1.868
"23" "158" "C" "child" 11 1 FALSE 6.66 6.659 1.153
"23" "163" "C" "child" 2 1 FALSE 5.537 5.534 4.839
"23" "165" "C" "child" 27 1 FALSE 4.549 4.547 3.211
"23" "168" "C" "child" 3 1 FALSE 3.075 3.072 2.162
"23" "169" "C" "child" 5 1 FALSE 3.704 3.702 2.605
"23" "170" "C" "child" 19 1 FALSE 3.466 3.464 1.19
"23" "171" "C" "child" 7 1 FALSE 3.929 3.926 1.87
"23" "173" "C" "child" 26 1 FALSE 2.991 2.989 1.124
"23" "175" "C" "child" 23 1 FALSE 3.647 3.645 1.178
"23" "506" "C" "child" 10 1 FALSE 4.262 4.259 1.172
"23" "509" "C" "child" 25 0.666666666666667 FALSE 2.772 2.771 1.418
"24" "102" "C" "child" 17 0.666666666666667 FALSE 4.749 4.748 2.414
"24" "103" "C" "child" 21 0.333333333333333 FALSE 2.984 2.983 7.222
"24" "104" "C" "child" 5 1 FALSE 4.486 4.484 2.72
"24" "117" "C" "child" 15 1 FALSE 7.769 7.768 4.381
"24" "120" "C" "child" 13 0.5 TRUE 2.364 3.366 7.039
"24" "121" "C" "child" 11 0 FALSE 3.182 3.181 3.791
"24" "123" "C" "child" 12 0.5 TRUE 4.008 4.666 6.142
"24" "124" "C" "child" 3 0 FALSE 3.637 3.637 4.636
"24" "125" "C" "child" 25 0.5 TRUE 2.744 3.346 3.291
"24" "130" "C" "child" 0 1 TRUE 3.176 3.899 4.945
"24" "132" "C" "child" 20 0.666666666666667 FALSE 4.513 4.509 6.333
"24" "135" "C" "child" 26 1 FALSE 3.773 3.771 1.689
"24" "136" "C" "child" 28 0.5 TRUE 1.817 3.015 3.03
"24" "140" "C" "child" 1 1 FALSE 5.147 5.145 7.554
"24" "143" "C" "child" 29 0.5 FALSE 2.422 2.422 2.217
"24" "150" "C" "child" 19 1 FALSE 5.074 5.073 4.212
"24" "153" "C" "child" 9 1 FALSE 6.494 6.493 3.586
"24" "157" "C" "child" 7 0.333333333333333 FALSE 4.425 4.424 4.381
"24" "158" "C" "child" 2 1 FALSE 4.896 4.895 3.666
"24" "163" "C" "child" 27 1 FALSE 3.497 3.496 2.334
"24" "165" "C" "child" 8 1 FALSE 4.437 4.435 4.001
"24" "168" "C" "child" 24 1 FALSE 4.841 4.838 3.739
"24" "169" "C" "child" 6 0.333333333333333 FALSE 4.348 4.346 5.076
"24" "170" "C" "child" 4 1 FALSE 2.73 2.729 3.666
"24" "171" "C" "child" 22 0.666666666666667 FALSE 3.262 3.26 2.629
"24" "173" "C" "child" 18 0.333333333333333 FALSE 6.205 6.204 4.642
"24" "175" "C" "child" 14 0.666666666666667 TRUE 3.652 4.107 4.379
"24" "506" "C" "child" 10 1 FALSE 3.215 3.213 2.597
"24" "509" "C" "child" 23 1 FALSE 4.272 4.27 4.226
"25" "102" "C" "child" 21 1 FALSE 4.237 4.235 2.732
"25" "103" "C" "child" 18 0.333333333333333 FALSE 5.032 5.031 6.248
"25" "104" "C" "child" 16 0.333333333333333 FALSE 8.17 8.169 218.349
"25" "117" "C" "child" 3 1 FALSE 9.597 9.593 4.207
"25" "120" "C" "child" 13 1 FALSE 4.482 4.481 3.009
"25" "121" "C" "child" 15 0.5 TRUE 7.197 7.912 3.131
"25" "123" "C" "child" 2 1 FALSE 13.012 13.011 4.644
"25" "124" "C" "child" 12 0.5 TRUE 4.634 5.343 2.345
"25" "125" "C" "child" 19 1 FALSE 4.319 4.317 2.628
"25" "130" "C" "child" 27 0.5 FALSE 3.406 3.404 3.986
"25" "132" "C" "child" 25 1 FALSE 5.159 5.157 2.009
"25" "135" "C" "child" 29 1 FALSE 5.169 5.167 2.912
"25" "136" "C" "child" 17 0.5 TRUE 5.044 5.824 2.727
"25" "140" "C" "child" 7 0 FALSE 8.838 8.837 3.851
"25" "143" "C" "child" 23 0.5 FALSE 4.429 4.429 2.531
"25" "146" "C" "child" 0 0.5 TRUE 8.621 10.378 5.167
"25" "150" "C" "child" 5 1 FALSE 8.425 8.423 4.097
"25" "153" "C" "child" 4 0.333333333333333 FALSE 12.417 12.416 5.631
"25" "157" "C" "child" 10 1 FALSE 6.411 6.41 3.311
"25" "158" "C" "child" 22 1 FALSE 5.439 5.437 2.819
"25" "163" "C" "child" 9 1 FALSE 6.538 6.537 4.05
"25" "165" "C" "child" 20 1 FALSE 3.778 3.776 2.866
"25" "168" "C" "child" 14 1 FALSE 7.111 7.109 3.606
"25" "169" "C" "child" 6 1 FALSE 5.973 5.971 2.872
"25" "170" "C" "child" 26 0.5 TRUE 4.265 5.077 3.844
"25" "171" "C" "child" 28 0.666666666666667 FALSE 6.051 6.05 3.47
"25" "173" "C" "child" 8 0.333333333333333 FALSE 5.856 5.856 4.237
"25" "175" "C" "child" 1 0 FALSE 13.091 13.09 5.885
"25" "506" "C" "child" 24 1 FALSE 3.866 3.864 2.695
"25" "509" "C" "child" 11 0.333333333333333 TRUE 4.746 8.407 3.586
"26" "102" "C" "child" 18 1 FALSE 2.938 2.936 2.066
"26" "103" "C" "child" 7 0.666666666666667 FALSE 2.955 2.953 4.649
"26" "104" "C" "child" 3 0.333333333333333 FALSE 3.185 3.183 4.555
"26" "117" "C" "child" 11 0.666666666666667 FALSE 2.722 2.72 3.695
"26" "120" "C" "child" 12 1 FALSE 3.134 3.133 2.197
"26" "121" "C" "child" 26 0 FALSE 2.282 2.281 3.905
"26" "123" "C" "child" 20 0 FALSE 3.787 3.787 3.052
"26" "124" "C" "child" 15 1 FALSE 2.198 2.197 2.598
"26" "125" "C" "child" 22 1 FALSE 2.084 2.083 2.273
"26" "130" "C" "child" 9 0.5 FALSE 4.628 4.627 4.269
"26" "132" "C" "child" 8 1 FALSE 2.119 2.117 2.088
"26" "135" "C" "child" 27 0.666666666666667 FALSE 4.699 4.697 2.034
"26" "136" "C" "child" 16 1 FALSE 2.449 2.448 2.805
"26" "140" "C" "child" 29 0 FALSE 5.606 5.605 3.578
"26" "143" "C" "child" 24 0.5 FALSE 2.515 2.515 1.478
"26" "146" "C" "child" 6 1 FALSE 4.331 4.33 2.951
"26" "150" "C" "child" 2 0 FALSE 4.53 4.528 5.79
"26" "153" "C" "child" 23 0.666666666666667 FALSE 2.907 2.905 2.212
"26" "157" "C" "child" 17 1 FALSE 2.667 2.665 2.086
"26" "158" "C" "child" 19 0.666666666666667 FALSE 3.197 3.195 3.544
"26" "163" "C" "child" 21 1 FALSE 3.954 3.952 2.344
"26" "165" "C" "child" 13 1 FALSE 4.072 4.07 2.74
"26" "168" "C" "child" 10 1 FALSE 3.131 3.13 2.497
"26" "169" "C" "child" 0 1 FALSE 6.751 6.749 25.364
"26" "170" "C" "child" 4 1 FALSE 2.864 2.862 5.4
"26" "171" "C" "child" 1 0.666666666666667 FALSE 5.177 5.175 6.361
"26" "173" "C" "child" 5 1 FALSE 2.86 2.857 3.059
"26" "175" "C" "child" 28 1 FALSE 3.382 3.381 1.466
"26" "506" "C" "child" 25 1 FALSE 2.795 2.793 3.071
"26" "509" "C" "child" 14 1 FALSE 3.921 3.919 2.589
"27" "102" "C" "child" 10 1 FALSE 3.62 3.617 2.401
"27" "103" "C" "child" 25 1 FALSE 3.196 3.195 2.555
"27" "104" "C" "child" 15 0 FALSE 3.19 3.189 3.752
"27" "117" "C" "child" 11 0.666666666666667 FALSE 7.811 7.808 3.588
"27" "120" "C" "child" 14 0 FALSE 3.212 3.211 3.734
"27" "121" "C" "child" 17 0 FALSE 4.948 4.948 3.474
"27" "123" "C" "child" 6 0 FALSE 5.27 5.268 4.502
"27" "124" "C" "child" 18 1 FALSE 3.105 3.104 2.142
"27" "125" "C" "child" 19 1 FALSE 2.251 2.248 1.703
"27" "130" "C" "child" 20 0.5 FALSE 2.894 2.894 4.151
"27" "132" "C" "child" 8 1 FALSE 3.221 3.219 2.734
"27" "135" "C" "child" 12 0.666666666666667 FALSE 4.132 4.13 2.89
"27" "136" "C" "child" 5 1 FALSE 2.653 2.651 2.037
"27" "140" "C" "child" 3 1 FALSE 5.082 5.078 3.58
"27" "143" "C" "child" 28 0.5 FALSE 2.257 2.256 2.278
"27" "146" "C" "child" 7 0.5 TRUE 3.675 4.339 4.414
"27" "150" "C" "child" 2 0.333333333333333 FALSE 3.79 3.789 4.464
"27" "153" "C" "child" 24 0.666666666666667 FALSE 3.937 3.936 3.403
"27" "157" "C" "child" 4 0.333333333333333 FALSE 7.905 7.903 3.91
"27" "158" "C" "child" 29 0.333333333333333 FALSE 3.792 3.791 5.06
"27" "163" "C" "child" 22 1 FALSE 3.466 3.464 2.499
"27" "165" "C" "child" 13 1 FALSE 2.895 2.893 2.789
"27" "168" "C" "child" 21 0 FALSE 4.984 4.983 4.362
"27" "169" "C" "child" 27 1 FALSE 2.559 2.558 1.632
"27" "170" "C" "child" 26 1 FALSE 3.234 3.233 2.709
"27" "171" "C" "child" 9 1 FALSE 4.806 4.803 3.131
"27" "173" "C" "child" 0 1 FALSE 3.472 3.47 4.034
"27" "175" "C" "child" 23 1 FALSE 2.572 2.57 2.102
"27" "506" "C" "child" 1 0.333333333333333 FALSE 5.979 5.979 4.999
"27" "509" "C" "child" 16 1 FALSE 2.297 2.295 202.358
"28" "102" "C" "child" 26 1 FALSE 7.549 7.547 2.444
"28" "103" "C" "child" 1 1 FALSE 3.152 3.15 3.962
"28" "104" "C" "child" 17 1 FALSE 7.395 7.394 3.783
"28" "117" "C" "child" 23 0.333333333333333 FALSE 4.579 4.577 3.218
"28" "120" "C" "child" 8 1 FALSE 4.381 4.379 2.544
"28" "121" "C" "child" 0 1 FALSE 11.23 11.229 3.903
"28" "123" "C" "child" 16 1 FALSE 2.672 2.67 3.562
"28" "124" "C" "child" 29 1 FALSE 4.537 4.535 1.966
"28" "125" "C" "child" 21 1 FALSE 4.509 4.508 2.174
"28" "130" "C" "child" 20 0.5 FALSE 3.986 3.984 2.925
"28" "132" "C" "child" 12 0.666666666666667 FALSE 3.72 3.718 3.354
"28" "135" "C" "child" 5 1 FALSE 5.25 5.249 4.055
"28" "136" "C" "child" 4 1 FALSE 2.697 2.696 4.519
"28" "140" "C" "child" 18 0.333333333333333 FALSE 6.095 6.093 3.724
"28" "143" "C" "child" 27 0.5 FALSE 1.822 1.82 2.095
"28" "146" "C" "child" 24 0.5 TRUE 2.422 3.024 3.824
"28" "150" "C" "child" 9 1 FALSE 6.66 6.655 2.978
"28" "153" "C" "child" 28 1 FALSE 5.165 5.163 2.147
"28" "157" "C" "child" 6 0.666666666666667 FALSE 7.175 7.173 6.424
"28" "158" "C" "child" 14 0.666666666666667 FALSE 6.823 6.82 3.557
"28" "163" "C" "child" 11 1 FALSE 3.442 3.438 3.561
"28" "165" "C" "child" 2 0.666666666666667 FALSE 12.608 12.606 5.914
"28" "168" "C" "child" 3 1 FALSE 4.443 4.443 4.293
"28" "169" "C" "child" 25 1 FALSE 3.88 3.878 4.577
"28" "170" "C" "child" 15 1 FALSE 4.207 4.206 3.181
"28" "171" "C" "child" 22 0.333333333333333 FALSE 10.735 10.734 2.611
"28" "173" "C" "child" 10 1 FALSE 5.083 5.08 4.029
"28" "175" "C" "child" 7 1 FALSE 3.513 3.511 2.998
"28" "506" "C" "child" 19 1 FALSE 5.266 5.265 2.554
"28" "509" "C" "child" 13 0.666666666666667 FALSE 6.203 6.201 3.974
"29" "102" "C" "child" 26 0.666666666666667 FALSE 4.752 4.751 9.722
"29" "103" "C" "child" 4 0.666666666666667 FALSE 3.674 3.672 4.207
"29" "104" "C" "child" 2 0.333333333333333 FALSE 11.922 11.92 4.164
"29" "117" "C" "child" 18 0.666666666666667 FALSE 3.676 3.674 3.291
"29" "120" "C" "child" 14 0.5 TRUE 4.575 5.025 1.687
"29" "121" "C" "child" 27 1 FALSE 4.203 4.202 2.579
"29" "123" "C" "child" 23 0 FALSE 2.232 2.231 2.647
"29" "124" "C" "child" 22 1 FALSE 2.166 2.164 1.934
"29" "125" "C" "child" 17 1 FALSE 2.909 2.908 2.876
"29" "130" "C" "child" 7 1 TRUE 4.351 4.837 2.088
"29" "132" "C" "child" 12 0.666666666666667 FALSE 2.674 2.673 2.929
"29" "135" "C" "child" 9 0.666666666666667 FALSE 7.912 7.909 3.551
"29" "136" "C" "child" 13 0.5 TRUE 2.383 2.837 2.412
"29" "140" "C" "child" 5 0.666666666666667 FALSE 5.521 5.52 2.88
"29" "143" "C" "child" 10 0.5 FALSE 4.143 4.141 4.14
"29" "146" "C" "child" 20 0.5 TRUE 2.935 3.44 3.513
"29" "150" "C" "child" 24 0.333333333333333 FALSE 6.418 6.416 4.249
"29" "153" "C" "child" 28 0.333333333333333 FALSE 2.828 2.827 4.348
"29" "157" "C" "child" 29 0.333333333333333 FALSE 2.996 2.995 3.992
"29" "158" "C" "child" 6 0.666666666666667 FALSE 2.422 2.419 4.748
"29" "163" "C" "child" 0 1 FALSE 16.883 16.879 7.56
"29" "165" "C" "child" 21 1 FALSE 4.963 4.961 3.249
"29" "168" "C" "child" 1 0.5 TRUE 10.233 11.727 8.579
"29" "169" "C" "child" 19 0.333333333333333 FALSE 4.011 4.01 4.551
"29" "170" "C" "child" 15 0.5 TRUE 2.161 3.136 6.449
"29" "171" "C" "child" 25 0.666666666666667 FALSE 4.068 4.066 3.047
"29" "173" "C" "child" 8 0.666666666666667 TRUE 4.963 6.135 3.05
"29" "175" "C" "child" 16 0.333333333333333 FALSE 4.241 4.24 3.226
"29" "506" "C" "child" 11 0.333333333333333 FALSE 4.661 4.66 3.598
"29" "509" "C" "child" 3 0.666666666666667 FALSE 5.371 5.368 5.483
"30" "102" "C" "child" 6 0.666666666666667 FALSE 4.04 4.039 2.598
"30" "103" "C" "child" 5 1 FALSE 5.36 5.359 4.735
"30" "104" "C" "child" 10 0.333333333333333 FALSE 3.846 3.845 1.922
"30" "117" "C" "child" 9 0.666666666666667 FALSE 2.176 2.174 2.868
"30" "120" "C" "child" 16 1 FALSE 3.085 3.083 1.507
"30" "121" "C" "child" 21 0.5 TRUE 2.651 3.209 1.549
"30" "123" "C" "child" 14 1 FALSE 2.552 2.55 1.522
"30" "124" "C" "child" 17 0.5 TRUE 2.038 2.585 1.762
"30" "125" "C" "child" 15 0.5 TRUE 2.925 3.606 1.77
"30" "130" "C" "child" 24 1 TRUE 1.654 2.323 0.865
"30" "132" "C" "child" 18 0.666666666666667 FALSE 2.697 2.696 2.242
"30" "135" "C" "child" 2 1 FALSE 3.941 3.939 2.248
"30" "136" "C" "child" 22 0.5 TRUE 1.759 3.166 0.799
"30" "140" "C" "child" 19 1 FALSE 3.361 3.36 1.523
"30" "143" "C" "child" 25 1 TRUE 1.948 2.441 0.787
"30" "146" "C" "child" 29 0.5 TRUE 3.027 3.709 1.633
"30" "150" "C" "child" 13 1 FALSE 4.342 4.341 2.814
"30" "153" "C" "child" 8 0.666666666666667 FALSE 2.389 2.388 4.054
"30" "157" "C" "child" 20 1 FALSE 2.864 2.862 1.266
"30" "158" "C" "child" 27 0.666666666666667 TRUE 3.489 4.179 1.093
"30" "163" "C" "child" 23 0.333333333333333 FALSE 4.94 4.94 1.701
"30" "165" "C" "child" 7 0.666666666666667 FALSE 3.179 3.178 4.465
"30" "168" "C" "child" 28 1 FALSE 3.412 3.411 1.197
"30" "169" "C" "child" 1 1 FALSE 6.942 6.94 4.704
"30" "170" "C" "child" 3 0.5 TRUE 2.737 3.389 1.737
"30" "171" "C" "child" 12 0.666666666666667 FALSE 4.133 4.131 2.223
"30" "173" "C" "child" 26 0.333333333333333 FALSE 4.246 4.246 2.229
"30" "175" "C" "child" 4 0.333333333333333 FALSE 3.934 3.934 2.499
"30" "506" "C" "child" 0 0.333333333333333 FALSE 4.35 4.349 3.782
"30" "509" "C" "child" 11 1 FALSE 2.87 2.867 2.402
"31" "102" "C" "child" 23 1 FALSE 4.406 4.402 1.294
"31" "103" "C" "child" 16 0.333333333333333 FALSE 4.75 4.749 1.824
"31" "104" "C" "child" 26 0.333333333333333 FALSE 4.831 4.829 1.776
"31" "117" "C" "child" 19 0.333333333333333 FALSE 4.226 4.226 1.724
"31" "120" "C" "child" 2 0 FALSE 3.07 3.07 3.169
"31" "121" "C" "child" 11 0 FALSE 2.982 2.981 3.095
"31" "123" "C" "child" 29 1 FALSE 3.842 3.84 1.118
"31" "124" "C" "child" 0 0.5 TRUE 5.507 6.303 3.441
"31" "125" "C" "child" 17 1 FALSE 3.606 3.604 1.671
"31" "130" "C" "child" 28 1 TRUE 3.406 3.963 1.26
"31" "132" "C" "child" 21 1 FALSE 2.948 2.946 2.611
"31" "135" "C" "child" 4 0.333333333333333 FALSE 3.769 3.769 3.715
"31" "136" "C" "child" 1 1 FALSE 5.021 5.019 4.318
"31" "140" "C" "child" 12 0.666666666666667 FALSE 5.351 5.349 2.463
"31" "143" "C" "child" 6 0.5 FALSE 2.254 2.253 1.995
"31" "146" "C" "child" 20 0 FALSE 5.535 5.534 0.952
"31" "150" "C" "child" 13 0 FALSE 4.719 4.717 2.39
"31" "153" "C" "child" 15 0.333333333333333 FALSE 3.678 3.677 2.242
"31" "157" "C" "child" 25 1 FALSE 6.861 6.86 1.294
"31" "158" "C" "child" 7 0.666666666666667 FALSE 6.1 6.098 3.735
"31" "163" "C" "child" 14 0.666666666666667 FALSE 3.765 3.763 1.347
"31" "165" "C" "child" 3 0.333333333333333 FALSE 4.781 4.781 2.516
"31" "168" "C" "child" 5 1 FALSE 3.966 3.964 2.144
"31" "169" "C" "child" 27 1 FALSE 4.367 4.365 1.812
"31" "170" "C" "child" 18 1 FALSE 2.703 2.701 1.339
"31" "171" "C" "child" 9 1 FALSE 3.006 3.002 2.315
"31" "173" "C" "child" 8 0 FALSE 4.658 4.657 2.082
"31" "175" "C" "child" 24 0.666666666666667 FALSE 3.895 3.894 2.139
"31" "506" "C" "child" 22 0.333333333333333 FALSE 5.119 5.119 1.683
"31" "509" "C" "child" 10 0.666666666666667 FALSE 6.308 6.306 2.046
"32" "102" "C" "child" 26 1 FALSE 2.559 2.557 0.892
"32" "103" "C" "child" 22 0.666666666666667 FALSE 2.713 2.712 1.836
"32" "104" "C" "child" 21 1 FALSE 3.277 3.275 1.414
"32" "117" "C" "child" 23 1 FALSE 3.072 3.071 1.516
"32" "120" "C" "child" 0 0 FALSE 4.916 4.915 2.603
"32" "121" "C" "child" 5 1 FALSE 3.106 3.105 2.105
"32" "123" "C" "child" 27 1 FALSE 2.375 2.372 0.879
"32" "124" "C" "child" 8 1 FALSE 1.734 1.733 1.371
"32" "125" "C" "child" 13 1 FALSE 3.57 3.568 1.346
"32" "130" "C" "child" 12 1 TRUE 1.547 1.954 2.425
"32" "132" "C" "child" 28 1 FALSE 2.026 2.024 1.112
"32" "135" "C" "child" 16 0.666666666666667 FALSE 5.789 5.786 3.598
"32" "136" "C" "child" 15 1 FALSE 2.187 2.186 0.386
"32" "140" "C" "child" 10 0.666666666666667 FALSE 2.84 2.838 5.19
"32" "143" "C" "child" 1 1 TRUE 4.22 4.884 1.597
"32" "146" "C" "child" 29 0.5 TRUE 2.168 2.5 1.579
"32" "150" "C" "child" 9 0.666666666666667 FALSE 4.126 4.125 1.874
"32" "153" "C" "child" 4 0.333333333333333 FALSE 5.608 5.606 4.005
"32" "157" "C" "child" 3 0 FALSE 5.37 5.37 3.414
"32" "158" "C" "child" 24 0 FALSE 4.369 4.368 4.76
"32" "163" "C" "child" 17 1 FALSE 4.069 4.066 2.321
"32" "165" "C" "child" 25 1 FALSE 2.267 2.265 1.291
"32" "168" "C" "child" 14 1 FALSE 2.045 2.044 1.086
"32" "169" "C" "child" 7 0.333333333333333 FALSE 2.846 2.845 3.249
"32" "170" "C" "child" 19 0.5 TRUE 1.862 2.317 3.334
"32" "171" "C" "child" 11 1 FALSE 2.146 2.145 1.112
"32" "173" "C" "child" 2 1 FALSE 3.026 3.022 4.39
"32" "175" "C" "child" 18 1 FALSE 2.914 2.912 1.29
"32" "506" "C" "child" 6 0.333333333333333 FALSE 4.842 4.841 2.898
"32" "509" "C" "child" 20 1 FALSE 2.188 2.186 1.322
"33" "102" "C" "child" 21 0.666666666666667 FALSE 7.639 7.638 4.999
"33" "103" "C" "child" 3 0.333333333333333 FALSE 8.162 8.162 5.221
"33" "104" "C" "child" 6 1 FALSE 6.011 6.009 3.444
"33" "117" "C" "child" 7 1 FALSE 3.443 3.44 2.144
"33" "120" "C" "child" 15 1 FALSE 3.799 3.797 2.253
"33" "121" "C" "child" 27 0.5 TRUE 4.073 6.658 2.697
"33" "123" "C" "child" 29 0 FALSE 3.937 3.937 2.624
"33" "124" "C" "child" 12 0 FALSE 4.207 4.207 2.511
"33" "125" "C" "child" 22 0 FALSE 5.569 5.568 2.137
"33" "130" "C" "child" 5 0.5 FALSE 4.246 4.244 4.464
"33" "132" "C" "child" 1 0.666666666666667 FALSE 7.804 7.802 6.308
"33" "135" "C" "child" 20 0.333333333333333 FALSE 10.01 10.009 2.811
"33" "136" "C" "child" 9 1 FALSE 3.35 3.348 1.928
"33" "140" "C" "child" 18 0.666666666666667 FALSE 14.886 14.883 6.566
"33" "143" "C" "child" 25 0.5 FALSE 3.473 3.473 3.58
"33" "146" "C" "child" 17 0 FALSE 3.039 3.039 3.664
"33" "150" "C" "child" 0 1 FALSE 59.549 59.546 6.3
"33" "153" "C" "child" 14 0.333333333333333 FALSE 5.219 5.219 4.889
"33" "157" "C" "child" 16 0 FALSE 11.298 11.298 3.346
"33" "158" "C" "child" 13 1 FALSE 9.371 9.368 3.635
"33" "163" "C" "child" 24 1 FALSE 3.62 3.618 2.825
"33" "165" "C" "child" 19 1 FALSE 5.536 5.535 3.261
"33" "168" "C" "child" 2 1 FALSE 4.794 4.792 3.432
"33" "169" "C" "child" 4 1 FALSE 9.593 9.591 3.801
"33" "170" "C" "child" 10 1 FALSE 3.676 3.675 2.328
"33" "171" "C" "child" 23 1 FALSE 6.803 6.801 3.156
"33" "173" "C" "child" 11 0.333333333333333 FALSE 3.497 3.496 2.702
"33" "175" "C" "child" 28 1 FALSE 4.794 4.792 2.665
"33" "506" "C" "child" 8 1 FALSE 6.324 6.323 2.708
"33" "509" "C" "child" 26 0.666666666666667 FALSE 6.65 6.649 2.935
"34" "102" "C" "child" 28 1 FALSE 2.553 2.551 2.358
"34" "103" "C" "child" 19 0.666666666666667 FALSE 2.305 2.302 2.82
"34" "104" "C" "child" 9 0.333333333333333 FALSE 3.146 3.144 4.201
"34" "117" "C" "child" 18 1 FALSE 2.37 2.369 4.673
"34" "120" "C" "child" 5 1 FALSE 2.573 2.572 2.697
"34" "121" "C" "child" 26 0.5 TRUE 2.862 3.527 2.431
"34" "123" "C" "child" 20 0.5 TRUE 2.351 3.082 2.426
"34" "124" "C" "child" 25 1 FALSE 3.766 3.765 1.939
"34" "125" "C" "child" 12 0.5 TRUE 4.183 4.736 2.822
"34" "130" "C" "child" 13 1 TRUE 2.092 2.73 4.348
"34" "132" "C" "child" 4 0.666666666666667 FALSE 2.722 2.721 4.433
"34" "135" "C" "child" 6 0.666666666666667 FALSE 3.226 3.223 3.337
"34" "136" "C" "child" 0 0.5 TRUE 3.698 4.394 9.61
"34" "140" "C" "child" 15 1 FALSE 2.542 2.536 2.799
"34" "143" "C" "child" 23 1 TRUE 1.69 2.349 4.305
"34" "146" "C" "child" 16 0 FALSE 2.689 2.688 4.469
"34" "150" "C" "child" 7 0.333333333333333 FALSE 7.23 7.229 6.665
"34" "153" "C" "child" 1 0.333333333333333 FALSE 4.565 4.564 7.068
"34" "157" "C" "child" 14 0.666666666666667 FALSE 2.793 2.791 2.959
"34" "158" "C" "child" 8 1 FALSE 5.778 5.777 3.838
"34" "163" "C" "child" 27 1 FALSE 2.561 2.559 2.016
"34" "165" "C" "child" 29 1 FALSE 3.228 3.225 2.458
"34" "168" "C" "child" 3 1 FALSE 4.989 4.988 3.81
"34" "169" "C" "child" 17 0.666666666666667 FALSE 2.733 2.731 2.204
"34" "170" "C" "child" 2 1 FALSE 2.605 2.604 4.096
"34" "171" "C" "child" 21 0.666666666666667 FALSE 5.014 5.013 3.155
"34" "173" "C" "child" 11 1 FALSE 2.654 2.652 2.468
"34" "175" "C" "child" 10 1 FALSE 3.285 3.284 2.653
"34" "506" "C" "child" 22 1 FALSE 2.289 2.286 6.05
"34" "509" "C" "child" 24 0.333333333333333 TRUE 2.765 3.467 2.575
"35" "102" "C" "child" 25 1 FALSE 1.814 1.812 3.697
"35" "103" "C" "child" 19 0.666666666666667 FALSE 1.868 1.866 3.016
"35" "104" "C" "child" 28 1 FALSE 4.817 4.815 4.029
"35" "117" "C" "child" 8 0 FALSE 2.714 2.713 10.219
"35" "120" "C" "child" 10 1 FALSE 4.239 4.238 3.545
"35" "121" "C" "child" 13 1 FALSE 2.264 2.263 2.644
"35" "123" "C" "child" 14 0.5 TRUE 3.431 4.182 3.333
"35" "124" "C" "child" 27 1 FALSE 1.887 1.886 3.322
"35" "125" "C" "child" 11 1 FALSE 2.009 2.008 3.205
"35" "130" "C" "child" 3 1 TRUE 1.869 2.956 3.746
"35" "132" "C" "child" 2 0.666666666666667 FALSE 3.621 3.619 8.003
"35" "135" "C" "child" 0 1 FALSE 8.02 8.016 6.785
"35" "136" "C" "child" 18 1 FALSE 2.153 2.152 2.776
"35" "140" "C" "child" 15 0.666666666666667 FALSE 4.093 4.092 15.58
"35" "143" "C" "child" 7 0.5 FALSE 2.957 2.957 4.157
"35" "146" "C" "child" 17 0 FALSE 2.195 2.194 3.471
"35" "150" "C" "child" 26 0.666666666666667 FALSE 3.424 3.421 4.905
"35" "153" "C" "child" 1 1 FALSE 9.326 9.324 6.806
"35" "157" "C" "child" 6 0.666666666666667 FALSE 4.616 4.614 5.063
"35" "158" "C" "child" 5 0.333333333333333 FALSE 3.845 3.844 5.06
"35" "163" "C" "child" 16 0.666666666666667 FALSE 2.371 2.369 4.79
"35" "165" "C" "child" 12 0.333333333333333 FALSE 3.516 3.515 4.865
"35" "168" "C" "child" 23 1 FALSE 2.434 2.434 4.661
"35" "169" "C" "child" 4 1 FALSE 3.807 3.804 3.833
"35" "170" "C" "child" 24 1 FALSE 2.395 2.394 6.589
"35" "171" "C" "child" 22 0.666666666666667 FALSE 4.224 4.222 4.231
"35" "173" "C" "child" 20 0.666666666666667 FALSE 5.538 5.535 3.353
"35" "175" "C" "child" 21 1 FALSE 2.616 2.614 2.433
"35" "506" "C" "child" 29 0.333333333333333 FALSE 3.745 3.744 4.378
"35" "509" "C" "child" 9 0.666666666666667 FALSE 7.501 7.5 5.803
"36" "102" "C" "child" 29 1 FALSE 2.217 2.215 1.316
"36" "103" "C" "child" 20 1 FALSE 4.094 4.092 1.831
"36" "104" "C" "child" 13 1 FALSE 3.313 3.311 1.099
"36" "117" "C" "child" 7 1 FALSE 4.464 4.463 1.902
"36" "120" "C" "child" 16 1 FALSE 2.589 2.587 1.62
"36" "121" "C" "child" 23 0 FALSE 2.739 2.738 2.223
"36" "123" "C" "child" 26 1 FALSE 2.245 2.244 2.285
"36" "124" "C" "child" 8 1 FALSE 2.776 2.775 1.888
"36" "125" "C" "child" 5 1 FALSE 3.829 3.828 2.924
"36" "130" "C" "child" 3 1 TRUE 2.189 3.006 3.139
"36" "132" "C" "child" 14 1 FALSE 2.561 2.559 1.315
"36" "135" "C" "child" 11 0.666666666666667 FALSE 3.915 3.913 1.91
"36" "136" "C" "child" 12 1 FALSE 2.625 2.624 1.046
"36" "140" "C" "child" 2 0.666666666666667 FALSE 4.107 4.104 9.869
"36" "143" "C" "child" 21 0.5 FALSE 3.186 3.185 1.944
"36" "146" "C" "child" 28 0 FALSE 2.074 2.074 4.404
"36" "150" "C" "child" 9 0.666666666666667 FALSE 5.715 5.713 3.574
"36" "153" "C" "child" 27 1 FALSE 2.529 2.527 1.313
"36" "157" "C" "child" 10 1 FALSE 4.321 4.319 2.186
"36" "158" "C" "child" 17 1 FALSE 4.903 4.902 2.579
"36" "163" "C" "child" 1 1 FALSE 3.72 3.719 3.054
"36" "165" "C" "child" 4 1 FALSE 3.151 3.148 2.289
"36" "168" "C" "child" 24 1 FALSE 2.637 2.636 1.752
"36" "169" "C" "child" 0 1 FALSE 4.554 4.552 4.923
"36" "170" "C" "child" 15 0.5 TRUE 2.746 3.902 1.84
"36" "171" "C" "child" 25 1 FALSE 4.009 4.006 2.211
"36" "173" "C" "child" 6 1 FALSE 2.916 2.915 1.954
"36" "175" "C" "child" 19 1 FALSE 2.934 2.931 1.22
"36" "506" "C" "child" 18 1 FALSE 3.813 3.811 1.235
"36" "509" "C" "child" 22 0.666666666666667 FALSE 3.358 3.356 2.534
"37" "102" "C" "child" 7 1 FALSE 2.698 2.696 2.739
"37" "103" "C" "child" 5 0.666666666666667 FALSE 2.354 2.351 5.607
"37" "104" "C" "child" 3 0.333333333333333 FALSE 5.094 5.092 3.549
"37" "117" "C" "child" 1 0.333333333333333 FALSE 2.826 2.825 5.117
"37" "120" "C" "child" 28 1 FALSE 1.869 1.868 1.506
"37" "121" "C" "child" 22 1 FALSE 1.89 1.889 1.954
"37" "123" "C" "child" 26 1 FALSE 1.813 1.812 1.313
"37" "124" "C" "child" 0 1 FALSE 2.791 2.788 3.301
"37" "125" "C" "child" 6 1 FALSE 1.758 1.756 3.305
"37" "130" "C" "child" 2 1 TRUE 3.162 4.734 2.782
"37" "132" "C" "child" 8 1 FALSE 1.628 1.625 2.689
"37" "135" "C" "child" 12 1 FALSE 2.207 2.206 4.587
"37" "136" "C" "child" 18 1 FALSE 2.713 2.709 2.468
"37" "140" "C" "child" 4 1 FALSE 4.633 4.63 4.489
"37" "143" "C" "child" 15 1 TRUE 1.62 2.25 1.754
"37" "146" "C" "child" 17 0.5 TRUE 2.546 3.146 3.342
"37" "150" "C" "child" 27 0.333333333333333 FALSE 3.998 3.996 2.829
"37" "153" "C" "child" 20 0.666666666666667 FALSE 3.161 3.16 3.151
"37" "157" "C" "child" 14 0.666666666666667 FALSE 3.804 3.802 4.3
"37" "158" "C" "child" 23 0.666666666666667 FALSE 5.173 5.17 2.394
"37" "163" "C" "child" 29 0.666666666666667 FALSE 3.192 3.19 3.12
"37" "165" "C" "child" 10 1 FALSE 3.283 3.281 2.769
"37" "168" "C" "child" 21 1 FALSE 2.77 2.769 2.898
"37" "169" "C" "child" 16 0.333333333333333 FALSE 3.585 3.584 4.992
"37" "170" "C" "child" 11 1 FALSE 1.648 1.648 2.444
"37" "171" "C" "child" 24 1 FALSE 3.566 3.565 2.168
"37" "173" "C" "child" 19 0.333333333333333 FALSE 3.671 3.671 2.396
"37" "175" "C" "child" 9 0.666666666666667 FALSE 2.886 2.885 3.502
"37" "506" "C" "child" 25 1 FALSE 2.876 2.875 1.731
"37" "509" "C" "child" 13 0.666666666666667 FALSE 2.761 2.76 3.777
"38" "102" "C" "child" 29 1 FALSE 4.139 4.136 2.156
"38" "103" "C" "child" 2 0.333333333333333 FALSE 3.604 3.603 5.668
"38" "104" "C" "child" 27 1 FALSE 3.677 3.675 2.035
"38" "117" "C" "child" 7 0 FALSE 7.154 7.153 3.722
"38" "120" "C" "child" 12 1 FALSE 2.079 2.078 1.55
"38" "121" "C" "child" 18 1 FALSE 4.103 4.101 2.217
"38" "123" "C" "child" 24 0.5 TRUE 2.096 2.723 3.034
"38" "124" "C" "child" 0 1 FALSE 12.472 12.47 5.053
"38" "125" "C" "child" 4 0 FALSE 5.528 5.528 3.435
"38" "130" "C" "child" 22 0.5 FALSE 2.403 2.402 4.723
"38" "132" "C" "child" 9 1 FALSE 2.649 2.648 2.556
"38" "135" "C" "child" 15 1 FALSE 2.257 2.254 1.957
"38" "136" "C" "child" 11 1 FALSE 2.068 2.067 1.685
"38" "140" "C" "child" 3 0.666666666666667 FALSE 3.818 3.817 6.86
"38" "143" "C" "child" 17 0.5 FALSE 4.198 4.198 2.93
"38" "146" "C" "child" 21 0 FALSE 2.347 2.346 3.272
"38" "150" "C" "child" 1 0.333333333333333 FALSE 8.414 8.413 10.662
"38" "153" "C" "child" 19 0.333333333333333 FALSE 3.873 3.872 2.941
"38" "157" "C" "child" 6 0.666666666666667 FALSE 7.487 7.486 5.571
"38" "158" "C" "child" 8 0.333333333333333 FALSE 3.515 3.514 4.409
"38" "163" "C" "child" 5 1 FALSE 4.791 4.789 3.059
"38" "165" "C" "child" 26 1 FALSE 2.507 2.506 1.545
"38" "168" "C" "child" 10 1 FALSE 3.815 3.814 2.04
"38" "169" "C" "child" 23 1 FALSE 5.091 5.089 1.777
"38" "170" "C" "child" 28 1 FALSE 2.61 2.608 1.694
"38" "171" "C" "child" 25 0.666666666666667 FALSE 4.061 4.059 3.066
"38" "173" "C" "child" 14 0.666666666666667 FALSE 2.987 2.985 2.61
"38" "175" "C" "child" 16 0.333333333333333 FALSE 4.149 4.147 3.207
"38" "506" "C" "child" 13 0.333333333333333 FALSE 3.373 3.373 2.726
"38" "509" "C" "child" 20 0.666666666666667 FALSE 6.129 6.128 3.409
"39" "102" "C" "child" 11 0.666666666666667 FALSE 4.562 4.561 3.163
"39" "103" "C" "child" 1 0.666666666666667 TRUE 4.056 4.56 7.419
"39" "104" "C" "child" 8 1 FALSE 5.785 5.783 2.378
"39" "117" "C" "child" 10 0.333333333333333 FALSE 3.838 3.837 3.702
"39" "120" "C" "child" 29 0 FALSE 4.136 4.136 3.168
"39" "121" "C" "child" 17 1 FALSE 2.251 2.249 0.858
"39" "123" "C" "child" 19 0.5 TRUE 4.246 4.911 3.821
"39" "124" "C" "child" 5 0.5 TRUE 2.962 3.394 3.051
"39" "125" "C" "child" 7 1 FALSE 2.519 2.517 1.848
"39" "130" "C" "child" 3 0.5 FALSE 6.08 6.079 5.735
"39" "132" "C" "child" 13 0.666666666666667 FALSE 3.233 3.231 2.014
"39" "135" "C" "child" 24 1 FALSE 2.992 2.99 2.848
"39" "136" "C" "child" 21 1 FALSE 3.007 3.006 1.946
"39" "140" "C" "child" 26 1 FALSE 3.826 3.825 2.899
"39" "143" "C" "child" 28 0.5 FALSE 2.832 2.832 2.389
"39" "146" "C" "child" 23 1 FALSE 2.35 2.348 1.529
"39" "150" "C" "child" 16 1 FALSE 2.851 2.849 1.873
"39" "153" "C" "child" 18 0.666666666666667 FALSE 3.132 3.13 5.405
"39" "157" "C" "child" 20 0.666666666666667 FALSE 10.437 10.435 2.494
"39" "158" "C" "child" 2 0.333333333333333 FALSE 4.187 4.182 6.466
"39" "163" "C" "child" 4 1 FALSE 6.518 6.515 6.67
"39" "165" "C" "child" 12 1 FALSE 2.519 2.517 1.449
"39" "168" "C" "child" 25 1 FALSE 2.562 2.561 2.671
"39" "169" "C" "child" 27 0.333333333333333 FALSE 2.987 2.986 3.875
"39" "170" "C" "child" 0 0.5 TRUE 3.068 3.781 5.497
"39" "171" "C" "child" 15 1 FALSE 3.124 3.122 2.573
"39" "173" "C" "child" 9 0.333333333333333 FALSE 3.529 3.529 5.288
"39" "175" "C" "child" 6 1 FALSE 4.436 4.433 3.381
"39" "506" "C" "child" 22 0.333333333333333 FALSE 3.623 3.622 2.142
"39" "509" "C" "child" 14 1 FALSE 4.395 4.393 1.755
"40" "102" "C" "child" 21 0.666666666666667 FALSE 6.072 6.07 2.876
"40" "103" "C" "child" 28 0.333333333333333 FALSE 2.47 2.469 2.728
"40" "104" "C" "child" 17 0.333333333333333 FALSE 3.117 3.115 2.961
"40" "117" "C" "child" 10 0.333333333333333 FALSE 3.478 3.477 4.484
"40" "120" "C" "child" 1 1 FALSE 3.162 3.159 4.151
"40" "121" "C" "child" 18 1 FALSE 3.485 3.483 3.776
"40" "123" "C" "child" 9 0.5 TRUE 2.248 3.139 3.305
"40" "124" "C" "child" 15 1 FALSE 2.3 2.299 2.868
"40" "125" "C" "child" 25 0.5 TRUE 2.296 2.916 2.653
"40" "130" "C" "child" 26 1 TRUE 1.829 3.672 3.359
"40" "132" "C" "child" 22 0.666666666666667 FALSE 4.49 4.489 3.598
"40" "135" "C" "child" 6 0.333333333333333 FALSE 3.24 3.239 3.679
"40" "136" "C" "child" 3 1 FALSE 2.295 2.293 3.187
"40" "140" "C" "child" 29 0.666666666666667 FALSE 3.408 3.406 2.353
"40" "143" "C" "child" 7 0.5 FALSE 2.701 2.701 5.078
"40" "146" "C" "child" 5 0.5 TRUE 2.311 3.204 3.341
"40" "150" "C" "child" 11 0.333333333333333 FALSE 3.945 3.942 3.795
"40" "153" "C" "child" 27 1 FALSE 3.5 3.499 3.108
"40" "157" "C" "child" 16 0 FALSE 3.32 3.319 3.637
"40" "158" "C" "child" 4 0.333333333333333 FALSE 3.519 3.517 8.006
"40" "163" "C" "child" 14 0.333333333333333 FALSE 3.363 3.362 4.187
"40" "165" "C" "child" 23 1 FALSE 3.86 3.857 2.1
"40" "168" "C" "child" 8 0.5 TRUE 2.048 2.786 4.533
"40" "169" "C" "child" 24 0.333333333333333 FALSE 2.662 2.66 4.851
"40" "170" "C" "child" 12 0.5 TRUE 2.469 3.035 3.703
"40" "171" "C" "child" 0 0.666666666666667 FALSE 3.483 3.482 7.806
"40" "173" "C" "child" 19 1 FALSE 3.029 3.027 4.152
"40" "175" "C" "child" 13 1 FALSE 2.985 2.984 2.512
"40" "506" "C" "child" 20 0.333333333333333 FALSE 3.726 3.725 2.849
"40" "509" "C" "child" 2 0.666666666666667 FALSE 2.53 2.529 4.022
"41" "102" "C" "child" 4 1 FALSE 4.253 4.25 3.715
"41" "103" "C" "child" 19 0.666666666666667 TRUE 7.73 8.737 3.562
"41" "104" "C" "child" 11 0.333333333333333 FALSE 5.181 5.18 5.484
"41" "117" "C" "child" 20 1 FALSE 4.285 4.283 3.909
"41" "120" "C" "child" 13 1 FALSE 3.263 3.261 2.388
"41" "121" "C" "child" 1 0 FALSE 9.308 9.307 6.067
"41" "123" "C" "child" 23 0.5 TRUE 2.76 3.928 2.759
"41" "124" "C" "child" 0 1 FALSE 6.297 6.296 6.048
"41" "125" "C" "child" 18 0.5 TRUE 2.024 2.818 2.345
"41" "130" "C" "child" 7 0.5 FALSE 3.051 3.05 3.889
"41" "132" "C" "child" 25 0.666666666666667 FALSE 4.267 4.266 2.591
"41" "135" "C" "child" 24 1 FALSE 2.575 2.574 3.586
"41" "136" "C" "child" 27 1 FALSE 2.195 2.193 1.751
"41" "140" "C" "child" 29 0.666666666666667 FALSE 2.66 2.659 3.757
"41" "143" "C" "child" 3 0.5 FALSE 5.653 5.651 5.436
"41" "146" "C" "child" 5 0.5 TRUE 2.404 3.27 4.323
"41" "150" "C" "child" 22 1 FALSE 3.168 3.166 2.058
"41" "153" "C" "child" 8 0.666666666666667 FALSE 8.793 8.792 3.477
"41" "157" "C" "child" 12 0.666666666666667 FALSE 15.17 15.167 2.784
"41" "158" "C" "child" 16 1 FALSE 8.038 8.036 3.578
"41" "163" "C" "child" 6 0.666666666666667 FALSE 3.371 3.37 4.476
"41" "165" "C" "child" 28 1 FALSE 4.056 4.053 2.554
"41" "168" "C" "child" 21 1 FALSE 2.948 2.947 2.825
"41" "169" "C" "child" 2 1 FALSE 5.491 5.489 3.992
"41" "170" "C" "child" 17 0.5 TRUE 2.044 2.751 3.274
"41" "171" "C" "child" 10 1 FALSE 15.188 15.187 2.561
"41" "173" "C" "child" 14 0.666666666666667 TRUE 13.331 13.92 2.463
"41" "175" "C" "child" 9 1 FALSE 3.385 3.384 3.119
"41" "506" "C" "child" 26 1 FALSE 2.461 2.458 2.06
"41" "509" "C" "child" 15 1 FALSE 4.32 4.318 2.909
"42" "102" "C" "child" 19 1 FALSE 2.416 2.414 1.734
"42" "103" "C" "child" 28 1 FALSE 4.777 4.775 1.65
"42" "104" "C" "child" 5 0.333333333333333 FALSE 3.336 3.334 5.331
"42" "117" "C" "child" 2 0.333333333333333 FALSE 7.944 7.943 9.297
"42" "120" "C" "child" 6 1 FALSE 4.013 4.012 5.589
"42" "121" "C" "child" 0 0 FALSE 5.495 5.495 6.738
"42" "123" "C" "child" 20 0.5 TRUE 2.402 3.084 2.371
"42" "124" "C" "child" 14 0.5 TRUE 2.689 3.45 2.26
"42" "125" "C" "child" 27 0.5 TRUE 1.901 2.656 1.751
"42" "130" "C" "child" 4 0.5 FALSE 3.206 3.204 4.761
"42" "132" "C" "child" 29 0.333333333333333 TRUE 3.012 3.524 1.847
"42" "135" "C" "child" 26 1 FALSE 2.362 2.36 1.485
"42" "136" "C" "child" 22 1 FALSE 2.544 2.543 2.017
"42" "140" "C" "child" 13 0.666666666666667 FALSE 4.671 4.669 2.831
"42" "143" "C" "child" 8 1 TRUE 2.624 3.303 2.792
"42" "146" "C" "child" 16 0.5 TRUE 2.108 2.643 2.259
"42" "150" "C" "child" 15 1 FALSE 4.079 4.077 1.805
"42" "153" "C" "child" 23 1 FALSE 3.469 3.468 2.076
"42" "157" "C" "child" 17 0.666666666666667 FALSE 5.101 5.1 1.854
"42" "158" "C" "child" 21 0.666666666666667 FALSE 3.526 3.525 3.469
"42" "163" "C" "child" 24 1 FALSE 2.926 2.924 1.489
"42" "165" "C" "child" 9 0.666666666666667 FALSE 3.313 3.311 5.374
"42" "168" "C" "child" 11 0.5 TRUE 2.414 3.145 2.677
"42" "169" "C" "child" 12 0.333333333333333 FALSE 3.203 3.203 3.206
"42" "170" "C" "child" 10 0.5 TRUE 2.268 2.999 2.636
"42" "171" "C" "child" 3 1 FALSE 4.899 4.895 5.98
"42" "173" "C" "child" 1 0.666666666666667 FALSE 2.639 2.636 7.889
"42" "175" "C" "child" 7 1 FALSE 3.162 3.161 3.161
"42" "506" "C" "child" 25 1 FALSE 3.538 3.537 1.17
"42" "509" "C" "child" 18 0.666666666666667 FALSE 2.825 2.818 1.773
"43" "102" "C" "child" 10 0.666666666666667 FALSE 4.378 4.377 2.838
"43" "103" "C" "child" 12 0.333333333333333 FALSE 2.88 2.88 2.191
"43" "104" "C" "child" 3 0 FALSE 5.842 5.84 4.066
"43" "117" "C" "child" 2 0.333333333333333 FALSE 7.162 7.161 3.247
"43" "120" "C" "child" 29 1 FALSE 1.921 1.92 0.926
"43" "121" "C" "child" 11 1 FALSE 4.473 4.472 1.672
"43" "123" "C" "child" 13 0 FALSE 2.512 2.511 2.032
"43" "124" "C" "child" 27 1 FALSE 2.74 2.738 1.301
"43" "125" "C" "child" 18 1 FALSE 3.371 3.37 2.124
"43" "130" "C" "child" 25 0.5 FALSE 1.934 1.933 2
"43" "132" "C" "child" 8 0.666666666666667 FALSE 3.124 3.121 3.734
"43" "135" "C" "child" 23 0.666666666666667 FALSE 2.468 2.465 2.008
"43" "136" "C" "child" 20 1 FALSE 1.76 1.759 1.244
"43" "140" "C" "child" 16 0.666666666666667 FALSE 4.105 4.101 3.586
"43" "143" "C" "child" 15 0.5 FALSE 2.581 2.581 3.35
"43" "146" "C" "child" 4 0.5 TRUE 4.423 5.332 2.901
"43" "150" "C" "child" 9 0.333333333333333 FALSE 5.646 5.646 1.83
"43" "153" "C" "child" 1 0.333333333333333 FALSE 7.539 7.538 3.476
"43" "157" "C" "child" 17 1 FALSE 2.621 2.619 1.707
"43" "158" "C" "child" 26 1 FALSE 3.552 3.551 2.825
"43" "163" "C" "child" 19 0.666666666666667 FALSE 2.205 2.203 8.23
"43" "165" "C" "child" 14 1 FALSE 2.485 2.483 1.449
"43" "168" "C" "child" 28 1 FALSE 1.963 1.962 0.964
"43" "169" "C" "child" 7 1 FALSE 3.481 3.479 6.787
"43" "170" "C" "child" 0 0.5 TRUE 2.251 2.792 4.431
"43" "171" "C" "child" 5 0 FALSE 10.779 10.779 0.233
"43" "173" "C" "child" 24 0.666666666666667 FALSE 2.186 2.184 2.113
"43" "175" "C" "child" 22 0.666666666666667 FALSE 2.293 2.292 2.346
"43" "506" "C" "child" 6 0.333333333333333 FALSE 6.528 6.528 3.145
"43" "509" "C" "child" 21 1 FALSE 2.654 2.651 1.316
"44" "102" "C" "child" 12 0.666666666666667 FALSE 3.686 3.685 3.817
"44" "103" "C" "child" 15 0.666666666666667 FALSE 3.698 3.696 3.279
"44" "104" "C" "child" 11 0.333333333333333 FALSE 2.547 2.546 3.144
"44" "117" "C" "child" 24 0.333333333333333 FALSE 3.177 3.176 3.097
"44" "120" "C" "child" 25 1 FALSE 2.669 2.667 1.499
"44" "121" "C" "child" 0 0 FALSE 3.629 3.629 11.087
"44" "123" "C" "child" 8 1 FALSE 2.609 2.607 1.602
"44" "124" "C" "child" 3 1 FALSE 2.191 2.189 3.1
"44" "125" "C" "child" 14 0 FALSE 2.662 2.661 3.224
"44" "130" "C" "child" 16 0.5 FALSE 4.786 4.785 2.384
"44" "132" "C" "child" 10 1 FALSE 1.703 1.699 1.522
"44" "135" "C" "child" 4 0.666666666666667 FALSE 2.093 2.091 3.978
"44" "136" "C" "child" 1 0.5 TRUE 4.068 5.001 3.76
"44" "140" "C" "child" 21 0.666666666666667 FALSE 3.607 3.606 3.543
"44" "143" "C" "child" 20 1 TRUE 2.067 2.879 4.105
"44" "146" "C" "child" 7 1 FALSE 1.945 1.944 1.675
"44" "150" "C" "child" 2 0 FALSE 7.533 7.531 4.27
"44" "153" "C" "child" 27 0.333333333333333 FALSE 3.141 3.14 2.881
"44" "157" "C" "child" 22 0.666666666666667 FALSE 2.98 2.978 2.4
"44" "158" "C" "child" 18 0.333333333333333 FALSE 2.909 2.907 3.139
"44" "163" "C" "child" 5 1 FALSE 3.977 3.974 3.58
"44" "165" "C" "child" 6 1 FALSE 2.652 2.65 2.13
"44" "168" "C" "child" 26 0.5 TRUE 2.51 3.235 2.369
"44" "169" "C" "child" 19 0.333333333333333 FALSE 3.791 3.79 2.838
"44" "170" "C" "child" 9 1 FALSE 1.932 1.931 1.768
"44" "171" "C" "child" 29 0.666666666666667 FALSE 3.494 3.493 2.947
"44" "173" "C" "child" 23 1 FALSE 2.639 2.638 2.953
"44" "175" "C" "child" 13 0.666666666666667 FALSE 2.882 2.879 2.879
"44" "506" "C" "child" 17 1 FALSE 4.34 4.339 3.269
"44" "509" "C" "child" 28 0.666666666666667 FALSE 2.64 2.637 2.312
"45" "102" "C" "child" 12 0.333333333333333 FALSE 3.198 3.196 4.82
"45" "103" "C" "child" 8 1 FALSE 2.461 2.458 3.666
"45" "104" "C" "child" 15 0.333333333333333 FALSE 4.05 4.048 3.94
"45" "117" "C" "child" 1 1 FALSE 2.822 2.819 5.866
"45" "120" "C" "child" 25 1 FALSE 2.251 2.248 4.93
"45" "121" "C" "child" 16 0 FALSE 2.531 2.531 3.421
"45" "123" "C" "child" 5 0.5 TRUE 2.173 2.708 3.15
"45" "124" "C" "child" 28 0.5 TRUE 1.562 2.103 9.673
"45" "125" "C" "child" 14 0.5 TRUE 1.648 2.182 2.359
"45" "130" "C" "child" 22 0.5 FALSE 1.905 1.903 4.44
"45" "132" "C" "child" 10 0.666666666666667 FALSE 1.925 1.924 5.049
"45" "135" "C" "child" 3 1 FALSE 2.726 2.724 9.741
"45" "136" "C" "child" 21 1 FALSE 2.116 2.114 4.027
"45" "140" "C" "child" 18 0.666666666666667 FALSE 2.245 2.243 3.483
"45" "143" "C" "child" 20 0.5 FALSE 2.206 2.204 3.611
"45" "146" "C" "child" 23 1 FALSE 2.401 2.4 2.999
"45" "150" "C" "child" 19 1 FALSE 2.945 2.943 4.03
"45" "153" "C" "child" 26 1 FALSE 2.717 2.715 4.275
"45" "157" "C" "child" 24 0 FALSE 4.581 4.581 3.494
"45" "158" "C" "child" 6 1 FALSE 2.314 2.313 4.692
"45" "163" "C" "child" 7 1 FALSE 2.209 2.208 2.813
"45" "165" "C" "child" 9 0.333333333333333 FALSE 2.167 2.166 4.374
"45" "168" "C" "child" 2 1 FALSE 1.651 1.649 4.441
"45" "169" "C" "child" 29 1 FALSE 3.228 3.227 4.974
"45" "170" "C" "child" 13 0.5 TRUE 1.641 2.414 2.802
"45" "171" "C" "child" 17 0.666666666666667 FALSE 4.415 4.414 4.3
"45" "173" "C" "child" 11 1 FALSE 4.811 4.81 3.095
"45" "175" "C" "child" 0 1 FALSE 2.981 2.979 6.231
"45" "506" "C" "child" 27 1 FALSE 2.405 2.403 1.674
"45" "509" "C" "child" 4 0 FALSE 3.379 3.378 4.237
"46" "102" "C" "child" 7 0.666666666666667 FALSE 4.99 4.988 6.751
"46" "103" "C" "child" 4 0.666666666666667 FALSE 2.835 2.832 6.505
"46" "104" "C" "child" 1 0.333333333333333 FALSE 4.203 4.201 8.001
"46" "117" "C" "child" 28 1 FALSE 2.996 2.994 3.536
"46" "120" "C" "child" 21 0.5 TRUE 2.389 3.103 4.538
"46" "121" "C" "child" 6 0.5 TRUE 4.986 6.479 8.211
"46" "123" "C" "child" 13 0.5 TRUE 3.625 4.504 4.963
"46" "124" "C" "child" 19 0.5 TRUE 2.888 4.054 4.68
"46" "125" "C" "child" 10 1 FALSE 3.17 3.169 4.249
"46" "130" "C" "child" 9 0.5 FALSE 2.237 2.236 5.81
"46" "132" "C" "child" 8 0.666666666666667 FALSE 6.209 6.208 6.835
"46" "135" "C" "child" 17 1 FALSE 3.72 3.718 5.56
"46" "136" "C" "child" 3 0.5 TRUE 2.884 3.74 8.937
"46" "140" "C" "child" 20 0.666666666666667 FALSE 4.334 4.332 4.694
"46" "143" "C" "child" 23 1 TRUE 2.667 3.595 4.066
"46" "146" "C" "child" 18 0 FALSE 2.99 2.989 7.116
"46" "150" "C" "child" 27 1 FALSE 7.574 7.572 3.816
"46" "153" "C" "child" 5 1 FALSE 3.915 3.911 9.789
"46" "157" "C" "child" 29 0.666666666666667 FALSE 4.6 4.599 6.596
"46" "158" "C" "child" 16 1 FALSE 3.954 3.953 4.166
"46" "163" "C" "child" 25 1 FALSE 3.136 3.135 3.637
"46" "165" "C" "child" 24 1 FALSE 4.245 4.244 3.906
"46" "168" "C" "child" 2 0.5 TRUE 6.82 7.711 13.91
"46" "169" "C" "child" 14 0.333333333333333 FALSE 4.537 4.536 9.702
"46" "170" "C" "child" 15 1 FALSE 3.516 3.514 2.961
"46" "171" "C" "child" 26 0 FALSE 4.947 4.947 4.281
"46" "173" "C" "child" 12 0.333333333333333 FALSE 4.567 4.566 7.578
"46" "175" "C" "child" 0 1 FALSE 6.088 6.086 6.556
"46" "506" "C" "child" 22 1 FALSE 4.982 4.98 3.642
"46" "509" "C" "child" 11 0.666666666666667 FALSE 7.257 7.256 4.452
"47" "102" "C" "child" 4 1 FALSE 2.913 2.911 1.856
"47" "103" "C" "child" 7 0.666666666666667 FALSE 2.79 2.787 3.378
"47" "104" "C" "child" 24 0.666666666666667 FALSE 3.095 3.092 2.634
"47" "117" "C" "child" 21 0.666666666666667 FALSE 2.426 2.424 2.67
"47" "120" "C" "child" 29 1 FALSE 2.749 2.747 1.786
"47" "121" "C" "child" 19 1 FALSE 3.385 3.384 2.247
"47" "123" "C" "child" 28 1 FALSE 3.311 3.31 2.112
"47" "124" "C" "child" 12 1 FALSE 2.085 2.084 1.559
"47" "125" "C" "child" 1 1 FALSE 3.192 3.19 2.795
"47" "130" "C" "child" 6 0.5 FALSE 4.013 4.012 4.329
"47" "132" "C" "child" 26 1 FALSE 2.37 2.367 0.179
"47" "135" "C" "child" 11 0 FALSE 5.531 5.53 4.509
"47" "136" "C" "child" 9 1 FALSE 2.059 2.058 2.083
"47" "140" "C" "child" 2 1 FALSE 4.955 4.952 2.645
"47" "143" "C" "child" 13 1 TRUE 6.032 7.052 2.388
"47" "146" "C" "child" 5 1 FALSE 2.228 2.226 2.98
"47" "150" "C" "child" 10 1 FALSE 7.643 7.64 2.832
"47" "153" "C" "child" 20 0.666666666666667 FALSE 2.649 2.646 3.475
"47" "157" "C" "child" 3 1 FALSE 3.668 3.664 2.122
"47" "158" "C" "child" 14 0.666666666666667 FALSE 4.196 4.193 3.57
"47" "163" "C" "child" 15 0.333333333333333 FALSE 7.794 7.793 4.127
"47" "165" "C" "child" 22 1 FALSE 3.827 3.823 1.866
"47" "168" "C" "child" 0 0.5 TRUE 5.99 7.949 7.266
"47" "169" "C" "child" 16 1 FALSE 5.052 5.049 3.015
"47" "170" "C" "child" 25 1 FALSE 4.106 4.105 1.578
"47" "171" "C" "child" 8 0.666666666666667 FALSE 7.29 7.288 4.827
"47" "173" "C" "child" 18 0.333333333333333 FALSE 3.575 3.574 4.109
"47" "175" "C" "child" 17 0.666666666666667 FALSE 2.378 2.374 3.771
"47" "506" "C" "child" 23 1 FALSE 4.344 4.343 1.222
"47" "509" "C" "child" 27 1 FALSE 3.752 3.749 2.56
"48" "102" "A" "exp (twice per week or more)" 9 1 FALSE 4.268 4.265 1.423
"48" "103" "A" "exp (twice per week or more)" 28 0.333333333333333 FALSE 3.659 3.658 0.903
"48" "104" "A" "exp (twice per week or more)" 22 0.333333333333333 FALSE 8.571 8.571 1.252
"48" "117" "A" "exp (twice per week or more)" 17 0.666666666666667 FALSE 2.042 2.038 2.292
"48" "120" "A" "exp (twice per week or more)" 10 1 FALSE 2.71 2.709 1.063
"48" "121" "A" "exp (twice per week or more)" 20 1 FALSE 1.986 1.984 1.061
"48" "123" "A" "exp (twice per week or more)" 26 1 FALSE 2.325 2.324 0.882
"48" "124" "A" "exp (twice per week or more)" 1 1 FALSE 1.926 1.925 1.432
"48" "125" "A" "exp (twice per week or more)" 0 1 FALSE 2.27 2.269 2.038
"48" "130" "A" "exp (twice per week or more)" 19 0.5 FALSE 3.786 3.785 1.24
"48" "132" "A" "exp (twice per week or more)" 14 1 FALSE 2.354 2.35 0.889
"48" "135" "A" "exp (twice per week or more)" 2 0.666666666666667 FALSE 3.484 3.482 2.063
"48" "136" "A" "exp (twice per week or more)" 18 1 FALSE 3.627 3.626 1.173
"48" "140" "A" "exp (twice per week or more)" 24 1 FALSE 2.72 2.717 0.89
"48" "143" "A" "exp (twice per week or more)" 27 0.5 FALSE 2.794 2.794 3.627
"48" "150" "A" "exp (twice per week or more)" 3 0.666666666666667 FALSE 2.63 2.627 1.566
"48" "153" "A" "exp (twice per week or more)" 8 1 FALSE 3.159 3.157 1.265
"48" "157" "A" "exp (twice per week or more)" 4 1 FALSE 2.778 2.776 1.641
"48" "158" "A" "exp (twice per week or more)" 29 0.666666666666667 FALSE 3.572 3.569 2.558
"48" "163" "A" "exp (twice per week or more)" 25 0.666666666666667 FALSE 2.411 2.409 2.091
"48" "165" "A" "exp (twice per week or more)" 13 1 FALSE 3.012 3.007 0.944
"48" "168" "A" "exp (twice per week or more)" 6 1 FALSE 3.304 3.303 1.405
"48" "169" "A" "exp (twice per week or more)" 5 1 FALSE 3.573 3.572 1.591
"48" "170" "A" "exp (twice per week or more)" 21 1 FALSE 3.689 3.688 1.234
"48" "171" "A" "exp (twice per week or more)" 15 1 FALSE 2.721 2.719 1.091
"48" "173" "A" "exp (twice per week or more)" 23 1 FALSE 2.694 2.693 1.139
"48" "175" "A" "exp (twice per week or more)" 7 1 FALSE 2.879 2.877 2.266
"48" "506" "A" "exp (twice per week or more)" 11 1 FALSE 2.839 2.838 1.021
"48" "509" "A" "exp (twice per week or more)" 12 1 FALSE 2.832 2.829 0.835
"49" "102" "A" "exp (twice per week or more)" 26 1 FALSE 5.079 5.078 2.763
"49" "103" "A" "exp (twice per week or more)" 12 1 FALSE 6.646 6.645 1.706
"49" "104" "A" "exp (twice per week or more)" 24 1 FALSE 2.873 2.871 1.526
"49" "117" "A" "exp (twice per week or more)" 27 1 FALSE 4.527 4.526 1.45
"49" "120" "A" "exp (twice per week or more)" 19 0.5 TRUE 2.248 2.842 1.377
"49" "121" "A" "exp (twice per week or more)" 18 0.5 TRUE 4.946 5.653 1.707
"49" "123" "A" "exp (twice per week or more)" 14 1 FALSE 4.253 4.252 1.219
"49" "124" "A" "exp (twice per week or more)" 25 1 FALSE 2.551 2.55 1.197
"49" "125" "A" "exp (twice per week or more)" 1 1 FALSE 3.669 3.667 2.125
"49" "130" "A" "exp (twice per week or more)" 3 1 TRUE 2.167 2.733 2.008
"49" "132" "A" "exp (twice per week or more)" 29 0.666666666666667 FALSE 4.036 4.036 2.241
"49" "135" "A" "exp (twice per week or more)" 28 1 FALSE 2.594 2.592 1.123
"49" "136" "A" "exp (twice per week or more)" 9 0.5 TRUE 2.055 2.657 5.896
"49" "140" "A" "exp (twice per week or more)" 21 0.666666666666667 FALSE 6.563 6.56 3.032
"49" "143" "A" "exp (twice per week or more)" 0 1 TRUE 2.489 4.049 2.46
"49" "146" "A" "exp (twice per week or more)" 10 0.5 TRUE 2.118 2.91 3.096
"49" "150" "A" "exp (twice per week or more)" 20 0.666666666666667 FALSE 3.658 3.655 2.309
"49" "153" "A" "exp (twice per week or more)" 5 0.666666666666667 FALSE 2.882 2.88 3.107
"49" "157" "A" "exp (twice per week or more)" 23 0.666666666666667 FALSE 2.707 2.705 1.811
"49" "158" "A" "exp (twice per week or more)" 8 0.666666666666667 TRUE 5.123 5.767 2.248
"49" "163" "A" "exp (twice per week or more)" 17 1 FALSE 4.384 4.383 2.149
"49" "165" "A" "exp (twice per week or more)" 4 1 FALSE 3.243 3.241 2.019
"49" "168" "A" "exp (twice per week or more)" 15 1 FALSE 5.029 5.028 1.85
"49" "169" "A" "exp (twice per week or more)" 11 1 FALSE 4.902 4.899 2.057
"49" "170" "A" "exp (twice per week or more)" 16 0.5 TRUE 1.916 2.63 1.872
"49" "171" "A" "exp (twice per week or more)" 2 0.666666666666667 FALSE 4.762 4.758 8.416
"49" "173" "A" "exp (twice per week or more)" 13 1 FALSE 10.025 10.024 1.504
"49" "175" "A" "exp (twice per week or more)" 6 1 FALSE 2.774 2.773 1.503
"49" "506" "A" "exp (twice per week or more)" 22 1 FALSE 3.195 3.194 1.504
"49" "509" "A" "exp (twice per week or more)" 7 0 FALSE 4.51 4.51 2.811
"50" "102" "A" "exp (twice per week or more)" 26 1 FALSE 2.437 2.435 2.464
"50" "103" "A" "exp (twice per week or more)" 2 0.666666666666667 TRUE 4.978 5.564 5.463
"50" "104" "A" "exp (twice per week or more)" 29 1 FALSE 3.546 3.544 2.826
"50" "117" "A" "exp (twice per week or more)" 19 0.666666666666667 FALSE 3.306 3.303 3.495
"50" "120" "A" "exp (twice per week or more)" 9 1 FALSE 2.594 2.593 2.009
"50" "121" "A" "exp (twice per week or more)" 16 0.5 TRUE 3.078 3.705 3.514
"50" "123" "A" "exp (twice per week or more)" 5 1 FALSE 4.111 4.109 2.384
"50" "124" "A" "exp (twice per week or more)" 3 1 FALSE 2.408 2.407 2.211
"50" "125" "A" "exp (twice per week or more)" 0 1 FALSE 3.195 3.195 3.446
"50" "130" "A" "exp (twice per week or more)" 14 1 TRUE 2.371 2.991 2.906
"50" "132" "A" "exp (twice per week or more)" 8 1 FALSE 3.556 3.553 2.937
"50" "135" "A" "exp (twice per week or more)" 1 1 FALSE 7.731 7.73 3.613
"50" "136" "A" "exp (twice per week or more)" 7 1 FALSE 3.742 3.74 2.285
"50" "140" "A" "exp (twice per week or more)" 12 1 FALSE 4.126 4.123 2.322
"50" "143" "A" "exp (twice per week or more)" 15 0.5 FALSE 4.624 4.622 4.139
"50" "146" "A" "exp (twice per week or more)" 27 0.5 TRUE 1.84 2.466 2.794
"50" "150" "A" "exp (twice per week or more)" 22 0.666666666666667 FALSE 4.275 4.274 2.524
"50" "153" "A" "exp (twice per week or more)" 18 0.666666666666667 FALSE 4.462 4.458 2.64
"50" "157" "A" "exp (twice per week or more)" 10 0.333333333333333 FALSE 7.852 7.85 4.405
"50" "158" "A" "exp (twice per week or more)" 20 0.666666666666667 TRUE 2.671 3.378 3.337
"50" "163" "A" "exp (twice per week or more)" 4 1 FALSE 3.258 3.257 2.459
"50" "165" "A" "exp (twice per week or more)" 23 0.666666666666667 FALSE 3.577 3.575 4.011
"50" "168" "A" "exp (twice per week or more)" 28 1 FALSE 2.801 2.8 2.757
"50" "169" "A" "exp (twice per week or more)" 6 1 FALSE 2.92 2.917 2.28
"50" "170" "A" "exp (twice per week or more)" 25 1 FALSE 2.044 2.042 1.873
"50" "171" "A" "exp (twice per week or more)" 13 1 FALSE 3.048 3.046 2.963
"50" "173" "A" "exp (twice per week or more)" 21 0.333333333333333 FALSE 5.351 5.349 2.629
"50" "175" "A" "exp (twice per week or more)" 24 1 FALSE 3.081 3.079 2.437
"50" "506" "A" "exp (twice per week or more)" 17 0.333333333333333 FALSE 5.777 5.776 3.531
"50" "509" "A" "exp (twice per week or more)" 11 1 FALSE 3.774 3.772 2.584
"51" "102" "A" "inexp (twice per month or less)" 18 0.666666666666667 FALSE 3.476 3.471 2.666
"51" "103" "A" "inexp (twice per month or less)" 13 0.666666666666667 TRUE 4.08 4.694 2.405
"51" "104" "A" "inexp (twice per month or less)" 9 1 FALSE 3.439 3.438 1.689
"51" "117" "A" "inexp (twice per month or less)" 27 1 FALSE 3.332 3.331 2.134
"51" "120" "A" "inexp (twice per month or less)" 15 1 FALSE 3.601 3.6 1.756
"51" "121" "A" "inexp (twice per month or less)" 21 0 FALSE 3.635 3.635 2.203
"51" "123" "A" "inexp (twice per month or less)" 14 1 FALSE 3.952 3.952 1.688
"51" "124" "A" "inexp (twice per month or less)" 28 1 FALSE 2.746 2.745 2.074
"51" "125" "A" "inexp (twice per month or less)" 24 1 FALSE 2.479 2.478 1.408
"51" "130" "A" "inexp (twice per month or less)" 22 1 TRUE 2.13 2.898 1.479
"51" "132" "A" "inexp (twice per month or less)" 11 1 FALSE 3.706 3.704 1.496
"51" "135" "A" "inexp (twice per month or less)" 19 1 FALSE 3.643 3.642 2.106
"51" "136" "A" "inexp (twice per month or less)" 29 1 FALSE 2.353 2.352 1.614
"51" "140" "A" "inexp (twice per month or less)" 3 1 FALSE 5.635 5.634 2.212
"51" "143" "A" "inexp (twice per month or less)" 25 1 TRUE 2.348 3.142 1.485
"51" "146" "A" "inexp (twice per month or less)" 0 0.5 TRUE 3.208 4.008 3.726
"51" "150" "A" "inexp (twice per month or less)" 8 0.666666666666667 FALSE 4.687 4.684 3.041
"51" "153" "A" "inexp (twice per month or less)" 10 0.666666666666667 FALSE 3.779 3.777 2.757
"51" "157" "A" "inexp (twice per month or less)" 1 1 FALSE 4.881 4.879 2.69
"51" "158" "A" "inexp (twice per month or less)" 6 1 FALSE 3.173 3.172 1.762
"51" "163" "A" "inexp (twice per month or less)" 16 0.666666666666667 FALSE 2.987 2.985 1.902
"51" "165" "A" "inexp (twice per month or less)" 7 1 FALSE 4.042 4.041 2.012
"51" "168" "A" "inexp (twice per month or less)" 17 1 FALSE 2.496 2.495 2.055
"51" "169" "A" "inexp (twice per month or less)" 2 1 FALSE 3.655 3.654 2.316
"51" "170" "A" "inexp (twice per month or less)" 20 0.5 TRUE 2.129 2.847 2.156
"51" "171" "A" "inexp (twice per month or less)" 5 1 FALSE 2.954 2.952 1.691
"51" "173" "A" "inexp (twice per month or less)" 4 1 FALSE 3.667 3.665 1.82
"51" "175" "A" "inexp (twice per month or less)" 23 1 FALSE 3.356 3.353 1.64
"51" "506" "A" "inexp (twice per month or less)" 12 1 FALSE 4.886 4.884 1.423
"51" "509" "A" "inexp (twice per month or less)" 26 1 FALSE 2.909 2.907 2.045
"52" "102" "A" "exp (twice per week or more)" 16 1 FALSE 5.564 5.562 3.636
"52" "103" "A" "exp (twice per week or more)" 25 0.666666666666667 TRUE 6.875 7.773 3.593
"52" "104" "A" "exp (twice per week or more)" 6 0.333333333333333 FALSE 4.681 4.68 3.959
"52" "117" "A" "exp (twice per week or more)" 28 0.666666666666667 FALSE 5.247 5.246 7.284
"52" "120" "A" "exp (twice per week or more)" 15 0.5 TRUE 4.387 5.584 4.637
"52" "121" "A" "exp (twice per week or more)" 0 0.5 TRUE 1.951 2.902 3.65
"52" "123" "A" "exp (twice per week or more)" 8 1 FALSE 3.126 3.125 1.773
"52" "124" "A" "exp (twice per week or more)" 20 1 FALSE 2.696 2.695 1.98
"52" "125" "A" "exp (twice per week or more)" 4 1 FALSE 3.365 3.364 2.081
"52" "130" "A" "exp (twice per week or more)" 2 1 TRUE 1.627 2.271 2.427
"52" "132" "A" "exp (twice per week or more)" 24 1 FALSE 6.562 6.559 2.476
"52" "135" "A" "exp (twice per week or more)" 29 1 FALSE 2.752 2.751 2.506
"52" "136" "A" "exp (twice per week or more)" 10 0.5 TRUE 1.918 2.625 5.201
"52" "140" "A" "exp (twice per week or more)" 1 0.666666666666667 FALSE 6.102 6.1 3.919
"52" "143" "A" "exp (twice per week or more)" 18 1 TRUE 4.39 5.292 1.892
"52" "146" "A" "exp (twice per week or more)" 23 0.5 TRUE 2.468 3.292 4.127
"52" "150" "A" "exp (twice per week or more)" 5 1 FALSE 5.768 5.767 2.486
"52" "153" "A" "exp (twice per week or more)" 3 1 FALSE 4.896 4.894 3.611
"52" "157" "A" "exp (twice per week or more)" 9 0.333333333333333 FALSE 7.233 7.23 6.349
"52" "158" "A" "exp (twice per week or more)" 21 0.666666666666667 FALSE 6.357 6.356 3.405
"52" "163" "A" "exp (twice per week or more)" 27 1 FALSE 2.797 2.796 2.989
"52" "165" "A" "exp (twice per week or more)" 22 1 FALSE 5.268 5.267 2.892
"52" "168" "A" "exp (twice per week or more)" 7 1 FALSE 2.468 2.467 3.456
"52" "169" "A" "exp (twice per week or more)" 14 0.666666666666667 FALSE 4.343 4.342 2.35
"52" "170" "A" "exp (twice per week or more)" 13 1 FALSE 4.223 4.22 2.659
"52" "171" "A" "exp (twice per week or more)" 17 1 FALSE 9.667 9.664 3.206
"52" "173" "A" "exp (twice per week or more)" 12 0.333333333333333 FALSE 10.15 10.149 6.751
"52" "175" "A" "exp (twice per week or more)" 19 1 FALSE 2.956 2.955 2.211
"52" "506" "A" "exp (twice per week or more)" 26 1 FALSE 4.117 4.116 2.678
"52" "509" "A" "exp (twice per week or more)" 11 1 FALSE 5.003 5.002 4.139
"53" "102" "A" "exp (twice per week or more)" 6 1 FALSE 3.137 3.135 1.892
"53" "103" "A" "exp (twice per week or more)" 14 0.333333333333333 FALSE 2.715 2.714 2.783
"53" "104" "A" "exp (twice per week or more)" 22 1 FALSE 3.049 3.047 1.449
"53" "117" "A" "exp (twice per week or more)" 29 0.666666666666667 FALSE 2.71 2.709 2.616
"53" "120" "A" "exp (twice per week or more)" 17 0.5 TRUE 1.666 2.09 1.117
"53" "121" "A" "exp (twice per week or more)" 10 0.5 TRUE 1.881 2.36 1.401
"53" "123" "A" "exp (twice per week or more)" 28 1 FALSE 1.709 1.707 0.64
"53" "124" "A" "exp (twice per week or more)" 1 1 FALSE 1.964 1.963 1.443
"53" "125" "A" "exp (twice per week or more)" 25 1 FALSE 1.869 1.868 0.778
"53" "130" "A" "exp (twice per week or more)" 8 1 TRUE 1.808 2.3 1.21
"53" "132" "A" "exp (twice per week or more)" 7 1 FALSE 3.058 3.055 1.54
"53" "135" "A" "exp (twice per week or more)" 19 0.666666666666667 FALSE 1.782 1.781 1.818
"53" "136" "A" "exp (twice per week or more)" 4 0.5 TRUE 1.859 2.326 2.013
"53" "140" "A" "exp (twice per week or more)" 23 0.666666666666667 FALSE 4.342 4.341 1.609
"53" "143" "A" "exp (twice per week or more)" 27 1 TRUE 2.864 3.219 0.875
"53" "146" "A" "exp (twice per week or more)" 26 0.5 TRUE 2.423 2.847 1.326
"53" "150" "A" "exp (twice per week or more)" 2 0.666666666666667 FALSE 2.468 2.467 2.203
"53" "153" "A" "exp (twice per week or more)" 18 1 FALSE 2.813 2.811 1.025
"53" "157" "A" "exp (twice per week or more)" 12 0.666666666666667 FALSE 2.139 2.136 1.168
"53" "158" "A" "exp (twice per week or more)" 21 1 FALSE 2.192 2.19 0.829
"53" "163" "A" "exp (twice per week or more)" 16 1 FALSE 5.902 5.901 1.425
"53" "165" "A" "exp (twice per week or more)" 15 0.666666666666667 TRUE 2.526 2.963 2.629
"53" "168" "A" "exp (twice per week or more)" 0 1 FALSE 3.228 3.226 3.148
"53" "169" "A" "exp (twice per week or more)" 11 1 FALSE 2.461 2.46 1.104
"53" "170" "A" "exp (twice per week or more)" 20 0.5 TRUE 1.567 1.978 0.928
"53" "171" "A" "exp (twice per week or more)" 13 0.333333333333333 FALSE 2.961 2.959 2.059
"53" "173" "A" "exp (twice per week or more)" 3 1 FALSE 2.453 2.449 1.24
"53" "175" "A" "exp (twice per week or more)" 9 1 FALSE 2.132 2.129 0.81
"53" "506" "A" "exp (twice per week or more)" 5 1 FALSE 2.835 2.834 1.432
"53" "509" "A" "exp (twice per week or more)" 24 1 FALSE 2.033 2.031 1.038
"54" "102" "A" "inexp (twice per month or less)" 7 1 FALSE 1.787 1.784 2.125
"54" "103" "A" "inexp (twice per month or less)" 15 0.666666666666667 TRUE 2.335 2.764 3.04
"54" "104" "A" "inexp (twice per month or less)" 17 0.333333333333333 FALSE 3.843 3.843 29.58
"54" "117" "A" "inexp (twice per month or less)" 3 0.666666666666667 FALSE 2.043 2.039 14.935
"54" "120" "A" "inexp (twice per month or less)" 26 1 FALSE 2.363 2.362 1.248
"54" "121" "A" "inexp (twice per month or less)" 5 1 FALSE 1.563 1.562 2.462
"54" "123" "A" "inexp (twice per month or less)" 2 1 FALSE 1.957 1.955 4.102
"54" "124" "A" "inexp (twice per month or less)" 16 1 FALSE 1.901 1.9 1.634
"54" "125" "A" "inexp (twice per month or less)" 10 1 FALSE 1.548 1.547 1.394
"54" "130" "A" "inexp (twice per month or less)" 21 1 TRUE 1.492 2.413 1.535
"54" "132" "A" "inexp (twice per month or less)" 13 1 FALSE 1.651 1.649 1.364
"54" "135" "A" "inexp (twice per month or less)" 23 0.666666666666667 FALSE 3.727 3.725 2.361
"54" "136" "A" "inexp (twice per month or less)" 27 0.5 TRUE 1.377 1.758 2.716
"54" "140" "A" "inexp (twice per month or less)" 20 1 FALSE 5.222 5.22 1.353
"54" "143" "A" "inexp (twice per month or less)" 11 1 TRUE 1.861 2.273 1.362
"54" "146" "A" "inexp (twice per month or less)" 12 1 FALSE 1.704 1.703 1.332
"54" "150" "A" "inexp (twice per month or less)" 24 0.666666666666667 FALSE 1.786 1.784 2.26
"54" "153" "A" "inexp (twice per month or less)" 8 0.666666666666667 FALSE 1.899 1.897 2.985
"54" "157" "A" "inexp (twice per month or less)" 29 0.666666666666667 FALSE 1.775 1.774 4.018
"54" "158" "A" "inexp (twice per month or less)" 18 1 FALSE 2.067 2.066 1.411
"54" "163" "A" "inexp (twice per month or less)" 22 1 FALSE 2.752 2.75 1.487
"54" "165" "A" "inexp (twice per month or less)" 9 1 FALSE 2.354 2.353 2.278
"54" "168" "A" "inexp (twice per month or less)" 14 1 FALSE 2.04 2.039 1.105
"54" "169" "A" "inexp (twice per month or less)" 19 0.333333333333333 FALSE 3.008 3.007 19.875
"54" "170" "A" "inexp (twice per month or less)" 4 1 FALSE 2.149 2.148 3.052
"54" "171" "A" "inexp (twice per month or less)" 0 0.666666666666667 FALSE 3.732 3.731 5.05
"54" "173" "A" "inexp (twice per month or less)" 25 1 FALSE 1.942 1.941 1.359
"54" "175" "A" "inexp (twice per month or less)" 6 1 FALSE 1.879 1.876 2.206
"54" "506" "A" "inexp (twice per month or less)" 1 0.666666666666667 FALSE 1.956 1.954 4.195
"54" "509" "A" "inexp (twice per month or less)" 28 0.666666666666667 FALSE 2.111 2.11 4.528
"55" "102" "A" "exp (twice per week or more)" 9 1 FALSE 3.516 3.512 2.044
"55" "103" "A" "exp (twice per week or more)" 29 1 FALSE 3.897 3.896 2.42
"55" "104" "A" "exp (twice per week or more)" 19 0.666666666666667 TRUE 8.608 9.284 10.415
"55" "117" "A" "exp (twice per week or more)" 28 0.666666666666667 FALSE 2.386 2.385 14.462
"55" "120" "A" "exp (twice per week or more)" 22 1 FALSE 5.863 5.862 2.039
"55" "121" "A" "exp (twice per week or more)" 2 0.5 TRUE 1.98 2.728 5.995
"55" "123" "A" "exp (twice per week or more)" 12 1 FALSE 6.705 6.704 2.231
"55" "124" "A" "exp (twice per week or more)" 26 1 FALSE 2.069 2.068 1.646
"55" "125" "A" "exp (twice per week or more)" 21 1 FALSE 2.367 2.366 1.843
"55" "130" "A" "exp (twice per week or more)" 17 1 TRUE 3.231 3.937 1.776
"55" "132" "A" "exp (twice per week or more)" 20 0.666666666666667 FALSE 3.345 3.344 4.477
"55" "135" "A" "exp (twice per week or more)" 7 1 FALSE 9.945 9.943 3.028
"55" "136" "A" "exp (twice per week or more)" 16 0.5 TRUE 1.763 2.537 3.392
"55" "140" "A" "exp (twice per week or more)" 5 0.333333333333333 FALSE 9.091 9.089 4.466
"55" "143" "A" "exp (twice per week or more)" 6 0.5 FALSE 2.068 2.066 3.77
"55" "146" "A" "exp (twice per week or more)" 3 0.5 TRUE 5.935 6.629 2.961
"55" "150" "A" "exp (twice per week or more)" 0 0.666666666666667 FALSE 7.463 7.46 8.269
"55" "153" "A" "exp (twice per week or more)" 25 1 FALSE 5.378 5.377 2.107
"55" "157" "A" "exp (twice per week or more)" 4 1 FALSE 5.629 5.627 3.168
"55" "158" "A" "exp (twice per week or more)" 27 0.666666666666667 FALSE 4.42 4.418 4.005
"55" "163" "A" "exp (twice per week or more)" 1 1 FALSE 4.354 4.352 2.719
"55" "165" "A" "exp (twice per week or more)" 13 1 FALSE 3.744 3.743 2.1
"55" "168" "A" "exp (twice per week or more)" 18 1 FALSE 3.398 3.397 2.102
"55" "169" "A" "exp (twice per week or more)" 8 1 FALSE 3.698 3.697 2.112
"55" "170" "A" "exp (twice per week or more)" 23 0.5 TRUE 8.855 9.512 2.1
"55" "171" "A" "exp (twice per week or more)" 10 1 FALSE 6.473 6.472 3.156
"55" "173" "A" "exp (twice per week or more)" 11 1 FALSE 3.633 3.631 1.911
"55" "175" "A" "exp (twice per week or more)" 15 1 FALSE 2.598 2.593 1.938
"55" "506" "A" "exp (twice per week or more)" 14 0.666666666666667 TRUE 6.991 7.611 4.416
"55" "509" "A" "exp (twice per week or more)" 24 0.666666666666667 FALSE 6.951 6.95 3.794
"56" "102" "A" "inexp (twice per month or less)" 26 1 FALSE 2.594 2.592 1.289
"56" "103" "A" "inexp (twice per month or less)" 7 0.333333333333333 FALSE 4.856 4.855 4.686
"56" "104" "A" "inexp (twice per month or less)" 9 0.333333333333333 FALSE 3.508 3.507 3.992
"56" "117" "A" "inexp (twice per month or less)" 19 0.666666666666667 FALSE 2.091 2.09 3.556
"56" "120" "A" "inexp (twice per month or less)" 4 1 FALSE 2.776 2.775 2.138
"56" "121" "A" "inexp (twice per month or less)" 5 1 FALSE 1.872 1.871 1.842
"56" "123" "A" "inexp (twice per month or less)" 13 1 FALSE 2.549 2.547 1.818
"56" "124" "A" "inexp (twice per month or less)" 2 1 FALSE 2.239 2.238 2.119
"56" "125" "A" "inexp (twice per month or less)" 14 1 FALSE 1.998 1.997 1.966
"56" "130" "A" "inexp (twice per month or less)" 28 1 TRUE 2.317 2.846 1.69
"56" "132" "A" "inexp (twice per month or less)" 23 1 FALSE 2.001 1.999 1.713
"56" "135" "A" "inexp (twice per month or less)" 17 1 FALSE 3.031 3.03 1.966
"56" "136" "A" "inexp (twice per month or less)" 20 1 FALSE 2.043 2.041 1.424
"56" "140" "A" "inexp (twice per month or less)" 21 1 FALSE 3.329 3.328 1.854
"56" "143" "A" "inexp (twice per month or less)" 27 1 TRUE 1.938 2.497 1.58
"56" "146" "A" "inexp (twice per month or less)" 3 1 FALSE 4.496 4.494 3.827
"56" "150" "A" "inexp (twice per month or less)" 15 0.666666666666667 FALSE 4.226 4.224 3.61
"56" "153" "A" "inexp (twice per month or less)" 12 0.666666666666667 FALSE 2.077 2.076 2.739
"56" "157" "A" "inexp (twice per month or less)" 18 1 FALSE 2.618 2.616 2.751
"56" "158" "A" "inexp (twice per month or less)" 8 1 FALSE 4.593 4.591 2.739
"56" "163" "A" "inexp (twice per month or less)" 1 1 FALSE 4.743 4.741 4.235
"56" "165" "A" "inexp (twice per month or less)" 29 0.666666666666667 FALSE 3.546 3.543 2.677
"56" "168" "A" "inexp (twice per month or less)" 0 1 FALSE 6.478 6.477 4.618
"56" "169" "A" "inexp (twice per month or less)" 24 1 FALSE 3.999 3.998 1.646
"56" "170" "A" "inexp (twice per month or less)" 6 1 FALSE 3.539 3.537 2.829
"56" "171" "A" "inexp (twice per month or less)" 25 1 FALSE 3.361 3.36 1.982
"56" "173" "A" "inexp (twice per month or less)" 11 1 FALSE 3.966 3.965 1.899
"56" "175" "A" "inexp (twice per month or less)" 22 1 FALSE 2.784 2.783 1.824
"56" "506" "A" "inexp (twice per month or less)" 16 1 FALSE 6.443 6.441 2.757
"56" "509" "A" "inexp (twice per month or less)" 10 1 FALSE 4.472 4.47 2.896
"57" "102" "A" "exp (twice per week or more)" 27 0.666666666666667 FALSE 3.311 3.31 2.425
"57" "103" "A" "exp (twice per week or more)" 6 0.666666666666667 TRUE 5.252 5.696 3.194
"57" "104" "A" "exp (twice per week or more)" 28 1 FALSE 4.282 4.281 2.592
"57" "117" "A" "exp (twice per week or more)" 16 0.333333333333333 FALSE 4.072 4.071 3.685
"57" "120" "A" "exp (twice per week or more)" 14 0.5 TRUE 1.985 2.944 1.61
"57" "121" "A" "exp (twice per week or more)" 7 0.5 TRUE 2.865 3.878 3.454
"57" "123" "A" "exp (twice per week or more)" 13 0.5 TRUE 1.75 2.47 2.684
"57" "124" "A" "exp (twice per week or more)" 25 0.5 TRUE 1.695 2.714 1.747
"57" "125" "A" "exp (twice per week or more)" 18 0.5 TRUE 3.882 4.675 2.464
"57" "130" "A" "exp (twice per week or more)" 11 1 TRUE 1.742 2.369 2.834
"57" "132" "A" "exp (twice per week or more)" 21 0.666666666666667 FALSE 2.267 2.267 2.58
"57" "135" "A" "exp (twice per week or more)" 23 1 FALSE 2.562 2.561 2.843
"57" "136" "A" "exp (twice per week or more)" 0 0.5 TRUE 2.001 3.003 3.985
"57" "140" "A" "exp (twice per week or more)" 19 0.666666666666667 FALSE 2.974 2.973 1.581
"57" "143" "A" "exp (twice per week or more)" 5 1 TRUE 1.663 2.333 2.106
"57" "146" "A" "exp (twice per week or more)" 17 0.5 TRUE 1.737 2.432 1.879
"57" "150" "A" "exp (twice per week or more)" 3 0.333333333333333 FALSE 3.899 3.898 2.543
"57" "153" "A" "exp (twice per week or more)" 26 1 FALSE 2.249 2.247 2.505
"57" "157" "A" "exp (twice per week or more)" 4 0.333333333333333 TRUE 4.545 5.346 3.513
"57" "158" "A" "exp (twice per week or more)" 20 0.666666666666667 TRUE 3.509 4.192 1.652
"57" "163" "A" "exp (twice per week or more)" 9 0.333333333333333 FALSE 2.888 2.887 2.986
"57" "165" "A" "exp (twice per week or more)" 29 0.666666666666667 TRUE 3.079 4.327 2.567
"57" "168" "A" "exp (twice per week or more)" 15 0.5 TRUE 2.315 2.986 1.887
"57" "169" "A" "exp (twice per week or more)" 1 1 FALSE 3.294 3.292 2.849
"57" "170" "A" "exp (twice per week or more)" 24 0.5 TRUE 1.901 2.993 2.139
"57" "171" "A" "exp (twice per week or more)" 2 0.666666666666667 FALSE 3.174 3.172 4.059
"57" "173" "A" "exp (twice per week or more)" 8 1 FALSE 2.399 2.397 1.8
"57" "175" "A" "exp (twice per week or more)" 22 1 FALSE 2.33 2.328 3.414
"57" "506" "A" "exp (twice per week or more)" 10 0.666666666666667 TRUE 2.258 2.878 2.98
"57" "509" "A" "exp (twice per week or more)" 12 0.666666666666667 FALSE 5.492 5.49 4.319
"58" "102" "A" "inexp (twice per month or less)" 15 1 FALSE 2.206 2.204 2.059
"58" "103" "A" "inexp (twice per month or less)" 9 0.333333333333333 FALSE 4.147 4.147 2.684
"58" "104" "A" "inexp (twice per month or less)" 5 0.333333333333333 FALSE 5.097 5.097 2.584
"58" "117" "A" "inexp (twice per month or less)" 6 0.666666666666667 FALSE 2.403 2.401 2.021
"58" "120" "A" "inexp (twice per month or less)" 19 1 FALSE 2.316 2.315 1.597
"58" "121" "A" "inexp (twice per month or less)" 7 0 FALSE 2.671 2.671 1.897
"58" "123" "A" "inexp (twice per month or less)" 10 1 FALSE 2.102 2.101 1.043
"58" "124" "A" "inexp (twice per month or less)" 24 1 FALSE 1.901 1.9 1.709
"58" "125" "A" "inexp (twice per month or less)" 0 1 FALSE 2.84 2.839 3.691
"58" "130" "A" "inexp (twice per month or less)" 27 1 TRUE 1.8 2.366 1.948
"58" "132" "A" "inexp (twice per month or less)" 26 1 FALSE 1.795 1.793 1.565
"58" "135" "A" "inexp (twice per month or less)" 13 1 FALSE 2.752 2.751 3.538
"58" "136" "A" "inexp (twice per month or less)" 1 1 FALSE 2.468 2.467 1.025
"58" "140" "A" "inexp (twice per month or less)" 3 0.666666666666667 FALSE 4.623 4.621 2.627
"58" "143" "A" "inexp (twice per month or less)" 2 0.5 FALSE 2.369 2.368 2.008
"58" "146" "A" "inexp (twice per month or less)" 29 1 FALSE 2.59 2.588 1.266
"58" "150" "A" "inexp (twice per month or less)" 22 1 FALSE 5.039 5.037 1.368
"58" "153" "A" "inexp (twice per month or less)" 8 0.666666666666667 FALSE 2.426 2.423 2.22
"58" "157" "A" "inexp (twice per month or less)" 16 0 FALSE 4.589 4.589 1.783
"58" "158" "A" "inexp (twice per month or less)" 21 1 FALSE 3.509 3.508 1.315
"58" "163" "A" "inexp (twice per month or less)" 17 1 FALSE 3.245 3.243 1.903
"58" "165" "A" "inexp (twice per month or less)" 18 1 FALSE 2.927 2.926 1.727
"58" "168" "A" "inexp (twice per month or less)" 23 1 FALSE 1.979 1.978 1.443
"58" "169" "A" "inexp (twice per month or less)" 28 1 FALSE 2.907 2.906 1.911
"58" "170" "A" "inexp (twice per month or less)" 25 1 FALSE 1.774 1.773 1.494
"58" "171" "A" "inexp (twice per month or less)" 4 1 FALSE 3.625 3.623 1.826
"58" "173" "A" "inexp (twice per month or less)" 11 0.333333333333333 FALSE 3.426 3.425 2.182
"58" "175" "A" "inexp (twice per month or less)" 14 1 FALSE 2.896 2.894 1.733
"58" "506" "A" "inexp (twice per month or less)" 20 1 FALSE 3.025 3.024 1.823
"58" "509" "A" "inexp (twice per month or less)" 12 0.333333333333333 FALSE 2.711 2.71 2.143
