# Supplementary material for: Game-based situation awareness training for child and adult cyclists
Source: R Soc Open Sci. 2017 Mar 22;4(3):160823. doi: 10.1098/rsos.160823 (PMC5383826; doi:10.1098/rsos.160823)
Supplement: Datasets and code for the statistical analyses [file rsos160823supp2.zip › data/rsos_glances_to_targets.txt]

"player_id" "clip_id" "id" "first_t" "first_duration" "freq" "dwelltime" "type" "twindow0" "twindow1" "description" "over5Hz" "first_latency" "age_grp" "query_id" "looked"
"2" "104" "1448530125249" NA NA 0 NA " roaduser" 9 14.7 " Tietä ylittävä perhe vasemmalta." TRUE NA "A" 24 FALSE
"2" "121" "1448545022229" NA NA 0 NA " roaduser" 2.602603 8.508703 " Oikealta kääntyvä musta auto." TRUE NA "A" 18 FALSE
"2" "132" "1448874849779" NA NA 0 NA " roaduser" 3.9 6.27 " Oikelata juokseva lapsi." TRUE NA "A" 4 FALSE
"2" "140" "1448875680592" 16.0394863309921 0.164000706005027 1 0.164000706005027 " roaduser" 9.643853 17.917911 " Vasemmalta tietä ylittävä perhe  paloauton pysähtyessä suojatien eteen." TRUE 6.39563333099208 "A" 25 TRUE
"2" "143" "1448875899919" 3.07196789700538 0.331997096000123 3 1.54012075900391 " roaduser" 3 12.5 " Vasemmalta tietä ylittävä pariskunta." TRUE 0.0719678970053792 "A" 8 TRUE
"2" "146" "1448876058590" NA NA 0 NA " roaduser" 6 8.641976 " Auto vasemmalta kääntyy pyörätien yli. " TRUE NA "A" 0 FALSE
"2" "150" "1449044843092" NA NA 0 NA " roaduser" 2.970354 6 " Oikealta kääntyvä taksi." TRUE NA "A" 1 FALSE
"2" "165" "1449047076073" 15.6200464709982 0.499957420994178 2 0.78789209498791 " roaduser" 15.5 18.151916 " Tyttö juoksee vasemmalta kohti" TRUE 0.120046470998204 "A" 16 TRUE
"2" "506" "1449048634590" 11.4682651339972 0.331736834996263 3 1.74294478600495 " " 10 16.2 " " TRUE 1.46826513399719 "A" 15 TRUE
"2" "509" "1449048777797" NA NA 0 NA " " 5.338666 8.409 " " TRUE NA "A" 21 FALSE
"3" "104" "1448530125249" 12.2158243829908 0.54007589899993 1 0.54007589899993 " roaduser" 9 14.7 " Tietä ylittävä perhe vasemmalta." TRUE 3.21582438299083 "A" 21 TRUE
"3" "121" "1448545022229" NA NA 0 NA " roaduser" 2.602603 8.508703 " Oikealta kääntyvä musta auto." TRUE NA "A" 0 FALSE
"3" "132" "1448874849779" 4.3639923199953 0.247977770006401 2 0.915806885997881 " roaduser" 3.9 6.27 " Oikelata juokseva lapsi." TRUE 0.463992319995305 "A" 15 TRUE
"3" "140" "1448875680592" 15.7880271450122 0.915971513997647 1 0.915971513997647 " roaduser" 9.643853 17.917911 " Vasemmalta tietä ylittävä perhe  paloauton pysähtyessä suojatien eteen." TRUE 6.14417414501217 "A" 25 TRUE
"3" "143" "1448875899919" 8.72377317099017 0.292008885007817 1 0.292008885007817 " roaduser" 3 12.5 " Vasemmalta tietä ylittävä pariskunta." TRUE 5.72377317099017 "A" 4 TRUE
"3" "146" "1448876058590" 6.77201441900979 0.415993025992066 2 0.663903610984562 " roaduser" 6 8.641976 " Auto vasemmalta kääntyy pyörätien yli. " TRUE 0.772014419009793 "A" 3 TRUE
"3" "150" "1449044843092" NA NA 0 NA " roaduser" 2.970354 6 " Oikealta kääntyvä taksi." TRUE NA "A" 23 FALSE
"3" "165" "1449047076073" 15.6640109329892 0.912224680010695 1 0.912224680010695 " roaduser" 15.5 18.151916 " Tyttö juoksee vasemmalta kohti" TRUE 0.164010932989186 "A" 6 TRUE
"3" "506" "1449048634590" 13.5039172219986 1.20416660100454 1 1.20416660100454 " " 10 16.2 " " TRUE 3.50391722199856 "A" 29 TRUE
"3" "509" "1449048777797" NA NA 0 NA " " 5.338666 8.409 " " TRUE NA "A" 16 FALSE
"6" "104" "1448530125249" 9.68377026999951 0.287998088999302 2 0.488180565000221 " roaduser" 9 14.7 " Tietä ylittävä perhe vasemmalta." TRUE 0.683770269999513 "A" 1 TRUE
"6" "121" "1448545022229" 6.88339420800185 0.375951752997935 2 0.747218898999563 " roaduser" 2.602603 8.508703 " Oikealta kääntyvä musta auto." TRUE 4.28079120800185 "A" 4 TRUE
"6" "132" "1448874849779" NA NA 0 NA " roaduser" 3.9 6.27 " Oikelata juokseva lapsi." TRUE NA "A" 3 FALSE
"6" "140" "1448875680592" 15.2008668790004 0.418489072995726 2 0.83466729799693 " roaduser" 9.643853 17.917911 " Vasemmalta tietä ylittävä perhe  paloauton pysähtyessä suojatien eteen." TRUE 5.55701387900039 "A" 20 TRUE
"6" "143" "1448875899919" 5.50880642800621 1.16046524099511 3 2.35771926899906 " roaduser" 3 12.5 " Vasemmalta tietä ylittävä pariskunta." TRUE 2.50880642800621 "A" 21 TRUE
"6" "146" "1448876058590" 6.00049961200421 0.167848817996855 3 0.99235893599689 " roaduser" 6 8.641976 " Auto vasemmalta kääntyy pyörätien yli. " TRUE 0.000499612004205119 "A" 28 TRUE
"6" "150" "1449044843092" NA NA 0 NA " roaduser" 2.970354 6 " Oikealta kääntyvä taksi." TRUE NA "A" 22 FALSE
"6" "165" "1449047076073" 16.47587355 0.416213418000552 1 0.416213418000552 " roaduser" 15.5 18.151916 " Tyttö juoksee vasemmalta kohti" TRUE 0.97587354999996 "A" 6 TRUE
"6" "506" "1449048634590" 10.0468512119987 0.376011095002468 1 0.376011095002468 " " 10 16.2 " " TRUE 0.0468512119987281 "A" 9 TRUE
"6" "509" "1449048777797" 7.47626496900193 0.667766200000187 1 0.667766200000187 " " 5.338666 8.409 " " TRUE 2.13759896900193 "A" 24 TRUE
"7" "104" "1448530125249" 12.0344083870004 0.203972226008773 1 0.203972226008773 " roaduser" 9 14.7 " Tietä ylittävä perhe vasemmalta." TRUE 3.03440838700044 "A" 20 TRUE
"7" "121" "1448545022229" 3.15225885699329 0.708016549004242 1 0.708016549004242 " roaduser" 2.602603 8.508703 " Oikealta kääntyvä musta auto." TRUE 0.549655856993285 "A" 1 TRUE
"7" "132" "1448874849779" 4.65442221199919 1.28998698400392 2 1.45797569700517 " roaduser" 3.9 6.27 " Oikelata juokseva lapsi." TRUE 0.75442221199919 "A" 0 TRUE
"7" "140" "1448875680592" 14.2504868339893 0.412206577006145 3 1.91424292701413 " roaduser" 9.643853 17.917911 " Vasemmalta tietä ylittävä perhe  paloauton pysähtyessä suojatien eteen." TRUE 4.60663383398927 "A" 27 TRUE
"7" "143" "1448875899919" 7.55580857400491 1.78447868900548 4 3.57270111399703 " roaduser" 3 12.5 " Vasemmalta tietä ylittävä pariskunta." TRUE 4.55580857400491 "A" 24 TRUE
"7" "146" "1448876058590" 7.27084358800494 0.372020772992983 1 0.372020772992983 " roaduser" 6 8.641976 " Auto vasemmalta kääntyy pyörätien yli. " TRUE 1.27084358800494 "A" 6 TRUE
"7" "150" "1449044843092" NA NA 0 NA " roaduser" 2.970354 6 " Oikealta kääntyvä taksi." TRUE NA "A" 17 FALSE
"7" "165" "1449047076073" NA NA 0 NA " roaduser" 15.5 18.151916 " Tyttö juoksee vasemmalta kohti" TRUE NA "A" 15 FALSE
"7" "506" "1449048634590" 10.0248535310093 0.28806741599692 2 1.36802072700812 " " 10 16.2 " " TRUE 0.0248535310092848 "A" 25 TRUE
"7" "509" "1449048777797" 6.98001591498905 0.294283082010224 2 0.797120933013503 " " 5.338666 8.409 " " TRUE 1.64134991498905 "A" 26 TRUE
"8" "104" "1448530125249" NA NA 0 NA " roaduser" 9 14.7 " Tietä ylittävä perhe vasemmalta." TRUE NA "A" 15 FALSE
"8" "121" "1448545022229" NA NA 0 NA " roaduser" 2.602603 8.508703 " Oikealta kääntyvä musta auto." TRUE NA "A" 18 FALSE
"8" "132" "1448874849779" NA NA 0 NA " roaduser" 3.9 6.27 " Oikelata juokseva lapsi." TRUE NA "A" 24 FALSE
"8" "140" "1448875680592" NA NA 0 NA " roaduser" 9.643853 17.917911 " Vasemmalta tietä ylittävä perhe  paloauton pysähtyessä suojatien eteen." TRUE NA "A" 0 FALSE
"8" "143" "1448875899919" 3.82007470499957 0.417505745004746 4 2.37484870801563 " roaduser" 3 12.5 " Vasemmalta tietä ylittävä pariskunta." TRUE 0.82007470499957 "A" 9 TRUE
"8" "146" "1448876058590" NA NA 0 NA " roaduser" 6 8.641976 " Auto vasemmalta kääntyy pyörätien yli. " TRUE NA "A" 2 FALSE
"8" "150" "1449044843092" NA NA 0 NA " roaduser" 2.970354 6 " Oikealta kääntyvä taksi." TRUE NA "A" 8 FALSE
"8" "165" "1449047076073" NA NA 0 NA " roaduser" 15.5 18.151916 " Tyttö juoksee vasemmalta kohti" TRUE NA "A" 5 FALSE
"8" "506" "1449048634590" 13.6879453209986 0.459987750000437 2 0.712007555004675 " " 10 16.2 " " TRUE 3.68794532099855 "A" 20 TRUE
"8" "509" "1449048777797" NA NA 0 NA " " 5.338666 8.409 " " TRUE NA "A" 16 FALSE
"9" "104" "1448530125249" 9.01336553700094 0.955636105994927 3 2.36739381997904 " roaduser" 9 14.7 " Tietä ylittävä perhe vasemmalta." TRUE 0.0133655370009365 "A" 16 TRUE
"9" "121" "1448545022229" 4.306782286003 0.500181119990884 2 1.00018754998746 " roaduser" 2.602603 8.508703 " Oikealta kääntyvä musta auto." TRUE 1.704179286003 "A" 28 TRUE
"9" "132" "1448874849779" 5.46341761499934 0.493797763003386 1 0.493797763003386 " roaduser" 3.9 6.27 " Oikelata juokseva lapsi." TRUE 1.56341761499934 "A" 19 TRUE
"9" "140" "1448875680592" 12.9711753989977 0.747832146997098 3 1.74477155299974 " roaduser" 9.643853 17.917911 " Vasemmalta tietä ylittävä perhe  paloauton pysähtyessä suojatien eteen." TRUE 3.32732239899773 "A" 17 TRUE
"9" "143" "1448875899919" 5.40503331700165 0.956125618002261 4 2.48160941798415 " roaduser" 3 12.5 " Vasemmalta tietä ylittävä pariskunta." TRUE 2.40503331700165 "A" 1 TRUE
"9" "146" "1448876058590" 6.60776914699818 0.580008075005026 2 0.832117957994342 " roaduser" 6 8.641976 " Auto vasemmalta kääntyy pyörätien yli. " TRUE 0.60776914699818 "A" 11 TRUE
"9" "150" "1449044843092" NA NA 0 NA " roaduser" 2.970354 6 " Oikealta kääntyvä taksi." TRUE NA "A" 18 FALSE
"9" "165" "1449047076073" 15.583285132001 1.08006836399727 1 1.08006836399727 " roaduser" 15.5 18.151916 " Tyttö juoksee vasemmalta kohti" TRUE 0.0832851320010377 "A" 8 TRUE
"9" "506" "1449048634590" 13.5607081339986 1.08032232099504 1 1.08032232099504 " " 10 16.2 " " TRUE 3.56070813399856 "A" 23 TRUE
"9" "509" "1449048777797" 6.38109088900092 0.665169692001655 1 0.665169692001655 " " 5.338666 8.409 " " TRUE 1.04242488900092 "A" 2 TRUE
"10" "104" "1448530125249" 11.8749580149888 0.252150539003196 1 0.252150539003196 " roaduser" 9 14.7 " Tietä ylittävä perhe vasemmalta." TRUE 2.87495801498881 "A" 11 TRUE
"10" "121" "1448545022229" NA NA 0 NA " roaduser" 2.602603 8.508703 " Oikealta kääntyvä musta auto." TRUE NA "A" 22 FALSE
"10" "132" "1448874849779" 5.76554071600549 0.416062527001486 1 0.416062527001486 " roaduser" 3.9 6.27 " Oikelata juokseva lapsi." TRUE 1.86554071600549 "A" 28 TRUE
"10" "140" "1448875680592" 9.89940877701156 0.414187386995764 3 0.910584034005296 " roaduser" 9.643853 17.917911 " Vasemmalta tietä ylittävä perhe  paloauton pysähtyessä suojatien eteen." TRUE 0.255555777011558 "A" 20 TRUE
"10" "143" "1448875899919" 7.47532938499353 0.415946537003038 3 0.873080896984902 " roaduser" 3 12.5 " Vasemmalta tietä ylittävä pariskunta." TRUE 4.47532938499353 "A" 21 TRUE
"10" "146" "1448876058590" 6.96236957301153 0.416012200992554 1 0.416012200992554 " roaduser" 6 8.641976 " Auto vasemmalta kääntyy pyörätien yli. " TRUE 0.962369573011529 "A" 3 TRUE
"10" "150" "1449044843092" NA NA 0 NA " roaduser" 2.970354 6 " Oikealta kääntyvä taksi." TRUE NA "A" 25 FALSE
"10" "165" "1449047076073" NA NA 0 NA " roaduser" 15.5 18.151916 " Tyttö juoksee vasemmalta kohti" TRUE NA "A" 5 FALSE
"10" "506" "1449048634590" 13.775863103001 0.288402368008974 2 0.489403157014749 " " 10 16.2 " " TRUE 3.77586310300103 "A" 4 TRUE
"10" "509" "1449048777797" 7.90491456599557 0.16340852000576 1 0.16340852000576 " " 5.338666 8.409 " " TRUE 2.56624856599557 "A" 8 TRUE
"11" "104" "1448530125249" 12.2435563040053 0.207984930006205 1 0.207984930006205 " roaduser" 9 14.7 " Tietä ylittävä perhe vasemmalta." TRUE 3.24355630400532 "A" 1 TRUE
"11" "121" "1448545022229" NA NA 0 NA " roaduser" 2.602603 8.508703 " Oikealta kääntyvä musta auto." TRUE NA "A" 5 FALSE
"11" "132" "1448874849779" NA NA 0 NA " roaduser" 3.9 6.27 " Oikelata juokseva lapsi." TRUE NA "A" 2 FALSE
"11" "140" "1448875680592" NA NA 0 NA " roaduser" 9.643853 17.917911 " Vasemmalta tietä ylittävä perhe  paloauton pysähtyessä suojatien eteen." TRUE NA "A" 18 FALSE
"11" "143" "1448875899919" 8.55944914299471 1.28803955399781 1 1.28803955399781 " roaduser" 3 12.5 " Vasemmalta tietä ylittävä pariskunta." TRUE 5.55944914299471 "A" 21 TRUE
"11" "146" "1448876058590" 6.76632590399822 0.787964553994243 1 0.787964553994243 " roaduser" 6 8.641976 " Auto vasemmalta kääntyy pyörätien yli. " TRUE 0.766325903998222 "A" 8 TRUE
"11" "150" "1449044843092" NA NA 0 NA " roaduser" 2.970354 6 " Oikealta kääntyvä taksi." TRUE NA "A" 13 FALSE
"11" "165" "1449047076073" NA NA 0 NA " roaduser" 15.5 18.151916 " Tyttö juoksee vasemmalta kohti" TRUE NA "A" 11 FALSE
"11" "506" "1449048634590" 10.9568302039988 0.495992561991443 2 1.86798892899242 " " 10 16.2 " " TRUE 0.956830203998834 "A" 24 TRUE
"11" "509" "1449048777797" 6.76571933600644 0.207929134994629 1 0.207929134994629 " " 5.338666 8.409 " " TRUE 1.42705333600644 "A" 9 TRUE
"13" "104" "1448530125249" 13.3800319779998 0.167905522000183 2 0.499761041000056 " roaduser" 9 14.7 " Tietä ylittävä perhe vasemmalta." TRUE 4.38003197799981 "C" 22 TRUE
"13" "121" "1448545022229" 3.79914800200004 0.499995837999904 1 0.499995837999904 " roaduser" 2.602603 8.508703 " Oikealta kääntyvä musta auto." TRUE 1.19654500200004 "C" 23 TRUE
"13" "132" "1448874849779" NA NA 0 NA " roaduser" 3.9 6.27 " Oikelata juokseva lapsi." TRUE NA "C" 7 FALSE
"13" "140" "1448875680592" 13.5038996929998 0.4119718500001 2 1.07635347899986 " roaduser" 9.643853 17.917911 " Vasemmalta tietä ylittävä perhe  paloauton pysähtyessä suojatien eteen." TRUE 3.86004669299977 "C" 0 TRUE
"13" "143" "1448875899919" 4.47910921099992 0.415609331000269 4 3.23931444199934 " roaduser" 3 12.5 " Vasemmalta tietä ylittävä pariskunta." TRUE 1.47910921099992 "C" 27 TRUE
"13" "146" "1448876058590" NA NA 0 NA " roaduser" 6 8.641976 " Auto vasemmalta kääntyy pyörätien yli. " TRUE NA "C" 21 FALSE
"13" "150" "1449044843092" NA NA 0 NA " roaduser" 2.970354 6 " Oikealta kääntyvä taksi." TRUE NA "C" 28 FALSE
"13" "165" "1449047076073" 16.2177810830003 0.415944091999791 1 0.415944091999791 " roaduser" 15.5 18.151916 " Tyttö juoksee vasemmalta kohti" TRUE 0.717781083000318 "C" 10 TRUE
"13" "506" "1449048634590" 10.2197236859997 0.166278274999968 1 0.166278274999968 " " 10 16.2 " " TRUE 0.219723685999725 "C" 24 TRUE
"13" "509" "1449048777797" NA NA 0 NA " " 5.338666 8.409 " " TRUE NA "C" 8 FALSE
"14" "104" "1448530125249" 13.5872963649999 0.248109891999775 1 0.248109891999775 " roaduser" 9 14.7 " Tietä ylittävä perhe vasemmalta." TRUE 4.58729636499993 "C" 8 TRUE
"14" "121" "1448545022229" NA NA 0 NA " roaduser" 2.602603 8.508703 " Oikealta kääntyvä musta auto." TRUE NA "C" 27 FALSE
"14" "132" "1448874849779" NA NA 0 NA " roaduser" 3.9 6.27 " Oikelata juokseva lapsi." TRUE NA "C" 0 FALSE
"14" "140" "1448875680592" NA NA 0 NA " roaduser" 9.643853 17.917911 " Vasemmalta tietä ylittävä perhe  paloauton pysähtyessä suojatien eteen." TRUE NA "C" 16 FALSE
"14" "143" "1448875899919" NA NA 0 NA " roaduser" 3 12.5 " Vasemmalta tietä ylittävä pariskunta." FALSE NA "C" 25 FALSE
"14" "146" "1448876058590" NA NA 0 NA " roaduser" 6 8.641976 " Auto vasemmalta kääntyy pyörätien yli. " TRUE NA "C" 17 FALSE
"14" "150" "1449044843092" NA NA 0 NA " roaduser" 2.970354 6 " Oikealta kääntyvä taksi." TRUE NA "C" 12 FALSE
"14" "165" "1449047076073" 16.1078715509993 0.539391404000526 2 0.703158182000152 " roaduser" 15.5 18.151916 " Tyttö juoksee vasemmalta kohti" TRUE 0.607871550999334 "C" 15 TRUE
"14" "506" "1449048634590" NA NA 0 NA " " 10 16.2 " " FALSE NA "C" 14 FALSE
"14" "509" "1449048777797" NA NA 0 NA " " 5.338666 8.409 " " TRUE NA "C" 13 FALSE
"17" "104" "1448530125249" NA NA 0 NA " roaduser" 9 14.7 " Tietä ylittävä perhe vasemmalta." TRUE NA "C" 19 FALSE
"17" "121" "1448545022229" 5.31598650699925 0.127992222000103 1 0.127992222000103 " roaduser" 2.602603 8.508703 " Oikealta kääntyvä musta auto." TRUE 2.71338350699925 "C" 10 TRUE
"17" "132" "1448874849779" NA NA 0 NA " roaduser" 3.9 6.27 " Oikelata juokseva lapsi." TRUE NA "C" 23 FALSE
"17" "140" "1448875680592" NA NA 0 NA " roaduser" 9.643853 17.917911 " Vasemmalta tietä ylittävä perhe  paloauton pysähtyessä suojatien eteen." TRUE NA "C" 1 FALSE
"17" "143" "1448875899919" 3.48684753899943 0.247767320001003 3 1.32748143199933 " roaduser" 3 12.5 " Vasemmalta tietä ylittävä pariskunta." TRUE 0.486847538999427 "C" 16 TRUE
"17" "146" "1448876058590" NA NA 0 NA " roaduser" 6 8.641976 " Auto vasemmalta kääntyy pyörätien yli. " TRUE NA "C" 2 FALSE
"17" "150" "1449044843092" NA NA 0 NA " roaduser" 2.970354 6 " Oikealta kääntyvä taksi." TRUE NA "C" 29 FALSE
"17" "165" "1449047076073" NA NA 0 NA " roaduser" 15.5 18.151916 " Tyttö juoksee vasemmalta kohti" TRUE NA "C" 15 FALSE
"17" "506" "1449048634590" 10.2199068250011 0.168017001999033 1 0.168017001999033 " " 10 16.2 " " TRUE 0.21990682500109 "C" 13 TRUE
"17" "509" "1449048777797" NA NA 0 NA " " 5.338666 8.409 " " TRUE NA "C" 11 FALSE
"18" "104" "1448530125249" 11.0082167369983 0.167522167001152 1 0.167522167001152 " roaduser" 9 14.7 " Tietä ylittävä perhe vasemmalta." TRUE 2.00821673699829 "C" 16 TRUE
"18" "121" "1448545022229" NA NA 0 NA " roaduser" 2.602603 8.508703 " Oikealta kääntyvä musta auto." TRUE NA "C" 14 FALSE
"18" "132" "1448874849779" NA NA 0 NA " roaduser" 3.9 6.27 " Oikelata juokseva lapsi." TRUE NA "C" 24 FALSE
"18" "140" "1448875680592" NA NA 0 NA " roaduser" 9.643853 17.917911 " Vasemmalta tietä ylittävä perhe  paloauton pysähtyessä suojatien eteen." TRUE NA "C" 3 FALSE
"18" "143" "1448875899919" NA NA 0 NA " roaduser" 3 12.5 " Vasemmalta tietä ylittävä pariskunta." TRUE NA "C" 7 FALSE
"18" "146" "1448876058590" NA NA 0 NA " roaduser" 6 8.641976 " Auto vasemmalta kääntyy pyörätien yli. " TRUE NA "C" 2 FALSE
"18" "150" "1449044843092" NA NA 0 NA " roaduser" 2.970354 6 " Oikealta kääntyvä taksi." TRUE NA "C" 0 FALSE
"18" "165" "1449047076073" NA NA 0 NA " roaduser" 15.5 18.151916 " Tyttö juoksee vasemmalta kohti" TRUE NA "C" 5 FALSE
"18" "506" "1449048634590" 14.5388996649999 0.460006544999487 2 0.635680924999178 " " 10 16.2 " " TRUE 4.53889966499992 "C" 27 TRUE
"18" "509" "1449048777797" NA NA 0 NA " " 5.338666 8.409 " " TRUE NA "C" 19 FALSE
"19" "104" "1448530125249" NA NA 0 NA " roaduser" 9 14.7 " Tietä ylittävä perhe vasemmalta." TRUE NA "C" 1 FALSE
"19" "121" "1448545022229" NA NA 0 NA " roaduser" 2.602603 8.508703 " Oikealta kääntyvä musta auto." TRUE NA "C" 8 FALSE
"19" "132" "1448874849779" NA NA 0 NA " roaduser" 3.9 6.27 " Oikelata juokseva lapsi." TRUE NA "C" 6 FALSE
"19" "140" "1448875680592" 15.1245041340007 1.61957593400075 1 1.61957593400075 " roaduser" 9.643853 17.917911 " Vasemmalta tietä ylittävä perhe  paloauton pysähtyessä suojatien eteen." TRUE 5.48065113400074 "C" 2 TRUE
"19" "143" "1448875899919" 6.46061299999928 0.576018307998311 1 0.576018307998311 " roaduser" 3 12.5 " Vasemmalta tietä ylittävä pariskunta." TRUE 3.46061299999928 "C" 3 TRUE
"19" "146" "1448876058590" 6.49133405600151 0.657952591998765 1 0.657952591998765 " roaduser" 6 8.641976 " Auto vasemmalta kääntyy pyörätien yli. " TRUE 0.491334056001506 "C" 9 TRUE
"19" "150" "1449044843092" NA NA 0 NA " roaduser" 2.970354 6 " Oikealta kääntyvä taksi." TRUE NA "C" 20 FALSE
"19" "165" "1449047076073" NA NA 0 NA " roaduser" 15.5 18.151916 " Tyttö juoksee vasemmalta kohti" TRUE NA "C" 17 FALSE
"19" "506" "1449048634590" 10.2537116329986 0.375877865000803 1 0.375877865000803 " " 10 16.2 " " TRUE 0.253711632998602 "C" 0 TRUE
"19" "509" "1449048777797" NA NA 0 NA " " 5.338666 8.409 " " TRUE NA "C" 13 FALSE
"20" "104" "1448530125249" 13.056429704 0.291976792999776 1 0.291976792999776 " roaduser" 9 14.7 " Tietä ylittävä perhe vasemmalta." TRUE 4.05642970400004 "C" 19 TRUE
"20" "121" "1448545022229" NA NA 0 NA " roaduser" 2.602603 8.508703 " Oikealta kääntyvä musta auto." TRUE NA "C" 22 FALSE
"20" "132" "1448874849779" 5.85707474999799 0.291722179001226 1 0.291722179001226 " roaduser" 3.9 6.27 " Oikelata juokseva lapsi." TRUE 1.95707474999799 "C" 18 TRUE
"20" "140" "1448875680592" NA NA 0 NA " roaduser" 9.643853 17.917911 " Vasemmalta tietä ylittävä perhe  paloauton pysähtyessä suojatien eteen." TRUE NA "C" 0 FALSE
"20" "143" "1448875899919" NA NA 0 NA " roaduser" 3 12.5 " Vasemmalta tietä ylittävä pariskunta." TRUE NA "C" 11 FALSE
"20" "146" "1448876058590" NA NA 0 NA " roaduser" 6 8.641976 " Auto vasemmalta kääntyy pyörätien yli. " TRUE NA "C" 16 FALSE
"20" "150" "1449044843092" NA NA 0 NA " roaduser" 2.970354 6 " Oikealta kääntyvä taksi." TRUE NA "C" 4 FALSE
"20" "165" "1449047076073" NA NA 0 NA " roaduser" 15.5 18.151916 " Tyttö juoksee vasemmalta kohti" TRUE NA "C" 21 FALSE
"20" "506" "1449048634590" 10.1368995390003 0.667695906999143 1 0.667695906999143 " " 10 16.2 " " TRUE 0.136899539000296 "C" 20 TRUE
"20" "509" "1449048777797" NA NA 0 NA " " 5.338666 8.409 " " TRUE NA "C" 27 FALSE
"21" "104" "1448530125249" NA NA 0 NA " roaduser" 9 14.7 " Tietä ylittävä perhe vasemmalta." TRUE NA "C" 27 FALSE
"21" "121" "1448545022229" NA NA 0 NA " roaduser" 2.602603 8.508703 " Oikealta kääntyvä musta auto." TRUE NA "C" 2 FALSE
"21" "132" "1448874849779" NA NA 0 NA " roaduser" 3.9 6.27 " Oikelata juokseva lapsi." TRUE NA "C" 16 FALSE
"21" "140" "1448875680592" NA NA 0 NA " roaduser" 9.643853 17.917911 " Vasemmalta tietä ylittävä perhe  paloauton pysähtyessä suojatien eteen." TRUE NA "C" 3 FALSE
"21" "143" "1448875899919" NA NA 0 NA " roaduser" 3 12.5 " Vasemmalta tietä ylittävä pariskunta." TRUE NA "C" 12 FALSE
"21" "146" "1448876058590" NA NA 0 NA " roaduser" 6 8.641976 " Auto vasemmalta kääntyy pyörätien yli. " TRUE NA "C" 20 FALSE
"21" "150" "1449044843092" NA NA 0 NA " roaduser" 2.970354 6 " Oikealta kääntyvä taksi." TRUE NA "C" 14 FALSE
"21" "165" "1449047076073" NA NA 0 NA " roaduser" 15.5 18.151916 " Tyttö juoksee vasemmalta kohti" TRUE NA "C" 9 FALSE
"21" "506" "1449048634590" 10.84881661 0.24809616999994 2 0.704214868999998 " " 10 16.2 " " TRUE 0.848816609999972 "C" 7 TRUE
"21" "509" "1449048777797" NA NA 0 NA " " 5.338666 8.409 " " TRUE NA "C" 26 FALSE
"22" "104" "1448530125249" NA NA 0 NA " roaduser" 9 14.7 " Tietä ylittävä perhe vasemmalta." TRUE NA "C" 20 FALSE
"22" "121" "1448545022229" NA NA 0 NA " roaduser" 2.602603 8.508703 " Oikealta kääntyvä musta auto." TRUE NA "C" 7 FALSE
"22" "132" "1448874849779" NA NA 0 NA " roaduser" 3.9 6.27 " Oikelata juokseva lapsi." TRUE NA "C" 5 FALSE
"22" "140" "1448875680592" 13.880298924 0.247716517000072 1 0.247716517000072 " roaduser" 9.643853 17.917911 " Vasemmalta tietä ylittävä perhe  paloauton pysähtyessä suojatien eteen." TRUE 4.23644592400004 "C" 25 TRUE
"22" "143" "1448875899919" 6.14772582499995 0.247638630000097 1 0.247638630000097 " roaduser" 3 12.5 " Vasemmalta tietä ylittävä pariskunta." TRUE 3.14772582499995 "C" 6 TRUE
"22" "146" "1448876058590" NA NA 0 NA " roaduser" 6 8.641976 " Auto vasemmalta kääntyy pyörätien yli. " TRUE NA "C" 15 FALSE
"22" "150" "1449044843092" NA NA 0 NA " roaduser" 2.970354 6 " Oikealta kääntyvä taksi." FALSE NA "C" 18 FALSE
"22" "165" "1449047076073" 15.747596878 0.168094161999989 2 0.708093399000063 " roaduser" 15.5 18.151916 " Tyttö juoksee vasemmalta kohti" TRUE 0.247596877999968 "C" 24 TRUE
"22" "509" "1449048777797" NA NA 0 NA " " 5.338666 8.409 " " TRUE NA "C" 22 FALSE
"23" "104" "1448530125249" NA NA 0 NA " roaduser" 9 14.7 " Tietä ylittävä perhe vasemmalta." TRUE NA "C" 20 FALSE
"23" "121" "1448545022229" 4.18947228399975 0.291931350000141 1 0.291931350000141 " roaduser" 2.602603 8.508703 " Oikealta kääntyvä musta auto." TRUE 1.58686928399975 "C" 9 TRUE
"23" "132" "1448874849779" NA NA 0 NA " roaduser" 3.9 6.27 " Oikelata juokseva lapsi." TRUE NA "C" 29 FALSE
"23" "140" "1448875680592" 14.653475267 0.288625205999779 1 0.288625205999779 " roaduser" 9.643853 17.917911 " Vasemmalta tietä ylittävä perhe  paloauton pysähtyessä suojatien eteen." TRUE 5.00962226699998 "C" 21 TRUE
"23" "143" "1448875899919" 5.57445259099995 0.495468123000137 4 3.23461626000062 " roaduser" 3 12.5 " Vasemmalta tietä ylittävä pariskunta." TRUE 2.57445259099995 "C" 12 TRUE
"23" "146" "1448876058590" NA NA 0 NA " roaduser" 6 8.641976 " Auto vasemmalta kääntyy pyörätien yli. " TRUE NA "C" 22 FALSE
"23" "150" "1449044843092" NA NA 0 NA " roaduser" 2.970354 6 " Oikealta kääntyvä taksi." TRUE NA "C" 14 FALSE
"23" "165" "1449047076073" NA NA 0 NA " roaduser" 15.5 18.151916 " Tyttö juoksee vasemmalta kohti" TRUE NA "C" 27 FALSE
"23" "506" "1449048634590" 10.1800040970002 0.832712956999785 2 1.66672326599974 " " 10 16.2 " " TRUE 0.180004097000165 "C" 10 TRUE
"23" "509" "1449048777797" NA NA 0 NA " " 5.338666 8.409 " " TRUE NA "C" 25 FALSE
"24" "104" "1448530125249" NA NA 0 NA " roaduser" 9 14.7 " Tietä ylittävä perhe vasemmalta." TRUE NA "C" 5 FALSE
"24" "121" "1448545022229" NA NA 0 NA " roaduser" 2.602603 8.508703 " Oikealta kääntyvä musta auto." TRUE NA "C" 11 FALSE
"24" "132" "1448874849779" NA NA 0 NA " roaduser" 3.9 6.27 " Oikelata juokseva lapsi." TRUE NA "C" 20 FALSE
"24" "140" "1448875680592" NA NA 0 NA " roaduser" 9.643853 17.917911 " Vasemmalta tietä ylittävä perhe  paloauton pysähtyessä suojatien eteen." FALSE NA "C" 1 FALSE
"24" "143" "1448875899919" 9.01330402900021 0.289642161999836 1 0.289642161999836 " roaduser" 3 12.5 " Vasemmalta tietä ylittävä pariskunta." TRUE 6.01330402900021 "C" 29 TRUE
"24" "150" "1449044843092" NA NA 0 NA " roaduser" 2.970354 6 " Oikealta kääntyvä taksi." FALSE NA "C" 19 FALSE
"24" "165" "1449047076073" 16.079512413 0.37598419599999 1 0.37598419599999 " roaduser" 15.5 18.151916 " Tyttö juoksee vasemmalta kohti" TRUE 0.579512412999975 "C" 8 TRUE
"24" "506" "1449048634590" NA NA 0 NA " " 10 16.2 " " TRUE NA "C" 10 FALSE
"24" "509" "1449048777797" NA NA 0 NA " " 5.338666 8.409 " " TRUE NA "C" 23 FALSE
"25" "104" "1448530125249" NA NA 0 NA " roaduser" 9 14.7 " Tietä ylittävä perhe vasemmalta." TRUE NA "C" 16 FALSE
"25" "121" "1448545022229" NA NA 0 NA " roaduser" 2.602603 8.508703 " Oikealta kääntyvä musta auto." TRUE NA "C" 15 FALSE
"25" "132" "1448874849779" NA NA 0 NA " roaduser" 3.9 6.27 " Oikelata juokseva lapsi." TRUE NA "C" 25 FALSE
"25" "140" "1448875680592" NA NA 0 NA " roaduser" 9.643853 17.917911 " Vasemmalta tietä ylittävä perhe  paloauton pysähtyessä suojatien eteen." TRUE NA "C" 7 FALSE
"25" "143" "1448875899919" 4.95639180800026 0.372754124999119 3 1.03170108599988 " roaduser" 3 12.5 " Vasemmalta tietä ylittävä pariskunta." TRUE 1.95639180800026 "C" 23 TRUE
"25" "146" "1448876058590" NA NA 0 NA " roaduser" 6 8.641976 " Auto vasemmalta kääntyy pyörätien yli. " TRUE NA "C" 0 FALSE
"25" "150" "1449044843092" NA NA 0 NA " roaduser" 2.970354 6 " Oikealta kääntyvä taksi." TRUE NA "C" 5 FALSE
"25" "165" "1449047076073" 16.8715270539997 0.123989061999964 1 0.123989061999964 " roaduser" 15.5 18.151916 " Tyttö juoksee vasemmalta kohti" TRUE 1.37152705399967 "C" 20 TRUE
"25" "506" "1449048634590" 14.600227601999 1.28887517899966 1 1.28887517899966 " " 10 16.2 " " TRUE 4.60022760199899 "C" 24 TRUE
"25" "509" "1449048777797" NA NA 0 NA " " 5.338666 8.409 " " TRUE NA "C" 11 FALSE
"26" "104" "1448530125249" NA NA 0 NA " roaduser" 9 14.7 " Tietä ylittävä perhe vasemmalta." TRUE NA "C" 3 FALSE
"26" "121" "1448545022229" NA NA 0 NA " roaduser" 2.602603 8.508703 " Oikealta kääntyvä musta auto." TRUE NA "C" 26 FALSE
"26" "132" "1448874849779" NA NA 0 NA " roaduser" 3.9 6.27 " Oikelata juokseva lapsi." TRUE NA "C" 8 FALSE
"26" "140" "1448875680592" 15.1114410720002 0.500007848000678 2 0.747993035000036 " roaduser" 9.643853 17.917911 " Vasemmalta tietä ylittävä perhe  paloauton pysähtyessä suojatien eteen." TRUE 5.46758807200016 "C" 29 TRUE
"26" "143" "1448875899919" 8.72820897999918 0.663797532999524 2 1.24339307199807 " roaduser" 3 12.5 " Vasemmalta tietä ylittävä pariskunta." TRUE 5.72820897999918 "C" 24 TRUE
"26" "146" "1448876058590" 7.06363195999984 0.58043662899945 1 0.58043662899945 " roaduser" 6 8.641976 " Auto vasemmalta kääntyy pyörätien yli. " TRUE 1.06363195999984 "C" 6 TRUE
"26" "150" "1449044843092" NA NA 0 NA " roaduser" 2.970354 6 " Oikealta kääntyvä taksi." TRUE NA "C" 2 FALSE
"26" "165" "1449047076073" 15.5345770269996 0.330552600000374 2 1.16224917799991 " roaduser" 15.5 18.151916 " Tyttö juoksee vasemmalta kohti" TRUE 0.0345770269996137 "C" 13 TRUE
"26" "506" "1449048634590" NA NA 0 NA " " 10 16.2 " " TRUE NA "C" 25 FALSE
"26" "509" "1449048777797" 7.89219829699869 0.415720946000874 1 0.415720946000874 " " 5.338666 8.409 " " TRUE 2.55353229699869 "C" 14 TRUE
"27" "104" "1448530125249" 13.6680104879997 0.252016934000494 1 0.252016934000494 " roaduser" 9 14.7 " Tietä ylittävä perhe vasemmalta." TRUE 4.66801048799971 "C" 15 TRUE
"27" "121" "1448545022229" NA NA 0 NA " roaduser" 2.602603 8.508703 " Oikealta kääntyvä musta auto." TRUE NA "C" 17 FALSE
"27" "132" "1448874849779" 5.64713578800001 0.416055633999349 1 0.416055633999349 " roaduser" 3.9 6.27 " Oikelata juokseva lapsi." TRUE 1.74713578800001 "C" 8 TRUE
"27" "140" "1448875680592" 15.5794177999996 1.08397276899996 1 1.08397276899996 " roaduser" 9.643853 17.917911 " Vasemmalta tietä ylittävä perhe  paloauton pysähtyessä suojatien eteen." TRUE 5.93556479999965 "C" 3 TRUE
"27" "143" "1448875899919" 4.44801556799939 0.164014814001348 3 1.48918822999985 " roaduser" 3 12.5 " Vasemmalta tietä ylittävä pariskunta." TRUE 1.44801556799939 "C" 28 TRUE
"27" "146" "1448876058590" 7.23039160699955 0.412692125999456 1 0.412692125999456 " roaduser" 6 8.641976 " Auto vasemmalta kääntyy pyörätien yli. " TRUE 1.23039160699955 "C" 7 TRUE
"27" "150" "1449044843092" 5.61219293000067 0.203739481999946 1 0.203739481999946 " roaduser" 2.970354 6 " Oikealta kääntyvä taksi." TRUE 2.64183893000067 "C" 2 TRUE
"27" "165" "1449047076073" 16.208032935001 0.412006855998698 1 0.412006855998698 " roaduser" 15.5 18.151916 " Tyttö juoksee vasemmalta kohti" TRUE 0.708032935001029 "C" 13 TRUE
"27" "506" "1449048634590" 10.0488813580014 0.332015963998856 2 1.12562205499853 " " 10 16.2 " " TRUE 0.0488813580013812 "C" 1 TRUE
"27" "509" "1449048777797" 7.01987288700002 0.331980323999232 1 0.331980323999232 " " 5.338666 8.409 " " TRUE 1.68120688700002 "C" 16 TRUE
"28" "104" "1448530125249" NA NA 0 NA " roaduser" 9 14.7 " Tietä ylittävä perhe vasemmalta." TRUE NA "C" 17 FALSE
"28" "121" "1448545022229" 4.30433846100095 0.331151729000339 1 0.331151729000339 " roaduser" 2.602603 8.508703 " Oikealta kääntyvä musta auto." TRUE 1.70173546100095 "C" 0 TRUE
"28" "132" "1448874849779" NA NA 0 NA " roaduser" 3.9 6.27 " Oikelata juokseva lapsi." TRUE NA "C" 12 FALSE
"28" "140" "1448875680592" NA NA 0 NA " roaduser" 9.643853 17.917911 " Vasemmalta tietä ylittävä perhe  paloauton pysähtyessä suojatien eteen." FALSE NA "C" 18 FALSE
"28" "143" "1448875899919" 5.93244227099967 3.99091941299957 1 3.99091941299957 " roaduser" 3 12.5 " Vasemmalta tietä ylittävä pariskunta." FALSE 2.93244227099967 "C" 27 TRUE
"28" "146" "1448876058590" NA NA 0 NA " roaduser" 6 8.641976 " Auto vasemmalta kääntyy pyörätien yli. " FALSE NA "C" 24 FALSE
"28" "150" "1449044843092" NA NA 0 NA " roaduser" 2.970354 6 " Oikealta kääntyvä taksi." TRUE NA "C" 9 FALSE
"28" "165" "1449047076073" NA NA 0 NA " roaduser" 15.5 18.151916 " Tyttö juoksee vasemmalta kohti" TRUE NA "C" 2 FALSE
"28" "506" "1449048634590" NA NA 0 NA " " 10 16.2 " " FALSE NA "C" 19 FALSE
"28" "509" "1449048777797" NA NA 0 NA " " 5.338666 8.409 " " TRUE NA "C" 13 FALSE
"29" "104" "1448530125249" NA NA 0 NA " roaduser" 9 14.7 " Tietä ylittävä perhe vasemmalta." TRUE NA "C" 2 FALSE
"29" "121" "1448545022229" NA NA 0 NA " roaduser" 2.602603 8.508703 " Oikealta kääntyvä musta auto." TRUE NA "C" 27 FALSE
"29" "132" "1448874849779" 5.6397963670006 0.376014277999275 1 0.376014277999275 " roaduser" 3.9 6.27 " Oikelata juokseva lapsi." TRUE 1.7397963670006 "C" 12 TRUE
"29" "140" "1448875680592" 14.6245188030007 0.831697219999114 1 0.831697219999114 " roaduser" 9.643853 17.917911 " Vasemmalta tietä ylittävä perhe  paloauton pysähtyessä suojatien eteen." TRUE 4.98066580300068 "C" 5 TRUE
"29" "143" "1448875899919" 9.28489015200103 0.581811092999487 2 0.790191389998654 " roaduser" 3 12.5 " Vasemmalta tietä ylittävä pariskunta." TRUE 6.28489015200103 "C" 10 TRUE
"29" "146" "1448876058590" NA NA 0 NA " roaduser" 6 8.641976 " Auto vasemmalta kääntyy pyörätien yli. " TRUE NA "C" 20 FALSE
"29" "150" "1449044843092" 4.3925404749989 0.704004106000866 1 0.704004106000866 " roaduser" 2.970354 6 " Oikealta kääntyvä taksi." TRUE 1.4221864749989 "C" 24 TRUE
"29" "165" "1449047076073" NA NA 0 NA " roaduser" 15.5 18.151916 " Tyttö juoksee vasemmalta kohti" TRUE NA "C" 21 FALSE
"29" "506" "1449048634590" 11.1330505040005 0.456036038000093 1 0.456036038000093 " " 10 16.2 " " TRUE 1.13305050400049 "C" 11 TRUE
"29" "509" "1449048777797" NA NA 0 NA " " 5.338666 8.409 " " TRUE NA "C" 3 FALSE
"30" "104" "1448530125249" NA NA 0 NA " roaduser" 9 14.7 " Tietä ylittävä perhe vasemmalta." TRUE NA "C" 10 FALSE
"30" "121" "1448545022229" NA NA 0 NA " roaduser" 2.602603 8.508703 " Oikealta kääntyvä musta auto." TRUE NA "C" 21 FALSE
"30" "132" "1448874849779" NA NA 0 NA " roaduser" 3.9 6.27 " Oikelata juokseva lapsi." TRUE NA "C" 18 FALSE
"30" "140" "1448875680592" NA NA 0 NA " roaduser" 9.643853 17.917911 " Vasemmalta tietä ylittävä perhe  paloauton pysähtyessä suojatien eteen." TRUE NA "C" 19 FALSE
"30" "143" "1448875899919" 9.37688974400226 0.99162561599951 1 0.99162561599951 " roaduser" 3 12.5 " Vasemmalta tietä ylittävä pariskunta." TRUE 6.37688974400226 "C" 25 TRUE
"30" "146" "1448876058590" NA NA 0 NA " roaduser" 6 8.641976 " Auto vasemmalta kääntyy pyörätien yli. " TRUE NA "C" 29 FALSE
"30" "150" "1449044843092" NA NA 0 NA " roaduser" 2.970354 6 " Oikealta kääntyvä taksi." TRUE NA "C" 13 FALSE
"30" "165" "1449047076073" NA NA 0 NA " roaduser" 15.5 18.151916 " Tyttö juoksee vasemmalta kohti" TRUE NA "C" 7 FALSE
"30" "506" "1449048634590" 10.7445118270007 0.539885746999062 2 0.787722630000644 " " 10 16.2 " " TRUE 0.744511827000679 "C" 0 TRUE
"30" "509" "1449048777797" NA NA 0 NA " " 5.338666 8.409 " " TRUE NA "C" 11 FALSE
"31" "104" "1448530125249" NA NA 0 NA " roaduser" 9 14.7 " Tietä ylittävä perhe vasemmalta." TRUE NA "C" 26 FALSE
"31" "121" "1448545022229" NA NA 0 NA " roaduser" 2.602603 8.508703 " Oikealta kääntyvä musta auto." TRUE NA "C" 11 FALSE
"31" "132" "1448874849779" NA NA 0 NA " roaduser" 3.9 6.27 " Oikelata juokseva lapsi." TRUE NA "C" 21 FALSE
"31" "140" "1448875680592" 15.9384429140009 0.788022380002076 1 0.788022380002076 " roaduser" 9.643853 17.917911 " Vasemmalta tietä ylittävä perhe  paloauton pysähtyessä suojatien eteen." TRUE 6.29458991400092 "C" 12 TRUE
"31" "143" "1448875899919" 3.0544922400004 0.362416553998628 3 1.30348484099886 " roaduser" 3 12.5 " Vasemmalta tietä ylittävä pariskunta." TRUE 0.0544922400003998 "C" 6 TRUE
"31" "146" "1448876058590" NA NA 0 NA " roaduser" 6 8.641976 " Auto vasemmalta kääntyy pyörätien yli. " TRUE NA "C" 20 FALSE
"31" "150" "1449044843092" NA NA 0 NA " roaduser" 2.970354 6 " Oikealta kääntyvä taksi." TRUE NA "C" 13 FALSE
"31" "165" "1449047076073" NA NA 0 NA " roaduser" 15.5 18.151916 " Tyttö juoksee vasemmalta kohti" TRUE NA "C" 3 FALSE
"31" "506" "1449048634590" NA NA 0 NA " " 10 16.2 " " TRUE NA "C" 22 FALSE
"31" "509" "1449048777797" NA NA 0 NA " " 5.338666 8.409 " " TRUE NA "C" 10 FALSE
"32" "104" "1448530125249" NA NA 0 NA " roaduser" 9 14.7 " Tietä ylittävä perhe vasemmalta." TRUE NA "C" 21 FALSE
"32" "121" "1448545022229" 5.76641959799963 0.371603870000399 1 0.371603870000399 " roaduser" 2.602603 8.508703 " Oikealta kääntyvä musta auto." TRUE 3.16381659799963 "C" 5 TRUE
"32" "132" "1448874849779" NA NA 0 NA " roaduser" 3.9 6.27 " Oikelata juokseva lapsi." TRUE NA "C" 28 FALSE
"32" "140" "1448875680592" 15.2711336140019 0.995964223999181 1 0.995964223999181 " roaduser" 9.643853 17.917911 " Vasemmalta tietä ylittävä perhe  paloauton pysähtyessä suojatien eteen." TRUE 5.62728061400188 "C" 10 TRUE
"32" "143" "1448875899919" NA NA 0 NA " roaduser" 3 12.5 " Vasemmalta tietä ylittävä pariskunta." TRUE NA "C" 1 FALSE
"32" "146" "1448876058590" NA NA 0 NA " roaduser" 6 8.641976 " Auto vasemmalta kääntyy pyörätien yli. " TRUE NA "C" 29 FALSE
"32" "150" "1449044843092" NA NA 0 NA " roaduser" 2.970354 6 " Oikealta kääntyvä taksi." TRUE NA "C" 9 FALSE
"32" "165" "1449047076073" NA NA 0 NA " roaduser" 15.5 18.151916 " Tyttö juoksee vasemmalta kohti" TRUE NA "C" 25 FALSE
"32" "506" "1449048634590" 10.0118590599996 0.208202368001366 2 0.367722242001037 " " 10 16.2 " " TRUE 0.0118590599995514 "C" 6 TRUE
"32" "509" "1449048777797" 7.34228693099794 0.539991080000618 1 0.539991080000618 " " 5.338666 8.409 " " TRUE 2.00362093099794 "C" 20 TRUE
"33" "104" "1448530125249" NA NA 0 NA " roaduser" 9 14.7 " Tietä ylittävä perhe vasemmalta." TRUE NA "C" 6 FALSE
"33" "121" "1448545022229" NA NA 0 NA " roaduser" 2.602603 8.508703 " Oikealta kääntyvä musta auto." TRUE NA "C" 27 FALSE
"33" "132" "1448874849779" NA NA 0 NA " roaduser" 3.9 6.27 " Oikelata juokseva lapsi." TRUE NA "C" 1 FALSE
"33" "140" "1448875680592" NA NA 0 NA " roaduser" 9.643853 17.917911 " Vasemmalta tietä ylittävä perhe  paloauton pysähtyessä suojatien eteen." TRUE NA "C" 18 FALSE
"33" "143" "1448875899919" 5.10229985299884 0.415383120001934 1 0.415383120001934 " roaduser" 3 12.5 " Vasemmalta tietä ylittävä pariskunta." TRUE 2.10229985299884 "C" 25 TRUE
"33" "146" "1448876058590" NA NA 0 NA " roaduser" 6 8.641976 " Auto vasemmalta kääntyy pyörätien yli. " TRUE NA "C" 17 FALSE
"33" "150" "1449044843092" NA NA 0 NA " roaduser" 2.970354 6 " Oikealta kääntyvä taksi." TRUE NA "C" 0 FALSE
"33" "165" "1449047076073" NA NA 0 NA " roaduser" 15.5 18.151916 " Tyttö juoksee vasemmalta kohti" TRUE NA "C" 19 FALSE
"33" "506" "1449048634590" NA NA 0 NA " " 10 16.2 " " TRUE NA "C" 8 FALSE
"33" "509" "1449048777797" NA NA 0 NA " " 5.338666 8.409 " " TRUE NA "C" 26 FALSE
"34" "104" "1448530125249" NA NA 0 NA " roaduser" 9 14.7 " Tietä ylittävä perhe vasemmalta." TRUE NA "C" 9 FALSE
"34" "121" "1448545022229" NA NA 0 NA " roaduser" 2.602603 8.508703 " Oikealta kääntyvä musta auto." TRUE NA "C" 26 FALSE
"34" "132" "1448874849779" NA NA 0 NA " roaduser" 3.9 6.27 " Oikelata juokseva lapsi." TRUE NA "C" 4 FALSE
"34" "140" "1448875680592" NA NA 0 NA " roaduser" 9.643853 17.917911 " Vasemmalta tietä ylittävä perhe  paloauton pysähtyessä suojatien eteen." TRUE NA "C" 15 FALSE
"34" "143" "1448875899919" NA NA 0 NA " roaduser" 3 12.5 " Vasemmalta tietä ylittävä pariskunta." TRUE NA "C" 23 FALSE
"34" "146" "1448876058590" NA NA 0 NA " roaduser" 6 8.641976 " Auto vasemmalta kääntyy pyörätien yli. " TRUE NA "C" 16 FALSE
"34" "150" "1449044843092" NA NA 0 NA " roaduser" 2.970354 6 " Oikealta kääntyvä taksi." TRUE NA "C" 7 FALSE
"34" "165" "1449047076073" NA NA 0 NA " roaduser" 15.5 18.151916 " Tyttö juoksee vasemmalta kohti" TRUE NA "C" 29 FALSE
"34" "506" "1449048634590" 13.876103396 0.168061957000191 1 0.168061957000191 " " 10 16.2 " " TRUE 3.87610339599996 "C" 22 TRUE
"34" "509" "1449048777797" NA NA 0 NA " " 5.338666 8.409 " " TRUE NA "C" 24 FALSE
"36" "104" "1448530125249" NA NA 0 NA " roaduser" 9 14.7 " Tietä ylittävä perhe vasemmalta." TRUE NA "C" 13 FALSE
"36" "121" "1448545022229" 2.69764361299985 0.623952060999727 1 0.623952060999727 " roaduser" 2.602603 8.508703 " Oikealta kääntyvä musta auto." TRUE 0.0950406129998544 "C" 23 TRUE
"36" "132" "1448874849779" NA NA 0 NA " roaduser" 3.9 6.27 " Oikelata juokseva lapsi." TRUE NA "C" 14 FALSE
"36" "140" "1448875680592" 15.1158809370008 0.252202142999522 2 1.04047760099911 " roaduser" 9.643853 17.917911 " Vasemmalta tietä ylittävä perhe  paloauton pysähtyessä suojatien eteen." TRUE 5.47202793700084 "C" 2 TRUE
"36" "143" "1448875899919" 3.07544361799955 0.499899940000432 2 0.78820851600085 " roaduser" 3 12.5 " Vasemmalta tietä ylittävä pariskunta." TRUE 0.0754436179995537 "C" 21 TRUE
"36" "146" "1448876058590" NA NA 0 NA " roaduser" 6 8.641976 " Auto vasemmalta kääntyy pyörätien yli. " TRUE NA "C" 28 FALSE
"36" "150" "1449044843092" NA NA 0 NA " roaduser" 2.970354 6 " Oikealta kääntyvä taksi." TRUE NA "C" 9 FALSE
"36" "165" "1449047076073" NA NA 0 NA " roaduser" 15.5 18.151916 " Tyttö juoksee vasemmalta kohti" TRUE NA "C" 4 FALSE
"36" "506" "1449048634590" 10.4625522400002 0.495630596999945 2 1.32339094000054 " " 10 16.2 " " TRUE 0.46255224000015 "C" 18 TRUE
"36" "509" "1449048777797" NA NA 0 NA " " 5.338666 8.409 " " TRUE NA "C" 22 FALSE
"37" "104" "1448530125249" NA NA 0 NA " roaduser" 9 14.7 " Tietä ylittävä perhe vasemmalta." TRUE NA "C" 3 FALSE
"37" "121" "1448545022229" NA NA 0 NA " roaduser" 2.602603 8.508703 " Oikealta kääntyvä musta auto." TRUE NA "C" 22 FALSE
"37" "132" "1448874849779" 5.36003393800002 0.208013499000117 1 0.208013499000117 " roaduser" 3.9 6.27 " Oikelata juokseva lapsi." TRUE 1.46003393800002 "C" 8 TRUE
"37" "140" "1448875680592" 14.5423436780002 1.57998665499963 1 1.57998665499963 " roaduser" 9.643853 17.917911 " Vasemmalta tietä ylittävä perhe  paloauton pysähtyessä suojatien eteen." TRUE 4.89849067800018 "C" 4 TRUE
"37" "143" "1448875899919" 8.60751806999906 1.4961868320006 1 1.4961868320006 " roaduser" 3 12.5 " Vasemmalta tietä ylittävä pariskunta." TRUE 5.60751806999906 "C" 15 TRUE
"37" "146" "1448876058590" NA NA 0 NA " roaduser" 6 8.641976 " Auto vasemmalta kääntyy pyörätien yli. " TRUE NA "C" 17 FALSE
"37" "150" "1449044843092" NA NA 0 NA " roaduser" 2.970354 6 " Oikealta kääntyvä taksi." FALSE NA "C" 27 FALSE
"37" "165" "1449047076073" 16.1036172089998 0.208026274999611 2 0.499821174999852 " roaduser" 15.5 18.151916 " Tyttö juoksee vasemmalta kohti" TRUE 0.603617208999822 "C" 10 TRUE
"37" "506" "1449048634590" 13.6279945459992 1.37199867399977 1 1.37199867399977 " " 10 16.2 " " TRUE 3.62799454599917 "C" 25 TRUE
"37" "509" "1449048777797" NA NA 0 NA " " 5.338666 8.409 " " TRUE NA "C" 13 FALSE
"38" "104" "1448530125249" NA NA 0 NA " roaduser" 9 14.7 " Tietä ylittävä perhe vasemmalta." TRUE NA "C" 27 FALSE
"38" "121" "1448545022229" NA NA 0 NA " roaduser" 2.602603 8.508703 " Oikealta kääntyvä musta auto." TRUE NA "C" 18 FALSE
"38" "132" "1448874849779" NA NA 0 NA " roaduser" 3.9 6.27 " Oikelata juokseva lapsi." TRUE NA "C" 9 FALSE
"38" "140" "1448875680592" NA NA 0 NA " roaduser" 9.643853 17.917911 " Vasemmalta tietä ylittävä perhe  paloauton pysähtyessä suojatien eteen." TRUE NA "C" 3 FALSE
"38" "143" "1448875899919" 3.25206832000003 0.244262018999507 3 1.82119280000006 " roaduser" 3 12.5 " Vasemmalta tietä ylittävä pariskunta." TRUE 0.252068320000035 "C" 17 TRUE
"38" "146" "1448876058590" NA NA 0 NA " roaduser" 6 8.641976 " Auto vasemmalta kääntyy pyörätien yli. " TRUE NA "C" 21 FALSE
"38" "150" "1449044843092" NA NA 0 NA " roaduser" 2.970354 6 " Oikealta kääntyvä taksi." TRUE NA "C" 1 FALSE
"38" "165" "1449047076073" NA NA 0 NA " roaduser" 15.5 18.151916 " Tyttö juoksee vasemmalta kohti" TRUE NA "C" 26 FALSE
"38" "506" "1449048634590" 14.1927631089984 1.07991291200051 1 1.07991291200051 " " 10 16.2 " " TRUE 4.19276310899841 "C" 13 TRUE
"38" "509" "1449048777797" 5.44388111999979 0.207957861999603 1 0.207957861999603 " " 5.338666 8.409 " " TRUE 0.105215119999787 "C" 20 TRUE
"39" "104" "1448530125249" NA NA 0 NA " roaduser" 9 14.7 " Tietä ylittävä perhe vasemmalta." TRUE NA "C" 8 FALSE
"39" "121" "1448545022229" NA NA 0 NA " roaduser" 2.602603 8.508703 " Oikealta kääntyvä musta auto." TRUE NA "C" 17 FALSE
"39" "132" "1448874849779" NA NA 0 NA " roaduser" 3.9 6.27 " Oikelata juokseva lapsi." TRUE NA "C" 13 FALSE
"39" "140" "1448875680592" 13.8400351939999 0.247955355000158 3 1.82342559300014 " roaduser" 9.643853 17.917911 " Vasemmalta tietä ylittävä perhe  paloauton pysähtyessä suojatien eteen." TRUE 4.19618219399994 "C" 26 TRUE
"39" "143" "1448875899919" 5.88326390300062 0.67167218800023 2 1.00586334699983 " roaduser" 3 12.5 " Vasemmalta tietä ylittävä pariskunta." TRUE 2.88326390300062 "C" 28 TRUE
"39" "146" "1448876058590" 6.32796028900157 1.3333580769995 1 1.3333580769995 " roaduser" 6 8.641976 " Auto vasemmalta kääntyy pyörätien yli. " TRUE 0.327960289001567 "C" 23 TRUE
"39" "150" "1449044843092" NA NA 0 NA " roaduser" 2.970354 6 " Oikealta kääntyvä taksi." TRUE NA "C" 16 FALSE
"39" "165" "1449047076073" NA NA 0 NA " roaduser" 15.5 18.151916 " Tyttö juoksee vasemmalta kohti" TRUE NA "C" 12 FALSE
"39" "506" "1449048634590" 12.2941639110013 0.207926022998436 3 1.49452685299912 " " 10 16.2 " " TRUE 2.29416391100131 "C" 22 TRUE
"39" "509" "1449048777797" NA NA 0 NA " " 5.338666 8.409 " " TRUE NA "C" 14 FALSE
"40" "104" "1448530125249" NA NA 0 NA " roaduser" 9 14.7 " Tietä ylittävä perhe vasemmalta." TRUE NA "C" 17 FALSE
"40" "121" "1448545022229" NA NA 0 NA " roaduser" 2.602603 8.508703 " Oikealta kääntyvä musta auto." TRUE NA "C" 18 FALSE
"40" "132" "1448874849779" NA NA 0 NA " roaduser" 3.9 6.27 " Oikelata juokseva lapsi." TRUE NA "C" 22 FALSE
"40" "140" "1448875680592" 12.2071845549999 0.291933766000511 1 0.291933766000511 " roaduser" 9.643853 17.917911 " Vasemmalta tietä ylittävä perhe  paloauton pysähtyessä suojatien eteen." TRUE 2.56333155499991 "C" 29 TRUE
"40" "143" "1448875899919" 5.3523797100006 0.32504826100012 5 2.36109100899921 " roaduser" 3 12.5 " Vasemmalta tietä ylittävä pariskunta." TRUE 2.3523797100006 "C" 7 TRUE
"40" "146" "1448876058590" NA NA 0 NA " roaduser" 6 8.641976 " Auto vasemmalta kääntyy pyörätien yli. " TRUE NA "C" 5 FALSE
"40" "150" "1449044843092" NA NA 0 NA " roaduser" 2.970354 6 " Oikealta kääntyvä taksi." TRUE NA "C" 11 FALSE
"40" "165" "1449047076073" NA NA 0 NA " roaduser" 15.5 18.151916 " Tyttö juoksee vasemmalta kohti" TRUE NA "C" 23 FALSE
"40" "506" "1449048634590" 14.7920541519998 0.251927621000505 1 0.251927621000505 " " 10 16.2 " " TRUE 4.79205415199976 "C" 20 TRUE
"40" "509" "1449048777797" 5.44679683800132 0.205292769998778 1 0.205292769998778 " " 5.338666 8.409 " " TRUE 0.108130838001319 "C" 2 TRUE
"41" "104" "1448530125249" NA NA 0 NA " roaduser" 9 14.7 " Tietä ylittävä perhe vasemmalta." TRUE NA "C" 11 FALSE
"41" "121" "1448545022229" NA NA 0 NA " roaduser" 2.602603 8.508703 " Oikealta kääntyvä musta auto." TRUE NA "C" 1 FALSE
"41" "132" "1448874849779" 5.73411054699682 0.332384811001248 1 0.332384811001248 " roaduser" 3.9 6.27 " Oikelata juokseva lapsi." TRUE 1.83411054699682 "C" 25 TRUE
"41" "140" "1448875680592" 13.2921789549982 0.372519159998774 3 1.58062787299787 " roaduser" 9.643853 17.917911 " Vasemmalta tietä ylittävä perhe  paloauton pysähtyessä suojatien eteen." TRUE 3.64832595499823 "C" 29 TRUE
"41" "143" "1448875899919" 5.3976349959994 1.11998123800004 1 1.11998123800004 " roaduser" 3 12.5 " Vasemmalta tietä ylittävä pariskunta." TRUE 2.3976349959994 "C" 3 TRUE
"41" "146" "1448876058590" NA NA 0 NA " roaduser" 6 8.641976 " Auto vasemmalta kääntyy pyörätien yli. " TRUE NA "C" 5 FALSE
"41" "150" "1449044843092" NA NA 0 NA " roaduser" 2.970354 6 " Oikealta kääntyvä taksi." TRUE NA "C" 22 FALSE
"41" "165" "1449047076073" NA NA 0 NA " roaduser" 15.5 18.151916 " Tyttö juoksee vasemmalta kohti" TRUE NA "C" 28 FALSE
"41" "506" "1449048634590" 14.1680357879995 0.66419550000137 2 1.00018676000036 " " 10 16.2 " " TRUE 4.16803578799954 "C" 26 TRUE
"41" "509" "1449048777797" NA NA 0 NA " " 5.338666 8.409 " " TRUE NA "C" 15 FALSE
"42" "104" "1448530125249" NA NA 0 NA " roaduser" 9 14.7 " Tietä ylittävä perhe vasemmalta." FALSE NA "C" 5 FALSE
"42" "121" "1448545022229" NA NA 0 NA " roaduser" 2.602603 8.508703 " Oikealta kääntyvä musta auto." TRUE NA "C" 0 FALSE
"42" "132" "1448874849779" 5.76959042300223 0.208025239000563 1 0.208025239000563 " roaduser" 3.9 6.27 " Oikelata juokseva lapsi." TRUE 1.86959042300223 "C" 29 TRUE
"42" "140" "1448875680592" NA NA 0 NA " roaduser" 9.643853 17.917911 " Vasemmalta tietä ylittävä perhe  paloauton pysähtyessä suojatien eteen." FALSE NA "C" 13 FALSE
"42" "143" "1448875899919" NA NA 0 NA " roaduser" 3 12.5 " Vasemmalta tietä ylittävä pariskunta." TRUE NA "C" 8 FALSE
"42" "146" "1448876058590" 7.56341043200155 0.415985653999087 1 0.415985653999087 " roaduser" 6 8.641976 " Auto vasemmalta kääntyy pyörätien yli. " TRUE 1.56341043200155 "C" 16 TRUE
"42" "150" "1449044843092" NA NA 0 NA " roaduser" 2.970354 6 " Oikealta kääntyvä taksi." TRUE NA "C" 15 FALSE
"42" "165" "1449047076073" NA NA 0 NA " roaduser" 15.5 18.151916 " Tyttö juoksee vasemmalta kohti" TRUE NA "C" 9 FALSE
"42" "506" "1449048634590" 13.3360153300018 0.128171380998538 2 0.419879885997943 " " 10 16.2 " " TRUE 3.33601533000183 "C" 25 TRUE
"42" "509" "1449048777797" NA NA 0 NA " " 5.338666 8.409 " " TRUE NA "C" 18 FALSE
"43" "104" "1448530125249" 11.2596442410031 0.251947908000147 1 0.251947908000147 " roaduser" 9 14.7 " Tietä ylittävä perhe vasemmalta." TRUE 2.25964424100312 "C" 3 TRUE
"43" "121" "1448545022229" NA NA 0 NA " roaduser" 2.602603 8.508703 " Oikealta kääntyvä musta auto." TRUE NA "C" 11 FALSE
"43" "132" "1448874849779" 5.40354532199854 0.247985657999379 1 0.247985657999379 " roaduser" 3.9 6.27 " Oikelata juokseva lapsi." TRUE 1.50354532199854 "C" 8 TRUE
"43" "140" "1448875680592" NA NA 0 NA " roaduser" 9.643853 17.917911 " Vasemmalta tietä ylittävä perhe  paloauton pysähtyessä suojatien eteen." TRUE NA "C" 16 FALSE
"43" "143" "1448875899919" 6.27325237100013 0.33404674600024 2 0.498081647998333 " roaduser" 3 12.5 " Vasemmalta tietä ylittävä pariskunta." TRUE 3.27325237100013 "C" 15 TRUE
"43" "146" "1448876058590" NA NA 0 NA " roaduser" 6 8.641976 " Auto vasemmalta kääntyy pyörätien yli. " TRUE NA "C" 4 FALSE
"43" "150" "1449044843092" NA NA 0 NA " roaduser" 2.970354 6 " Oikealta kääntyvä taksi." TRUE NA "C" 9 FALSE
"43" "165" "1449047076073" NA NA 0 NA " roaduser" 15.5 18.151916 " Tyttö juoksee vasemmalta kohti" TRUE NA "C" 14 FALSE
"43" "506" "1449048634590" 10.0048402009998 0.162287081999239 2 0.370262848999118 " " 10 16.2 " " TRUE 0.00484020099975169 "C" 6 TRUE
"43" "509" "1449048777797" NA NA 0 NA " " 5.338666 8.409 " " TRUE NA "C" 21 FALSE
"44" "104" "1448530125249" 10.2196741579974 0.211938952001219 2 1.00023190200227 " roaduser" 9 14.7 " Tietä ylittävä perhe vasemmalta." TRUE 1.21967415799736 "C" 11 TRUE
"44" "121" "1448545022229" NA NA 0 NA " roaduser" 2.602603 8.508703 " Oikealta kääntyvä musta auto." TRUE NA "C" 0 FALSE
"44" "132" "1448874849779" NA NA 0 NA " roaduser" 3.9 6.27 " Oikelata juokseva lapsi." TRUE NA "C" 10 FALSE
"44" "140" "1448875680592" 10.1349170579997 0.29201623300105 2 0.500032234998798 " roaduser" 9.643853 17.917911 " Vasemmalta tietä ylittävä perhe  paloauton pysähtyessä suojatien eteen." TRUE 0.491064057999701 "C" 21 TRUE
"44" "143" "1448875899919" 6.51297654799782 1.8709816690025 3 4.19335248399875 " roaduser" 3 12.5 " Vasemmalta tietä ylittävä pariskunta." TRUE 3.51297654799782 "C" 20 TRUE
"44" "146" "1448876058590" 7.76849002800009 0.375463897002192 1 0.375463897002192 " roaduser" 6 8.641976 " Auto vasemmalta kääntyy pyörätien yli. " TRUE 1.76849002800009 "C" 7 TRUE
"44" "150" "1449044843092" NA NA 0 NA " roaduser" 2.970354 6 " Oikealta kääntyvä taksi." TRUE NA "C" 2 FALSE
"44" "165" "1449047076073" NA NA 0 NA " roaduser" 15.5 18.151916 " Tyttö juoksee vasemmalta kohti" TRUE NA "C" 6 FALSE
"44" "506" "1449048634590" 10.4280020869992 0.664011581000523 3 2.07772930099964 " " 10 16.2 " " TRUE 0.428002086999186 "C" 17 TRUE
"44" "509" "1449048777797" NA NA 0 NA " " 5.338666 8.409 " " TRUE NA "C" 28 FALSE
"45" "104" "1448530125249" NA NA 0 NA " roaduser" 9 14.7 " Tietä ylittävä perhe vasemmalta." FALSE NA "C" 15 FALSE
"45" "121" "1448545022229" NA NA 0 NA " roaduser" 2.602603 8.508703 " Oikealta kääntyvä musta auto." TRUE NA "C" 16 FALSE
"45" "132" "1448874849779" NA NA 0 NA " roaduser" 3.9 6.27 " Oikelata juokseva lapsi." FALSE NA "C" 10 FALSE
"45" "140" "1448875680592" 14.5440302169991 0.500120926000818 1 0.500120926000818 " roaduser" 9.643853 17.917911 " Vasemmalta tietä ylittävä perhe  paloauton pysähtyessä suojatien eteen." TRUE 4.90017721699909 "C" 18 TRUE
"45" "143" "1448875899919" 6.26742916699732 0.831701279999834 2 1.49889810999957 " roaduser" 3 12.5 " Vasemmalta tietä ylittävä pariskunta." FALSE 3.26742916699732 "C" 20 TRUE
"45" "146" "1448876058590" NA NA 0 NA " roaduser" 6 8.641976 " Auto vasemmalta kääntyy pyörätien yli. " FALSE NA "C" 23 FALSE
"45" "150" "1449044843092" NA NA 0 NA " roaduser" 2.970354 6 " Oikealta kääntyvä taksi." FALSE NA "C" 19 FALSE
"45" "165" "1449047076073" NA NA 0 NA " roaduser" 15.5 18.151916 " Tyttö juoksee vasemmalta kohti" FALSE NA "C" 9 FALSE
"45" "506" "1449048634590" 10.1780377169998 0.619649828000547 1 0.619649828000547 " " 10 16.2 " " TRUE 0.178037716999825 "C" 27 TRUE
"45" "509" "1449048777797" NA NA 0 NA " " 5.338666 8.409 " " TRUE NA "C" 4 FALSE
"46" "104" "1448530125249" 9.55596221999804 2.11970310100151 2 2.65984503499931 " roaduser" 9 14.7 " Tietä ylittävä perhe vasemmalta." TRUE 0.555962219998037 "C" 1 TRUE
"46" "121" "1448545022229" NA NA 0 NA " roaduser" 2.602603 8.508703 " Oikealta kääntyvä musta auto." TRUE NA "C" 6 FALSE
"46" "132" "1448874849779" NA NA 0 NA " roaduser" 3.9 6.27 " Oikelata juokseva lapsi." TRUE NA "C" 8 FALSE
"46" "140" "1448875680592" NA NA 0 NA " roaduser" 9.643853 17.917911 " Vasemmalta tietä ylittävä perhe  paloauton pysähtyessä suojatien eteen." TRUE NA "C" 20 FALSE
"46" "143" "1448875899919" 10.7615706210017 0.415794974000164 1 0.415794974000164 " roaduser" 3 12.5 " Vasemmalta tietä ylittävä pariskunta." TRUE 7.76157062100174 "C" 23 TRUE
"46" "146" "1448876058590" NA NA 0 NA " roaduser" 6 8.641976 " Auto vasemmalta kääntyy pyörätien yli. " FALSE NA "C" 18 FALSE
"46" "150" "1449044843092" NA NA 0 NA " roaduser" 2.970354 6 " Oikealta kääntyvä taksi." TRUE NA "C" 27 FALSE
"46" "165" "1449047076073" NA NA 0 NA " roaduser" 15.5 18.151916 " Tyttö juoksee vasemmalta kohti" TRUE NA "C" 24 FALSE
"46" "506" "1449048634590" 10.0954364719983 0.540011090000917 2 0.995866018001834 " " 10 16.2 " " FALSE 0.095436471998255 "C" 22 TRUE
"46" "509" "1449048777797" NA NA 0 NA " " 5.338666 8.409 " " TRUE NA "C" 11 FALSE
"47" "104" "1448530125249" 13.3395996320032 0.372003948999918 1 0.372003948999918 " roaduser" 9 14.7 " Tietä ylittävä perhe vasemmalta." TRUE 4.33959963200323 "C" 24 TRUE
"47" "121" "1448545022229" NA NA 0 NA " roaduser" 2.602603 8.508703 " Oikealta kääntyvä musta auto." TRUE NA "C" 19 FALSE
"47" "132" "1448874849779" NA NA 0 NA " roaduser" 3.9 6.27 " Oikelata juokseva lapsi." TRUE NA "C" 26 FALSE
"47" "140" "1448875680592" NA NA 0 NA " roaduser" 9.643853 17.917911 " Vasemmalta tietä ylittävä perhe  paloauton pysähtyessä suojatien eteen." TRUE NA "C" 2 FALSE
"47" "143" "1448875899919" NA NA 0 NA " roaduser" 3 12.5 " Vasemmalta tietä ylittävä pariskunta." TRUE NA "C" 13 FALSE
"47" "146" "1448876058590" NA NA 0 NA " roaduser" 6 8.641976 " Auto vasemmalta kääntyy pyörätien yli. " TRUE NA "C" 5 FALSE
"47" "150" "1449044843092" NA NA 0 NA " roaduser" 2.970354 6 " Oikealta kääntyvä taksi." TRUE NA "C" 10 FALSE
"47" "165" "1449047076073" NA NA 0 NA " roaduser" 15.5 18.151916 " Tyttö juoksee vasemmalta kohti" TRUE NA "C" 22 FALSE
"47" "506" "1449048634590" 10.0514340379959 0.664002269004413 1 0.664002269004413 " " 10 16.2 " " TRUE 0.0514340379959322 "C" 23 TRUE
"47" "509" "1449048777797" 8.06380291300593 0.124456306999491 1 0.124456306999491 " " 5.338666 8.409 " " TRUE 2.72513691300593 "C" 27 TRUE
"48" "104" "1448530125249" 11.629611389 0.412020946999974 1 0.412020946999974 " roaduser" 9 14.7 " Tietä ylittävä perhe vasemmalta." TRUE 2.62961138900005 "A" 22 TRUE
"48" "121" "1448545022229" NA NA 0 NA " roaduser" 2.602603 8.508703 " Oikealta kääntyvä musta auto." TRUE NA "A" 20 FALSE
"48" "132" "1448874849779" 5.81549877299994 0.168023809000033 1 0.168023809000033 " roaduser" 3.9 6.27 " Oikelata juokseva lapsi." TRUE 1.91549877299994 "A" 14 TRUE
"48" "140" "1448875680592" 15.5598378270001 1.0800492599999 1 1.0800492599999 " roaduser" 9.643853 17.917911 " Vasemmalta tietä ylittävä perhe  paloauton pysähtyessä suojatien eteen." TRUE 5.91598482700014 "A" 24 TRUE
"48" "143" "1448875899919" 6.39351480899995 0.415736608000088 2 0.83793710100008 " roaduser" 3 12.5 " Vasemmalta tietä ylittävä pariskunta." TRUE 3.39351480899995 "A" 27 TRUE
"48" "150" "1449044843092" NA NA 0 NA " roaduser" 2.970354 6 " Oikealta kääntyvä taksi." TRUE NA "A" 3 FALSE
"48" "165" "1449047076073" 15.6502187680002 0.664176450000014 2 1.00015427100016 " roaduser" 15.5 18.151916 " Tyttö juoksee vasemmalta kohti" TRUE 0.150218768000173 "A" 13 TRUE
"48" "506" "1449048634590" NA NA 0 NA " " 10 16.2 " " TRUE NA "A" 11 FALSE
"48" "509" "1449048777797" NA NA 0 NA " " 5.338666 8.409 " " TRUE NA "A" 12 FALSE
"49" "104" "1448530125249" 11.5071190729996 0.33603036400018 2 0.50265194900021 " roaduser" 9 14.7 " Tietä ylittävä perhe vasemmalta." TRUE 2.50711907299956 "A" 24 TRUE
"49" "121" "1448545022229" NA NA 0 NA " roaduser" 2.602603 8.508703 " Oikealta kääntyvä musta auto." TRUE NA "A" 18 FALSE
"49" "132" "1448874849779" NA NA 0 NA " roaduser" 3.9 6.27 " Oikelata juokseva lapsi." TRUE NA "A" 29 FALSE
"49" "140" "1448875680592" 14.4999313810004 0.911984284000027 2 1.86792945100024 " roaduser" 9.643853 17.917911 " Vasemmalta tietä ylittävä perhe  paloauton pysähtyessä suojatien eteen." TRUE 4.85607838100035 "A" 21 TRUE
"49" "143" "1448875899919" 5.18825832099992 0.577098141000079 4 2.56518599999981 " roaduser" 3 12.5 " Vasemmalta tietä ylittävä pariskunta." TRUE 2.18825832099992 "A" 0 TRUE
"49" "146" "1448876058590" 6.05712853200021 1.16024598400008 2 1.49224244000015 " roaduser" 6 8.641976 " Auto vasemmalta kääntyy pyörätien yli. " TRUE 0.0571285320002062 "A" 10 TRUE
"49" "150" "1449044843092" NA NA 0 NA " roaduser" 2.970354 6 " Oikealta kääntyvä taksi." TRUE NA "A" 20 FALSE
"49" "165" "1449047076073" 15.7721246710003 2.12001931199984 1 2.12001931199984 " roaduser" 15.5 18.151916 " Tyttö juoksee vasemmalta kohti" TRUE 0.272124671000256 "A" 4 TRUE
"49" "506" "1449048634590" 10.2862667789996 0.582073012000365 3 2.9100665320002 " " 10 16.2 " " TRUE 0.286266778999561 "A" 22 TRUE
"49" "509" "1449048777797" NA NA 0 NA " " 5.338666 8.409 " " TRUE NA "A" 7 FALSE
"50" "104" "1448530125249" NA NA 0 NA " roaduser" 9 14.7 " Tietä ylittävä perhe vasemmalta." TRUE NA "A" 29 FALSE
"50" "121" "1448545022229" NA NA 0 NA " roaduser" 2.602603 8.508703 " Oikealta kääntyvä musta auto." TRUE NA "A" 16 FALSE
"50" "132" "1448874849779" 5.77175879599235 0.208274464006536 1 0.208274464006536 " roaduser" 3.9 6.27 " Oikelata juokseva lapsi." TRUE 1.87175879599235 "A" 8 TRUE
"50" "140" "1448875680592" 11.0517442150012 0.412173350996454 4 1.78377199399984 " roaduser" 9.643853 17.917911 " Vasemmalta tietä ylittävä perhe  paloauton pysähtyessä suojatien eteen." TRUE 1.40789121500124 "A" 12 TRUE
"50" "143" "1448875899919" 5.64754922999418 0.708223649009597 2 1.00023770100961 " roaduser" 3 12.5 " Vasemmalta tietä ylittävä pariskunta." TRUE 2.64754922999418 "A" 15 TRUE
"50" "146" "1448876058590" NA NA 0 NA " roaduser" 6 8.641976 " Auto vasemmalta kääntyy pyörätien yli. " TRUE NA "A" 27 FALSE
"50" "150" "1449044843092" NA NA 0 NA " roaduser" 2.970354 6 " Oikealta kääntyvä taksi." TRUE NA "A" 22 FALSE
"50" "165" "1449047076073" NA NA 0 NA " roaduser" 15.5 18.151916 " Tyttö juoksee vasemmalta kohti" TRUE NA "A" 23 FALSE
"50" "506" "1449048634590" 10.1248459439958 0.413619762010057 3 1.20150117801677 " " 10 16.2 " " TRUE 0.124845943995751 "A" 17 TRUE
"50" "509" "1449048777797" 7.22482671000762 0.502788458994473 2 0.670790656993631 " " 5.338666 8.409 " " TRUE 1.88616071000762 "A" 11 TRUE
"51" "104" "1448530125249" 11.5367631779955 0.198259337994386 1 0.198259337994386 " roaduser" 9 14.7 " Tietä ylittävä perhe vasemmalta." FALSE 2.53676317799545 "A" 9 TRUE
"51" "121" "1448545022229" NA NA 0 NA " roaduser" 2.602603 8.508703 " Oikealta kääntyvä musta auto." TRUE NA "A" 21 FALSE
"51" "132" "1448874849779" NA NA 0 NA " roaduser" 3.9 6.27 " Oikelata juokseva lapsi." TRUE NA "A" 11 FALSE
"51" "140" "1448875680592" NA NA 0 NA " roaduser" 9.643853 17.917911 " Vasemmalta tietä ylittävä perhe  paloauton pysähtyessä suojatien eteen." TRUE NA "A" 3 FALSE
"51" "143" "1448875899919" NA NA 0 NA " roaduser" 3 12.5 " Vasemmalta tietä ylittävä pariskunta." TRUE NA "A" 25 FALSE
"51" "146" "1448876058590" NA NA 0 NA " roaduser" 6 8.641976 " Auto vasemmalta kääntyy pyörätien yli. " TRUE NA "A" 0 FALSE
"51" "150" "1449044843092" NA NA 0 NA " roaduser" 2.970354 6 " Oikealta kääntyvä taksi." TRUE NA "A" 8 FALSE
"51" "165" "1449047076073" 15.5400114590011 1.04028932399524 2 1.45809308199387 " roaduser" 15.5 18.151916 " Tyttö juoksee vasemmalta kohti" TRUE 0.0400114590011071 "A" 7 TRUE
"51" "506" "1449048634590" 10.0525727579952 0.707974844001001 4 2.99267185200006 " " 10 16.2 " " TRUE 0.0525727579952218 "A" 12 TRUE
"51" "509" "1449048777797" NA NA 0 NA " " 5.338666 8.409 " " TRUE NA "A" 26 FALSE
"52" "104" "1448530125249" 11.547381012002 0.371993511987966 2 0.659553782985313 " roaduser" 9 14.7 " Tietä ylittävä perhe vasemmalta." TRUE 2.54738101200201 "A" 6 TRUE
"52" "121" "1448545022229" NA NA 0 NA " roaduser" 2.602603 8.508703 " Oikealta kääntyvä musta auto." TRUE NA "A" 0 FALSE
"52" "132" "1448874849779" NA NA 0 NA " roaduser" 3.9 6.27 " Oikelata juokseva lapsi." TRUE NA "A" 24 FALSE
"52" "140" "1448875680592" 16.0358149780077 0.294206681996002 1 0.294206681996002 " roaduser" 9.643853 17.917911 " Vasemmalta tietä ylittävä perhe  paloauton pysähtyessä suojatien eteen." TRUE 6.39196197800769 "A" 1 TRUE
"52" "143" "1448875899919" 4.86017601699859 0.415719010998146 4 1.83170672100096 " roaduser" 3 12.5 " Vasemmalta tietä ylittävä pariskunta." TRUE 1.86017601699859 "A" 18 TRUE
"52" "146" "1448876058590" 7.76784659500117 0.500586778987781 1 0.500586778987781 " roaduser" 6 8.641976 " Auto vasemmalta kääntyy pyörätien yli. " TRUE 1.76784659500117 "A" 23 TRUE
"52" "150" "1449044843092" NA NA 0 NA " roaduser" 2.970354 6 " Oikealta kääntyvä taksi." TRUE NA "A" 5 FALSE
"52" "165" "1449047076073" 16.0755201270076 0.330537627000012 1 0.330537627000012 " roaduser" 15.5 18.151916 " Tyttö juoksee vasemmalta kohti" TRUE 0.575520127007621 "A" 22 TRUE
"52" "506" "1449048634590" 10.1427166320063 0.57730352699582 3 1.57347937299346 " " 10 16.2 " " TRUE 0.142716632006341 "A" 26 TRUE
"52" "509" "1449048777797" NA NA 0 NA " " 5.338666 8.409 " " TRUE NA "A" 11 FALSE
"53" "104" "1448530125249" NA NA 0 NA " roaduser" 9 14.7 " Tietä ylittävä perhe vasemmalta." TRUE NA "A" 22 FALSE
"53" "121" "1448545022229" NA NA 0 NA " roaduser" 2.602603 8.508703 " Oikealta kääntyvä musta auto." TRUE NA "A" 10 FALSE
"53" "132" "1448874849779" NA NA 0 NA " roaduser" 3.9 6.27 " Oikelata juokseva lapsi." TRUE NA "A" 7 FALSE
"53" "140" "1448875680592" NA NA 0 NA " roaduser" 9.643853 17.917911 " Vasemmalta tietä ylittävä perhe  paloauton pysähtyessä suojatien eteen." TRUE NA "A" 23 FALSE
"53" "143" "1448875899919" NA NA 0 NA " roaduser" 3 12.5 " Vasemmalta tietä ylittävä pariskunta." TRUE NA "A" 27 FALSE
"53" "146" "1448876058590" NA NA 0 NA " roaduser" 6 8.641976 " Auto vasemmalta kääntyy pyörätien yli. " TRUE NA "A" 26 FALSE
"53" "150" "1449044843092" NA NA 0 NA " roaduser" 2.970354 6 " Oikealta kääntyvä taksi." TRUE NA "A" 2 FALSE
"53" "165" "1449047076073" NA NA 0 NA " roaduser" 15.5 18.151916 " Tyttö juoksee vasemmalta kohti" TRUE NA "A" 15 FALSE
"53" "506" "1449048634590" 10.058135098996 1.15734592100489 4 4.02099005399214 " " 10 16.2 " " TRUE 0.0581350989959901 "A" 5 TRUE
"53" "509" "1449048777797" NA NA 0 NA " " 5.338666 8.409 " " TRUE NA "A" 24 FALSE
"54" "104" "1448530125249" 13.0437197830001 0.208024981000108 1 0.208024981000108 " roaduser" 9 14.7 " Tietä ylittävä perhe vasemmalta." TRUE 4.04371978300014 "A" 17 TRUE
"54" "121" "1448545022229" NA NA 0 NA " roaduser" 2.602603 8.508703 " Oikealta kääntyvä musta auto." TRUE NA "A" 5 FALSE
"54" "132" "1448874849779" 5.25247064899986 0.787920509000287 1 0.787920509000287 " roaduser" 3.9 6.27 " Oikelata juokseva lapsi." TRUE 1.35247064899986 "A" 13 TRUE
"54" "140" "1448875680592" 13.502245229 0.332723654999882 2 0.500408321000123 " roaduser" 9.643853 17.917911 " Vasemmalta tietä ylittävä perhe  paloauton pysähtyessä suojatien eteen." TRUE 3.85839222899998 "A" 20 TRUE
"54" "143" "1448875899919" 11.5985166360001 0.502836686000137 1 0.502836686000137 " roaduser" 3 12.5 " Vasemmalta tietä ylittävä pariskunta." TRUE 8.59851663600011 "A" 11 TRUE
"54" "146" "1448876058590" 8.47080413000003 0.12373661699985 1 0.12373661699985 " roaduser" 6 8.641976 " Auto vasemmalta kääntyy pyörätien yli. " TRUE 2.47080413000003 "A" 12 TRUE
"54" "150" "1449044843092" NA NA 0 NA " roaduser" 2.970354 6 " Oikealta kääntyvä taksi." TRUE NA "A" 24 FALSE
"54" "165" "1449047076073" 16.25580085 0.459543356000268 2 1.29153510800006 " roaduser" 15.5 18.151916 " Tyttö juoksee vasemmalta kohti" TRUE 0.755800850000014 "A" 9 TRUE
"54" "506" "1449048634590" NA NA 0 NA " " 10 16.2 " " TRUE NA "A" 1 FALSE
"54" "509" "1449048777797" 7.39564993600015 0.331978827000057 1 0.331978827000057 " " 5.338666 8.409 " " TRUE 2.05698393600015 "A" 28 TRUE
"55" "104" "1448530125249" 9.26792445499996 0.33159330700073 2 0.787950927999191 " roaduser" 9 14.7 " Tietä ylittävä perhe vasemmalta." TRUE 0.267924454999957 "A" 19 TRUE
"55" "121" "1448545022229" 3.3273737870004 0.204571926999961 3 0.95407481500115 " roaduser" 2.602603 8.508703 " Oikealta kääntyvä musta auto." TRUE 0.724770787000397 "A" 2 TRUE
"55" "132" "1448874849779" NA NA 0 NA " roaduser" 3.9 6.27 " Oikelata juokseva lapsi." TRUE NA "A" 20 FALSE
"55" "140" "1448875680592" NA NA 0 NA " roaduser" 9.643853 17.917911 " Vasemmalta tietä ylittävä perhe  paloauton pysähtyessä suojatien eteen." TRUE NA "A" 5 FALSE
"55" "143" "1448875899919" 8.64029867699992 0.459412076000262 1 0.459412076000262 " roaduser" 3 12.5 " Vasemmalta tietä ylittävä pariskunta." TRUE 5.64029867699992 "A" 6 TRUE
"55" "146" "1448876058590" 8.18751479300045 0.123987121999562 1 0.123987121999562 " roaduser" 6 8.641976 " Auto vasemmalta kääntyy pyörätien yli. " TRUE 2.18751479300045 "A" 3 TRUE
"55" "150" "1449044843092" NA NA 0 NA " roaduser" 2.970354 6 " Oikealta kääntyvä taksi." TRUE NA "A" 0 FALSE
"55" "165" "1449047076073" NA NA 0 NA " roaduser" 15.5 18.151916 " Tyttö juoksee vasemmalta kohti" TRUE NA "A" 13 FALSE
"55" "506" "1449048634590" NA NA 0 NA " " 10 16.2 " " TRUE NA "A" 14 FALSE
"55" "509" "1449048777797" NA NA 0 NA " " 5.338666 8.409 " " TRUE NA "A" 24 FALSE
"56" "104" "1448530125249" NA NA 0 NA " roaduser" 9 14.7 " Tietä ylittävä perhe vasemmalta." TRUE NA "A" 9 FALSE
"56" "121" "1448545022229" NA NA 0 NA " roaduser" 2.602603 8.508703 " Oikealta kääntyvä musta auto." TRUE NA "A" 5 FALSE
"56" "132" "1448874849779" 5.65763851499651 0.207917103005457 1 0.207917103005457 " roaduser" 3.9 6.27 " Oikelata juokseva lapsi." TRUE 1.75763851499651 "A" 23 TRUE
"56" "140" "1448875680592" 15.9117728240089 0.288336402998539 1 0.288336402998539 " roaduser" 9.643853 17.917911 " Vasemmalta tietä ylittävä perhe  paloauton pysähtyessä suojatien eteen." TRUE 6.26791982400895 "A" 21 TRUE
"56" "143" "1448875899919" 9.9525141040067 0.284083471997292 3 1.07938406099856 " roaduser" 3 12.5 " Vasemmalta tietä ylittävä pariskunta." TRUE 6.9525141040067 "A" 27 TRUE
"56" "146" "1448876058590" NA NA 0 NA " roaduser" 6 8.641976 " Auto vasemmalta kääntyy pyörätien yli. " TRUE NA "A" 3 FALSE
"56" "150" "1449044843092" 5.35799922099977 0.292033973993966 1 0.292033973993966 " roaduser" 2.970354 6 " Oikealta kääntyvä taksi." TRUE 2.38764522099977 "A" 15 TRUE
"56" "165" "1449047076073" 16.53379976 0.288083217994426 1 0.288083217994426 " roaduser" 15.5 18.151916 " Tyttö juoksee vasemmalta kohti" TRUE 1.03379975999997 "A" 29 TRUE
"56" "506" "1449048634590" 11.3262602750037 0.500043209001888 3 2.37520558800315 " " 10 16.2 " " TRUE 1.32626027500373 "A" 16 TRUE
"56" "509" "1449048777797" NA NA 0 NA " " 5.338666 8.409 " " TRUE NA "A" 10 FALSE
"57" "104" "1448530125249" 12.9236936270026 0.208026808002614 1 0.208026808002614 " roaduser" 9 14.7 " Tietä ylittävä perhe vasemmalta." TRUE 3.92369362700265 "A" 28 TRUE
"57" "121" "1448545022229" NA NA 0 NA " roaduser" 2.602603 8.508703 " Oikealta kääntyvä musta auto." TRUE NA "A" 7 FALSE
"57" "132" "1448874849779" 5.56843960899278 0.499582518998068 1 0.499582518998068 " roaduser" 3.9 6.27 " Oikelata juokseva lapsi." TRUE 1.66843960899278 "A" 21 TRUE
"57" "140" "1448875680592" 16.4122968470037 0.291791456009378 1 0.291791456009378 " roaduser" 9.643853 17.917911 " Vasemmalta tietä ylittävä perhe  paloauton pysähtyessä suojatien eteen." TRUE 6.76844384700374 "A" 19 TRUE
"57" "143" "1448875899919" 3.06798296800116 0.29266960300447 4 2.78080279300048 " roaduser" 3 12.5 " Vasemmalta tietä ylittävä pariskunta." TRUE 0.0679829680011608 "A" 5 TRUE
"57" "146" "1448876058590" 6.64750872500008 0.624302935000742 1 0.624302935000742 " roaduser" 6 8.641976 " Auto vasemmalta kääntyy pyörätien yli. " TRUE 0.64750872500008 "A" 17 TRUE
"57" "150" "1449044843092" NA NA 0 NA " roaduser" 2.970354 6 " Oikealta kääntyvä taksi." TRUE NA "A" 3 FALSE
"57" "165" "1449047076073" 16.1199034660094 0.291838233999442 2 0.583862136991229 " roaduser" 15.5 18.151916 " Tyttö juoksee vasemmalta kohti" TRUE 0.619903466009418 "A" 29 TRUE
"57" "506" "1449048634590" 14.2077031840017 0.584058962995186 1 0.584058962995186 " " 10 16.2 " " TRUE 4.20770318400173 "A" 10 TRUE
"57" "509" "1449048777797" NA NA 0 NA " " 5.338666 8.409 " " TRUE NA "A" 12 FALSE
"58" "104" "1448530125249" NA NA 0 NA " roaduser" 9 14.7 " Tietä ylittävä perhe vasemmalta." TRUE NA "A" 5 FALSE
"58" "121" "1448545022229" 2.68845544898068 0.292343217006419 1 0.292343217006419 " roaduser" 2.602603 8.508703 " Oikealta kääntyvä musta auto." TRUE 0.0858524489806758 "A" 7 TRUE
"58" "140" "1448875680592" NA NA 0 NA " roaduser" 9.643853 17.917911 " Vasemmalta tietä ylittävä perhe  paloauton pysähtyessä suojatien eteen." TRUE NA "A" 3 FALSE
"58" "143" "1448875899919" 3.16001433998463 0.207981747022131 2 0.583982354000909 " roaduser" 3 12.5 " Vasemmalta tietä ylittävä pariskunta." TRUE 0.160014339984627 "A" 2 TRUE
"58" "509" "1449048777797" NA NA 0 NA " " 5.338666 8.409 " " FALSE NA "A" 12 FALSE
