# Supplementary material for: Game-based situation awareness training for child and adult cyclists
Source: R Soc Open Sci. 2017 Mar 22;4(3):160823. doi: 10.1098/rsos.160823 (PMC5383826; doi:10.1098/rsos.160823)
Supplement: Datasets and code for the statistical analyses [file rsos160823supp2.zip › data/rsos_wmc.txt]

"player_id" "max_level" "anu_points" "anu_score" "pcu_score"
2 7 13 0.619047619047619 0.742630385487528
3 8 20 0.952380952380952 0.993197278911565
4 7 8 0.380952380952381 0.569160997732426
5 7 9 0.428571428571429 0.628798185941043
6 6 10 0.476190476190476 0.611904761904762
7 7 12 0.571428571428571 0.789795918367347
8 7 12 0.571428571428571 0.783446712018141
9 8 16 0.761904761904762 0.940759637188209
10 7 14 0.666666666666667 0.727891156462585
11 6 10 0.476190476190476 0.592063492063492
12 3 3 0.142857142857143 0.206349206349206
13 4 3 0.142857142857143 0.246031746031746
14 3 3 0.142857142857143 0.222222222222222
15 5 5 0.238095238095238 0.450793650793651
16 5 5 0.238095238095238 0.353174603174603
17 3 3 0.142857142857143 0.19047619047619
18 6 9 0.428571428571429 0.606349206349206
19 6 9 0.428571428571429 0.523809523809524
20 3 1 0.0476190476190476 0.142857142857143
21 3 3 0.142857142857143 0.174603174603175
22 2 0 0 0.0714285714285714
23 3 3 0.142857142857143 0.238095238095238
24 3 1 0.0476190476190476 0.103174603174603
25 4 3 0.142857142857143 0.293650793650794
26 3 1 0.0476190476190476 0.150793650793651
27 5 5 0.238095238095238 0.346031746031746
28 2 0 0 0
29 4 4 0.19047619047619 0.321428571428571
30 6 10 0.476190476190476 0.592063492063492
31 5 5 0.238095238095238 0.373809523809524
32 4 2 0.0952380952380952 0.253968253968254
33 5 6 0.285714285714286 0.403174603174603
34 4 4 0.19047619047619 0.273809523809524
35 6 9 0.428571428571429 0.571428571428571
36 4 3 0.142857142857143 0.281746031746032
37 6 6 0.285714285714286 0.446825396825397
38 4 3 0.142857142857143 0.257936507936508
39 4 3 0.142857142857143 0.265873015873016
40 3 2 0.0952380952380952 0.198412698412698
41 5 4 0.19047619047619 0.341269841269841
42 5 4 0.19047619047619 0.362698412698413
43 3 3 0.142857142857143 0.222222222222222
44 3 1 0.0476190476190476 0.0873015873015873
45 6 9 0.428571428571429 0.566666666666667
46 2 0 0 0.0714285714285714
47 6 7 0.333333333333333 0.515079365079365
48 7 15 0.714285714285714 0.816326530612245
49 8 14 0.666666666666667 0.844104308390023
50 8 17 0.80952380952381 0.942460317460318
51 8 15 0.714285714285714 0.884353741496599
52 7 11 0.523809523809524 0.618027210884354
53 6 11 0.523809523809524 0.603174603174603
54 7 13 0.619047619047619 0.739229024943311
55 8 16 0.761904761904762 0.879251700680272
56 7 12 0.571428571428571 0.701360544217687
57 6 11 0.523809523809524 0.636507936507937
58 8 15 0.714285714285714 0.936904761904762
